# Supplementary material for: Rifaximin-induced changes in the gut microbiome associated to improvement of neurotransmission alterations and learning in rats with chronic liver disease
Source: Sci Rep. 2025 Oct 2;15:34382. doi: 10.1038/s41598-025-17229-1 (PMC12491630; doi:10.1038/s41598-025-17229-1)
Supplement: Supplementary file 5 — Supplementary Material 5 [file 41598_2025_17229_MOESM5_ESM.xlsx]

## Sheet: Ps
	Antibiotic	Group	SCFA_AA	SCFA_PA	SCFA_BA	SCFA_VA	SCFA_CA	Batch	GLAST	GLT1	GAT1	GAT3	TNFR1	NR2B	NR2A	NR1	GLUA1	GLUA2	Ambulatory_Counts	Vertcal_Counts	Stereotipic_Counts	Average_velocity	IL_6	TNF_a	IFN_gamma	IL_15	IL_17	IL_10	IL_4	TGF_b	CCL2	CCL5	CCL20	CX3CL1	CCR2	CCR5	CX3CR1	Occludine	Learning_index_Rmaze
ASV1 Muribaculaceae	0.0829837	0.0742034	0.185499	0.858247	0.57858	0.141409	0.483876		0.536409	0.0575893	0.493331	0.713889	0.170982	0.0731199	0.0957916	0.536688	0.607567	0.513898	1	0.658333	0.713889	0.919444	0.976786	0.151141	0.976786	0.11498	0.976786	0.752034	0.151141	0.170982	0.793006		0.461806	0.196627	0.703323	0.703323	0.881994	0.151141	0.247371
ASV2 Lachnospiraceae NK4A136 group	0.505361	0.46225	0.0453966	0.291606	0.0349351	0.830731	0.442959		0.132292	0.461806	0.3125	0.419444	0.881994	0.132823	0.190932	0.583541	0.448272	0.448272	0.713889	0.919444	0.297222	1	0.243056	0.11498	0.196627	0.196627	0.299206	0.427877	0.132292	0.243056	0.26746		0.0217758	0.0217758	0.500794	0.26746	0.0830853	0.427877	0.247371
ASV3 muciniphila	0.194872	0.172167	0.95686	0.815896	0.490874	0.298932	0.729616		0.664583	0.132292	0.385323	0.419444	0.389385	0.122803	0.513898	0.891639	0.330549	0.681808	0.658333	1	0.497222	0.919444	0.500794	0.170982	0.359871	0.840129	0.934871	0.243056	0.619097	0.243056	0.500794		0.840129	0.840129	0.934871	0.427877	0.664583	0.619097	0.247371
ASV4 Lachnospiraceae NK4A136 group	0.0522595	0.0460531	0.876364	0.953494	0.408681	0.12933	0.623726		0.316709	0.0908904	0.10429	0.658374	0.365202	0.112025	0.0344852	0.932957	0.551325	0.622873	0.175	0.713889	0.241667	0.563889	0.629808	0.406327	0.565335	0.463515	0.629808	0.718995	0.270527	0.240731	0.76472		0.881409	0.463515	0.857859	0.565335	0.463515	0.0483489	0.143142
ASV5 Lactobacillus	0.958091	0.916298	0.349659	0.323862	0.273518	0.344196	1		0.734221	0.0575893	0.813794	0.658333	0.389385	0.326657	0.675124	0.712622	0.763483	0.555076	0.913132	1	0.699798	0.577352	0.664583	0.132292	0.582143	0.326835	0.243056	0.359871	0.326835	0.132292	0.619097		0.132292	0.326835	0.326835	0.536409	0.196627	0.326835	0.811417
ASV6 Muribaculaceae	0.194872	0.172167	0.376937	0.104485	0.200041	0.0193103	0.131937		0.536409	0.793006	0.911618	0.419444	0.664583	0.3128	0.864754	0.0731199	0.758833	0.811417	0.563889	0.175	0.713889	0.102778	0.036756	0.752034	0.26746	0.389385	0.151141	1	0.840129	1	0.0458333		0.840129	0.976786	0.326835	0.243056	0.427877	0.793006	0.811417
ASV7 johnsonii	0.268736	0.246601	0.445905	0.0666161	1	0.139275	0.948128		0.601334	0.490015	0.0448093	1	0.734221	0.0226256	0.222818	0.41909	0.194263	0.826629	0.686031	0.0458371	0.00509754	0.230732	0.500794	0.299206	0.664583	0.793006	0.840129	0.500794	0.793006	0.536409	0.500794		0.536409	0.881994	0.536409	0.299206	0.840129	0.752034	0.262887
ASV8 Lachnospiraceae NK4A136 group	0.441803	0.400814	0.0600236	0.313131	0.0397375	0.813651	0.470031		0.132292	0.461806	0.3125	0.419444	0.881994	0.132823	0.190932	0.583541	0.448272	0.448272	0.713889	0.919444	0.297222	1	0.243056	0.11498	0.196627	0.196627	0.299206	0.427877	0.132292	0.243056	0.26746		0.0217758	0.0217758	0.500794	0.26746	0.0830853	0.427877	0.247371
ASV9 [Eubacterium] xylanophilum group	0.155949	0.141189	0.881616	0.467203	0.404944	0.464129	0.692091		0.500794	0.703323	0.0760362	0.102778	0.793006	0.154443	0.348846	0.891639	0.000466722	0.247371	0.497222	0.563889	1	0.658333	0.151141	0.0575893	0.500794	0.0458333	0.500794	0.216171	0.11498	0.170982	0.299206		0.881994	0.216171	0.976786	0.934871	0.793006	0.11498	0.0210909
ASV10 Ruminococcus	0.371677	0.344207	0.0427152	0.151727	0.159104	0.628735	0.597913		0.670344	0.348684	0.17676	0.175	0.0305128	0.283003	0.0622549	0.986703	0.578406	0.423568	1	0.297222	0.241667	0.919444	0.299206	0.619097	0.881994	0.536409	0.243056	0.216171	0.359871	0.243056	0.0458333		0.934871	0.793006	0.0693948	0.427877	0.703323	0.359871	0.707204
ASV11 Lachnospiraceae NK4A136 group	0.720901	0.674424	0.335556	0.926722	0.563504	0.117166	0.891046		0.934871	0.500794	0.462991	0.713889	0.326835	0.087768	0.232418	0.491555	0.218028	1	0.563889	0.563889	0.497222	0.919444	0.326835	0.427877	0.752034	0.299206	0.703323	0.793006	0.299206	0.0575893	0.11498		0.664583	1	0.619097	0.793006	0.752034	0.703323	0.918633
ASV12 Intestinimonas	0.645377	0.59951	0.0291937	0.00737687	0.268072	0.320666	0.548605		0.196627	0.840129	0.580941	0.0583333	0.793006	1	0.536688	0.656721	0.190932	0.278965	0.0583333	0.136111	0.419444	0.0166667	0.389385	0.427877	0.11498	0.0693948	0.0458333	0.793006	0.196627	0.170982	0.326835		0.0279266	0.26746	0.151141	0.11498	0.0575893	0.619097	0.656721
ASV13 Turicibacter	0.878477	0.833635	0.460733	0.534552	0.0423216	0.779743	0.873739		0.11498	0.243056	0.385323	0.419444	0.389385	0.491555	0.758833	0.348846	0.132823	0.262887	0.658333	0.713889	0.355556	0.919444	0.216171	0.793006	0.216171	0.461806	0.26746	0.536409	1	1	0.359871		0.359871	0.976786	0.664583	0.359871	0.243056	0.326835	1
ASV14 Lachnospiraceae	0.418661	0.388323	0.453729	0.730013	0.867699	0.995572	0.924821		0.863253	0.863253	0.439414	0.0583333	0.372625	0.809961	0.796617	0.69182	0.135195	0.567342	0.364143	0.686031	0.0801412	0.364143	0.326835	0.536409	0.500794	0.196627	0.26746	0.934871	0.536409	0.752034	0.793006		0.243056	0.299206	0.703323	0.359871	0.461806	0.934871	0.796617
ASV15 Muribaculaceae	0.194872	0.172167	0.141877	0.0800461	0.0555802	0.0464374	0.0231764		0.26746	0.881994	0.880093	0.713889	0.976786	0.631967	0.656721	0.262887	0.864754	0.94571	0.563889	0.175	0.713889	0.102778	0.015377	0.536409	0.703323	0.976786	0.326835	0.840129	0.619097	0.582143	0.0217758		0.500794	0.461806	0.427877	0.500794	0.793006	0.976786	0.583541
ASV16 pseudolongum	0.792298	0.752007	0.773367	0.651271	0.410251	0.109076	0.913642		0.359871	0.500794	0.580941	0.713889	0.461806	0.204201	0.631967	0.583541	0.758833	0.387055	0.658333	0.419444	0.919444	0.563889	0.0620927	0.107721	0.628675	0.116754	0.509054	0.434639	0.301267	0.191549	0.203877		0.712762	0.490015	0.977547	0.821452	0.691465	0.587845	0.00978704
ASV17 Ruminococcus	0.012777	0.0106564	0.0499361	0.109838	0.0672234	0.378854	0.131722		0.586569	0.406327	0.506811	0.954476	0.0173468	0.352169	0.0462359	0.845218	0.901206	0.529592	0.954476	0.364143	0.0205987	0.686031	0.26083	0.26083	0.192166	0.0781407	0.57733	0.941587	0.0387306	0.0387306	0.57733		0.027396	0.121835	0.630339	0.57733	0.225149	0.970779	0.500189
ASV18 Oscillospiraceae	0.878477	0.833635	0.398627	0.896678	0.813651	0.423208	0.429738		0.840129	0.461806	0.708069	0.563889	0.840129	0.166058	0.40695	0.348846	0.178219	0.330549	0.919444	0.355556	0.563889	1	0.359871	0.299206	0.536409	0.619097	0.151141	0.216171	0.536409	0.243056	0.170982		0.427877	0.703323	0.132292	0.427877	0.170982	0.26746	0.607567
ASV19 Muribaculaceae	0.829248	0.787482	0.250306	0.907128	0.311328	0.352099	0.854594		0.525931	0.0751765	0.177549	0.913132	0.335223	0.0122834	0.112993	0.720944	0.334322	0.596745	0.804726	0.441113	0.441113	0.441113	0.752034	0.243056	0.26746	0.151141	0.11498	0.427877	0.0693948	0.0279266	0.703323		0.015377	0.151141	0.0575893	0.151141	0.0830853	0.703323	0.811417
ASV20 Ruminococcus	0.000409933	0.000331066	0.27316	0.551082	0.581229	0.754786	0.0988074		0.425039	0.565335	0.411616	0.438739	0.0427211	0.553971	0.0817918	0.762463	0.529592	0.957589	0.438739	0.364143	0.122839	0.954476	0.425039	0.186472	0.881409	0.38798	0.352419	0.811047	0.270527	0.270527	0.352419		0.928723	0.38798	0.255411	0.212701	0.586569	0.226493	0.182053
ASV21 Muribaculaceae	0.0379176	0.0356919	0.0225418	0.193538	0.0717725	0.664435	0.0737682		0.11498	0.00223214	0.212522	0.713889	0.299206	0.0393814	0.060249	0.972841	0.448272	0.367684	0.497222	0.497222	1	0.658333	0.389385	0.036756	0.703323	0.132292	0.976786	0.427877	0.0575893	0.0575893	0.427877		0.243056	0.0693948	0.934871	0.840129	0.703323	0.500794	0.387055
ASV22 Muribaculaceae	0.746318	0.705865	0.255265	0.871982	0.283983	0.38931	0.889611		0.525931	0.0751765	0.177549	0.913132	0.335223	0.0122834	0.112993	0.720944	0.334322	0.596745	0.804726	0.441113	0.441113	0.441113	0.752034	0.243056	0.26746	0.151141	0.11498	0.427877	0.0693948	0.0279266	0.703323		0.015377	0.151141	0.0575893	0.151141	0.0830853	0.703323	0.707204
ASV23 Ligilactobacillus	0.789853	0.749119	0.271123	0.956212	0.331321	0.659575	0.398085		0.38798	0.0496283	0.117338	0.826848	0.685955	0.00930684	0.135195	0.359267	0.251819	0.958979	0.294584	0.294584	0.0801412	0.0801412	0.777583	0.0165407	0.365202	0.126199	0.286196	0.157018	0.107721	0.203877	0.587845		0.116754	0.0114428	0.587845	0.452799	0.203877	0.86573	0.476493
ASV24 ilealis	0.382284	0.344562	0.68005	0.578966	0.0623933	0.28324	0.908401		0.196627	0.216171	0.493331	0.241667	0.582143	0.583541	0.838004	0.113298	0.367684	0.918633	0.802778	0.802778	0.355556	0.658333	0.0693948	0.619097	0.582143	0.427877	0.881994	0.881994	0.934871	0.752034	0.26746		0.934871	0.840129	0.536409	0.582143	0.840129	0.934871	0.348846
ASV25 Muribaculaceae	0.278632	0.247996	0.523693	0.246504	0.304279	0.0539687	0.908401		0.664583	0.389385	0.358581	0.658333	0.934871	0.891639	0.707204	0.681808	0.448272	0.3128	0.919444	0.658333	0.919444	0.802778	0.151141	0.427877	0.582143	0.389385	0.840129	0.793006	0.664583	0.619097	0.500794		0.703323	0.793006	0.536409	0.427877	0.389385	0.0830853	0.000466722
ASV26 Alistipes	0.792298	0.752007	0.37244	0.511671	0.578115	0.277503	0.23834		0.407634	0.0756897	0.162109	0.713889	0.316709	0.0560193	0.208258	0.774305	0.748433	0.155667	0.173071	0.577352	0.499253	0.826848	0.500794	0.536409	0.619097	0.619097	0.840129	0.427877	0.359871	0.582143	0.582143		0.664583	0.216171	0.536409	0.619097	0.752034	0.11498	0.178219
ASV27 Lachnospiraceae NK4A136 group	0.224313	0.203017	0.697627	0.825294	0.905153	0.532669	0.556896		0.685955	0.863253	0.599623	0.438739	0.863253	0.94532	0.94532	0.420312	0.39945	0.158835	0.46791	0.557699	0.383221	0.94931	0.306912	0.729424	0.14786	0.520441	0.773532	0.601334	0.520441	0.560376	0.481618		0.560376	0.773532	0.481618	0.729424	0.407634	0.481618	0.222837
ASV28 Jeotgalicoccus	0.711154	0.672144	0.882981	0.641889	0.810446	0.168905	0.960911		0.38798	0.0298844	0.092162	0.658374	0.643226	0.007571	0.171528	0.359267	0.251819	0.616111	0.294584	0.294584	0.0801412	0.0801412	0.389385	0.216171	0.359871	0.752034	0.881994	0.299206	0.793006	0.752034	0.881994		0.664583	0.582143	0.703323	0.500794	0.461806	0.299206	0.0393814
ASV29 Muribaculaceae	0.104895	0.0928919	0.195582	0.12294	0.0717725	0.120021	0.161766		0.934871	0.840129	0.520635	1	0.703323	0.232418	0.785018	0.469675	0.40695	0.785018	1	0.0333333	0.102778	0.297222	0.536409	0.299206	0.461806	0.752034	0.216171	0.752034	0.582143	0.619097	0.326835		0.619097	0.582143	0.170982	0.132292	0.26746	0.151141	0.3128
ASV30 ilealis	0.160528	0.141482	0.965483	0.815896	0.141409	0.385168	0.822182		0.26746	0.326835	0.551709	0.355556	0.427877	0.758833	0.918633	0.104298	0.656721	0.864754	1	0.419444	0.0583333	0.919444	0.0693948	0.619097	0.582143	0.427877	0.881994	0.881994	0.934871	0.752034	0.26746		0.934871	0.840129	0.536409	0.582143	0.840129	0.934871	0.348846
ASV31 Clostridia UCG-014	0.340987	0.31484	0.810309	0.355196	0.488786	0.0589744	0.698238		0.934871	0.299206	0.493331	0.419444	0.461806	0.0544451	0.232418	0.204201	0.367684	0.918633	0.419444	0.563889	0.802778	0.175	0.219944	0.773532	0.170189	0.954273	0.643226	0.954273	0.818177	0.863253	0.601334		0.685955	0.773532	0.601334	0.372625	0.247323	0.372625	0.152707
ASV32 Muribaculaceae	0.187959	0.170904	0.969706	0.452619	0.761048	0.0837975	0.719857		0.407634	0.107721	0.797139	0.802778	0.64941	0.461405	0.647408	0.574813	0.551325	0.180833	0.699798	0.784108	0.913132	0.956529	0.196627	0.582143	0.359871	0.582143	0.664583	0.976786	0.840129	0.664583	0.536409		0.664583	1	0.500794	0.326835	0.26746	0.11498	0.00197706
ASV33 Lachnospiraceae NK4A136 group	0.493563	0.460928	0.874929	0.736066	0.655468	0.570596	0.80285		0.471261	0.881994	0.366029	1	0.427877	0.893868	0.220179	0.841271	0.509561	0.300067	0.124789	0.658374	0.913132	0.741734	0.976786	0.881994	0.934871	0.934871	0.976786	0.500794	0.793006	1	0.536409		0.299206	0.934871	0.703323	1	0.619097	0.11498	0.732887
ASV34 Ruminococcus	0.00986242	0.00845642	0.282286	0.479972	0.343091	0.282656	0.47684		0.243056	0.0575893	0.177662	0.658333	0.793006	0.060249	0.0311411	0.559908	0.367684	0.707204	0.102778	1	0.563889	0.563889	0.301267	0.0500634	0.547943	0.116754	0.977547	0.452799	0.0446226	0.0908904	0.348684		0.332517	0.0558847	0.79946	0.821452	0.712762	0.365202	0.505525
ASV35 Clostridium sensu stricto 1	0.0498834	0.0459994	0.530921	0.71638	0.497921	0.729616	0.490874		0.461806	0.500794	0.580941	0.419444	0.359871	0.656721	0.559908	0.113298	0.330549	0.864754	0.658333	0.297222	0.136111	0.919444	0.0830853	0.461806	0.752034	0.326835	0.934871	0.976786	0.793006	0.793006	0.427877		0.881994	0.881994	0.461806	0.582143	0.976786	0.619097	0.0544451
ASV36 NK4A214 group	0.0311998	0.0273095	0.0658478	0.22758	0.100521	0.155551	0.181563		0.547943	0.389385	0.931873	0.355556	0.036756	0.815172	0.373561	0.373561	0.566695	0.38332	0.658333	0.241667	0.0166667	0.497222	0.536409	0.582143	0.752034	0.427877	0.26746	0.461806	0.196627	0.196627	0.934871		0.151141	0.243056	0.0693948	0.170982	0.427877	0.703323	0.707204
ASV37 Limosilactobacillus	0.95913	0.916359	0.520096	0.477834	0.0758051	1	0.830731		0.976786	0.00456349	0.0503197	0.355556	0.151141	0.0116513	0.0393814	0.94571	0.204201	0.42736	0.419444	0.563889	0.802778	0.175	0.934871	0.216171	0.703323	0.326835	0.359871	0.389385	0.151141	0.0217758	0.536409		0.151141	0.389385	0.170982	0.582143	0.326835	0.840129	0.607567
ASV38 Muribaculaceae	0.00697686	0.00594412	0.797617	0.675777	0.94356	0.176517	0.167036		0.976786	0.977547	0.897928	0.826848	0.64941	0.763483	0.543551	0.509561	0.920318	0.763483	0.919444	0.802778	0.713889	0.713889	0.443989	0.601334	0.520441	0.643226	0.194223	0.729424	0.601334	0.685955	0.247323		0.863253	0.643226	0.14786	0.194223	0.247323	0.10835	0.093464
ASV39 Muribaculaceae	0.0287082	0.0248608	0.661549	0.625919	0.724089	0.070646	0.433931		0.897913	0.0751765	0.285607	0.913132	0.240731	0.0355523	0.168458	0.681823	0.603986	0.276771	0.94931	0.383221	0.848394	0.383221	0.863253	0.194223	0.863253	0.219944	0.685955	0.729424	0.247323	0.372625	0.520441		0.773532	0.219944	0.443989	0.520441	0.601334	0.0756668	0.0630029
ASV40 Clostridia UCG-014	0.0045693	0.00377634	0.147935	0.284754	0.377691	0.685518	0.0697463		0.970779	0.630339	0.453753	0.748868	0.712443	0.493148	0.983689	0.299165	0.95109	0.918556	0.304559	0.0341094	0.0341094	0.0341094	0.188236	0.650593	0.557857	1	0.0624762	0.603645	0.797039	0.650593	0.161938		0.747429	1	0.0624762	0.0488461	0.314149	0.557857	0.637291
ASV41 [Eubacterium] xylanophilum group	0.207244	0.188937	0.138275	0.644123	0.668081	0.104485	0.367843		0.0500634	0.0961806	0.378595	0.355556	0.461806	0.0323118	0.0844119	0.274673	0.614068	0.543551	1	1	0.297222	0.919444	0.359871	0.0830853	0.500794	0.0279266	0.664583	0.582143	0.0961806	0.0961806	0.582143		0.461806	0.216171	0.881994	0.840129	0.752034	0.243056	0.0184138
ASV42 Clostridia UCG-014	0.488143	0.441125	0.217883	0.300194	0.332981	0.987348	0.974698		0.161938	0.027396	0.681397	0.804726	0.941587	0.635678	0.635678	0.983689	0.577012	0.414977	0.512225	0.512225	0.748868	0.512225	0.309959	0.133975	0.846053	0.133975	0.133975	0.133975	0.133975	0.133975	0.309959		0.309959	0.133975	0.133975	0.309959	0.554646	0.309959	0.121503
ASV44 Roseburia	0.00146006	0.00119375	0.190065	0.275427	0.215861	0.961994	0.107062		0.747429	0.406327	0.44561	0.863763	0.0829936	0.596745	0.0396333	0.880868	0.749481	0.692713	0.267778	0.604217	0.383221	0.898736	0.952457	0.0327052	0.976221	0.109181	0.952457	0.318428	0.0678089	0.0678089	0.857859		0.523699	0.109181	0.905036	0.696394	0.952457	0.128947	0.0355523
ASV45 Roseburia	0.0045693	0.00377634	0.150892	0.117977	0.138679	0.72739	0.106152		0.712443	0.557857	0.859366	0.748868	0.314149	0.95109	0.203257	0.548474	0.343196	0.548474	0.804726	0.441113	0.441113	0.441113	0.952457	0.0327052	0.976221	0.109181	0.952457	0.318428	0.0678089	0.0678089	0.857859		0.523699	0.109181	0.905036	0.696394	0.952457	0.128947	0.0588762
ASV46 Colidextribacter	0.746318	0.705865	0.623468	0.299841	0.81983	0.0398803	0.376678		0.525931	0.174043	0.333899	0.826848	0.370008	0.0295627	0.206668	0.304166	0.596745	0.222837	0.804726	0.441113	0.441113	0.441113	0.427877	0.934871	0.664583	0.389385	0.934871	0.703323	0.664583	0.703323	0.752034		0.881994	0.793006	0.793006	0.840129	0.461806	0.0830853	0.0490426
ASV47 xylosus	0.268736	0.246601	0.413106	0.394055	0.0493535	0.152813	0.282656		0.582143	0.326835	0.551709	0.419444	0.196627	0.631967	0.143367	0.811417	0.607567	0.864754	0.355556	0.563889	0.241667	0.802778	0.0165407	0.887991	0.628675	0.955106	0.887991	0.509054	0.628675	0.509054	0.203877		0.168118	0.734221	0.79946	0.734221	0.490015	0.332517	0.0392044
ASV49 [Eubacterium] coprostanoligenes group	0.000826441	0.000677317	0.0272969	0.403643	0.152877	0.578109	0.064368		0.952457	0.335223	0.538609	0.954476	0.0829936	0.276771	0.0113411	0.735313	0.62958	0.789848	0.774058	0.0458371	0.0801412	0.5177	0.520441	0.407634	1	0.219944	0.863253	0.908654	0.170189	0.276327	0.520441		0.481618	0.219944	0.863253	0.908654	0.773532	0.0756668	0.349552
ASV50 Rikenellaceae RC9 gut group	0.160528	0.141482	0.0114538	0.534552	0.204176	0.617013	0.0372766		0.934871	0.151141	0.120574	0.802778	0.359871	0.0957916	0.0490426	0.607567	0.122803	0.513898	0.563889	0.355556	0.658333	0.919444	0.461806	0.151141	0.840129	0.326835	0.461806	0.299206	0.243056	0.461806	0.299206		0.170982	0.0279266	0.582143	0.389385	0.536409	0.793006	0.247371
ASV51 Colidextribacter	0.792298	0.752007	0.47651	0.631617	0.719857	0.229123	0.687411		0.443989	0.146332	0.299589	0.802778	0.528366	0.112025	0.321886	0.853037	0.853037	0.359238	0.173071	0.577352	0.499253	0.826848	0.461806	0.0217758	0.243056	0.0830853	0.0961806	0.00724206	0.0217758	0.0217758	0.151141		0.500794	0.11498	0.0961806	0.389385	0.196627	0.461806	0.367684
ASV52 Eisenbergiella	0.226805	0.207244	0.788463	0.922367	0.2018	0.652238	0.335556		0.509054	0.196627	0.698884	0.497222	0.359871	0.973408	0.867511	0.520792	0.413327	0.212945	0.419444	1	0.355556	0.919444	0.170982	0.0458333	0.500794	0.151141	0.216171	0.00724206	0.11498	0.196627	0.132292		0.934871	0.196627	0.326835	0.664583	0.582143	0.151141	0.113298
ASV54 HT002	0.798446	0.752714	0.69612	0.575207	0.176413	0.882386	0.476928		1	0.015377	0.120574	0.355556	0.326835	0.0159208	0.113298	0.785018	0.204201	0.607567	0.419444	0.563889	0.802778	0.175	0.752034	0.326835	0.976786	0.582143	0.500794	0.427877	0.359871	0.0693948	0.326835		0.389385	0.752034	0.243056	0.840129	0.582143	0.840129	0.559908
ASV56 Clostridia UCG-014	0.602524	0.562834	0.127536	0.905083	0.532669	0.261989	0.548767		0.434639	0.219944	0.27717	0.438739	0.0911627	0.0769923	0.069515	0.647408	0.647408	0.528223	0.419444	0.419444	0.658333	0.563889	0.309959	0.133975	0.846053	0.133975	0.133975	0.133975	0.133975	0.133975	0.309959		0.309959	0.133975	0.133975	0.309959	0.554646	0.309959	0.266224
ASV58 Muribaculaceae	0.0045693	0.00377634	0.687605	0.567194	0.96532	0.0744629	0.277723		0.8834	0.26083	0.503659	0.848394	0.192166	0.203257	0.12811	0.95109	0.821776	0.520508	0.804726	0.804726	0.441113	0.804726	0.673987	0.406327	0.565335	0.425039	0.425039	1	0.406327	0.483258	0.425039		0.928723	0.425039	0.352419	0.370008	0.352419	0.0608858	0.0905423
ASV59 Odoribacter	0.160528	0.141482	0.248888	0.45735	0.899718	0.865106	0.470031		1	0.132292	0.64364	0.919444	0.536409	0.247371	0.42736	0.758833	0.448272	0.94571	0.802778	0.497222	0.658333	1	0.976786	0.015377	0.703323	0.326835	0.536409	0.0693948	0.243056	0.299206	0.840129		0.582143	0.0961806	0.840129	0.934871	0.500794	0.976786	0.132823
ASV60 Ruminococcus	0.155034	0.14031	0.0779535	0.221999	0.0267495	0.224599	0.272407		0.777583	0.601334	0.761084	0.741734	0.194223	0.932957	0.155667	0.647408	0.853037	0.986579	0.563889	0.136111	0.175	0.658333	0.932691	0.821452	0.821452	0.955106	0.399264	0.777583	0.712762	0.490015	0.416792		0.490015	0.955106	0.0756897	0.301267	0.755833	0.887991	0.687557
ASV61 Clostridia UCG-014	0.000409933	0.000331066	0.175887	0.783448	0.430429	0.455251	0.059475		0.586569	0.406327	0.506811	0.954476	0.0173468	0.352169	0.0462359	0.845218	0.901206	0.529592	0.954476	0.364143	0.0205987	0.686031	0.425039	0.302042	0.976221	0.226493	0.673987	1	0.186472	0.240731	0.352419		0.444105	0.226493	0.586569	0.651787	0.76472	0.174043	0.31328
ASV62 Lachnospiraceae	0.749559	0.701671	0.761859	0.838328	0.968546	0.843596	0.895398		0.948881	0.970779	0.375695	0.0341094	0.8834	0.983689	0.88613	0.0928051	0.278343	0.853856	0.804726	0.804726	0.441113	0.804726	0.651787	0.523699	0.463515	0.255411	0.483258	0.857859	0.629808	0.811047	0.76472		0.199359	0.318428	0.928723	0.565335	0.444105	0.718995	0.853856
ASV63 RF39	0.666228	0.627501	0.874172	0.717437	0.876454	0.0961385	0.911599		0.643226	0.567772	0.0915834	0.563889	0.910315	0.0560193	0.551325	0.853037	0.0560193	0.932957	0.954476	0.0801412	0.0205987	0.294584	0.0908904	0.434639	0.587845	0.64941	0.434639	1	0.382065	0.399264	0.229741		0.79946	0.567772	0.399264	0.416792	0.887991	0.932691	0.528223
ASV64 Intestinimonas	0.11191	0.100076	0.812341	0.708668	0.451646	0.104726	0.658698		0.628675	0.226493	0.126351	0.94931	0.335223	0.0161765	0.29413	0.39945	0.184806	0.770074	0.419444	0.102778	0.419444	0.0333333	0.897913	0.0193848	0.557857	0.0958914	1	0.350541	0.0958914	0.161938	0.650593		0.603645	0.0958914	0.557857	0.603645	0.797039	0.350541	0.124311
ASV65 Muribaculaceae	0.00699301	0.00865154	0.961171	0.512936	0.891046	0.187976	0.349132		0.0693948	0.881994	0.613404	0.802778	0.0693948	0.656721	0.491555	0.656721	0.94571	0.448272	1	0.497222	0.497222	0.658333	0.881994	0.326835	0.582143	0.582143	0.216171	0.934871	0.536409	0.500794	0.619097		0.582143	0.752034	0.132292	0.0830853	0.26746	0.11498	0.166058
ASV66 [Eubacterium] ruminantium group	0.278632	0.247996	0.379995	0.2018	0.449649	0.243953	0.442959		0.299206	0.216171	0.385323	0.802778	0.326835	0.972841	0.583541	0.681808	0.838004	0.94571	0.919444	0.713889	1	1	0.500794	0.326835	0.170982	0.359871	0.0217758	0.243056	0.359871	0.26746	0.26746		0.132292	0.359871	0.036756	0.0830853	0.0217758	0.196627	0.559908
ASV67 [Eubacterium] coprostanoligenes group	0.138864	0.12482	0.666741	0.494294	0.874408	0.465757	0.305822		0.932691	0.0389983	0.0406608	0.686031	0.560376	0.0135892	0.191665	0.430931	0.235903	0.931674	0.124789	0.0835233	0.227784	0.000309086	0.787815	0.425039	0.335223	0.406327	0.00754494	0.186472	0.318428	0.352419	0.483258		0.0751765	0.186472	0.00152914	0.00754494	0.0483489	0.463515	0.436737
ASV68 Lachnospiraceae NK4A136 group	0.0235359	0.0204881	0.719659	0.593003	0.540939	0.533633	0.811275		0.427877	0.0575893	0.436624	0.802778	0.243056	0.262887	0.348846	0.681808	1	0.491555	0.802778	0.497222	0.658333	0.355556	0.79946	0.000679106	0.286196	0.0305128	0.332517	0.0195445	0.00451239	0.0165407	0.587845		0.509054	0.0305128	0.490015	0.777583	0.365202	0.24327	0.180833
ASV69 [Eubacterium] coprostanoligenes group	0.00146006	0.00119375	0.313342	0.697627	0.971491	0.6934	0.284288		0.425039	0.0958914	0.360402	0.267778	0.00465921	0.248398	0.0830087	1	0.544219	0.398988	0.748868	0.557699	0.267778	0.748868	0.673987	0.0829936	0.787815	0.150568	0.76472	0.463515	0.099993	0.186472	0.586569		0.787815	0.150568	0.544374	0.523699	0.857859	0.0912646	0.206668
ASV72 [Eubacterium] siraeum group	0.0933375	0.0825793	0.258912	0.477732	0.961994	0.398127	0.478062		0.513355	0.847249	0.707689	0.158302	0.428692	0.706788	0.275515	0.925407	0.355243	0.583443	0.774058	0.774058	0.954476	0.438739	0.847249	0.0193848	0.388751	0.027396	0.557857	0.161938	0.027396	0.137778	1		0.557857	0.027396	0.948881	0.897913	0.650593	0.0958914	0.0659722
ASV73 Anaerostipes	0.214338	0.189956	0.41417	0.521609	0.442394	0.303838	0.124838		0.912451	0.698567	0.291321	0.848394	0.470262	0.0928051	0.186565	0.789932	0.141486	0.853856					0.0483489	0.811047	0.905036	0.586569	0.463515	0.444105	0.523699	0.718995	0.028298		0.352419	0.38798	0.38798	0.76472	0.881409	0.718995	0.531382
ASV75 Ruminococcus	0.0764479	0.0645	0.738414	0.403166	0.324695	0.0529719	0.899018																0.428692	0.712443	0.121835	0.825666	0.225149	0.712443	0.825666	0.8834	0.797039		0.0781407	0.712443	0.225149	0.0781407	0.0387306	0.027396	0.00567718
ASV78 Eisenbergiella	0.188937	0.171852	0.847509	0.995681	0.227941	0.545511	0.307665		0.509054	0.196627	0.698884	0.497222	0.359871	0.973408	0.867511	0.520792	0.413327	0.212945	0.419444	1	0.355556	0.919444	0.151141	0.036756	0.299206	0.0693948	0.151141	0.015377	0.0575893	0.0961806	0.0830853		0.881994	0.170982	0.26746	0.582143	0.389385	0.196627	0.113298
ASV80 Lachnospiraceae	0.872959	0.83117	0.369588	0.366531	0.266403	0.0307012	0.565905		0.905036	0.685955	0.27717	0.826848	0.729424	0.0444496	0.47461	0.178094	0.198672	0.65361	0.557699	0.0687269	0.0687269	0.0687269	0.299206	0.752034	0.216171	0.752034	0.196627	0.299206	0.461806	0.976786	0.619097		0.389385	0.196627	0.151141	0.0575893	0.151141	0.703323	0.387055
ASV81 Lachnospiraceae NK4A136 group	0.40016	0.369493	0.805814	0.680696	0.750379	0.480769	0.880628		0.270527	0.651787	0.358535	0.913132	0.544374	0.873149	0.37248	0.62958	0.211126	0.131413	0.294584	0.5177	0.600355	0.954476	0.608065	0.8344	0.905036	0.718995	0.608065	0.673987	0.905036	0.905036	0.952457		0.255411	0.811047	0.928723	0.696394	0.565335	0.255411	0.985858
ASV82 Muribaculaceae	0.104895	0.0928919	0.0618401	0.223442	0.813651	0.403941	0.354996		0.976786	0.26746	1	1	0.582143	0.681808	0.707204	0.785018	0.94571	0.811417	0.802778	0.497222	0.658333	1	0.752034	0.0217758	0.664583	0.170982	0.427877	0.0830853	0.170982	0.326835	0.934871		0.536409	0.0458333	0.793006	0.752034	0.582143	0.500794	0.087768
ASV84 Alistipes	0.720901	0.674424	0.858247	0.341302	0.847885	0.442959	0.57102		0.840129	0.0458333	0.0503197	0.297222	0.427877	0.0664691	0.247371	0.491555	0.732887	0.132823	0.802778	0.0166667	0.175	0.136111	0.582143	0.703323	0.26746	0.881994	0.934871	0.359871	0.752034	0.840129	0.664583		0.934871	0.461806	0.461806	0.703323	0.582143	0.299206	0.218028
ASV85 HT002	0.916298	0.874735	0.773856	0.352595	0.118494	0.523693	0.467537		0.934871	0.00456349	0.1618	0.355556	0.389385	0.0731199	0.154443	0.918633	0.190932	0.94571	0.355556	0.658333	1	0.241667	0.793006	0.427877	0.934871	0.664583	0.536409	0.536409	0.427877	0.0830853	0.299206		0.427877	0.934871	0.26746	0.881994	0.500794	0.619097	0.278965
ASV86 Lachnospiraceae NK4A136 group	0.0324742	0.0272785	0.82549	0.251497	0.937734	0.113282	0.416633		0.26083	0.698567	0.5381	0.863763	0.350541	0.821776	0.220785	0.983689	0.493148	0.39031	0.267778	0.604217	0.383221	0.898736	0.405662	0.8834	0.941587	0.854463	0.452253	0.8834	0.657387	0.970779	0.57733		0.57733	0.854463	0.57733	0.630339	0.452253	0.0781407	0.409474
ASV87 Lachnospiraceae	0.63144	0.594032	0.227447	0.342584	0.0477771	0.140742	0.184817		0.691465	0.86573	0.3125	0.658333	0.416792	0.815172	0.227552	0.687557	0.815172	0.854375	0.826848	0.227784	0.699798	0.577352	0.755833	0.434639	0.216608	0.452799	0.932691	0.86573	0.64941	0.79946	0.955106		0.843546	0.777583	0.365202	0.567772	0.587845	0.843546	0.879576
ASV88 Lachnospiraceae NK4A136 group	0.562372	0.527395	0.213184	0.211016	0.80285	0.870744	0.862201		0.773532	0.0686927	0.480225	1	0.471261	0.093464	0.222818	0.505525	0.528223	0.622873	1	0.577352	0.699798	0.826848	0.216171	0.0830853	0.619097	0.299206	0.26746	0.196627	0.359871	0.170982	0.26746		0.461806	0.427877	0.461806	0.793006	0.326835	0.664583	0.448272
ASV89 Muribaculaceae	0.0404213	0.0355562	0.364475	0.436969	0.724534	0.227941	0.177683		0.703323	0.243056	0.147525	0.713889	1	0.113298	0.732887	0.785018	0.607567	0.387055	0.802778	0.102778	0.136111	0.419444	0.0830853	0.934871	0.976786	0.840129	0.151141	0.326835	0.840129	0.619097	0.015377		0.976786	0.934871	0.0575893	0.299206	0.619097	0.881994	0.960119
ASV90 Muribaculaceae	0.95913	0.916359	0.153795	0.0646399	0.15824	0.253427	0.519358		0.359871	0.500794	0.98157	0.919444	0.243056	0.838004	0.94571	0.785018	0.232418	0.0440266	0.919444	0.355556	0.713889	0.497222	0.243056	0.461806	0.26746	0.703323	0.752034	0.976786	0.582143	0.664583	0.326835		0.752034	0.619097	0.461806	0.664583	0.461806	0.427877	0.278965
ASV93 RF39	0.429537	0.399424	0.269512	0.129369	0.00957716	0.16353	0.348923		0.11498	0.399264	0.48603	0.826848	0.777583	0.590207	0.220179	0.403204	0.614068	0.614068	0.658333	0.419444	0.919444	0.563889	0.0620927	0.755833	0.977547	0.734221	0.887991	0.843546	0.434639	0.332517	0.229741		0.0756897	0.382065	0.547943	0.567772	0.608149	0.670344	0.283003
ASV94 Clostridia UCG-014	0.798446	0.752714	0.344196	0.965483	0.0295778	0.75456	0.243953		0.0961806	0.0107143	0.00607363	0.297222	0.703323	0.00350474	0.0731199	1	0.060249	0.583541	0.563889	0.419444	0.0583333	0.297222	0.170982	0.752034	0.389385	0.934871	0.703323	1	0.619097	0.619097	0.196627		0.461806	0.427877	0.976786	1	0.619097	0.500794	0.972841
ASV95 Roseburia	0.0591504	0.0522595	0.913738	0.392146	0.924821	0.206547	0.448905		0.14786	0.863253	0.052514	0.424663	0.219944	0.369116	0.198672	0.756882	0.077834	0.369116	0.257369	0.956529	0.741734	0.537901	0.255411	0.787815	0.544374	0.787815	0.128947	0.928723	0.881409	0.976221	0.286073		0.302042	0.976221	0.186472	0.150568	0.240731	0.212701	0.679009
ASV96 Lachnospiraceae NK4A136 group	0.297641	0.272938	0.158065	0.416979	0.128844	0.509358	0.892244		0.126199	0.0375095	0.670687	0.94931	0.608065	0.171528	0.430931	0.836778	0.850246	0.369116	0.355556	0.802778	0.802778	0.658333	0.847249	0.388751	0.188236	0.161938	0.00817017	0.388751	0.161938	0.188236	0.557857		0.00817017	0.115764	0.00817017	0.00817017	0.027396	0.557857	0.257265
ASV97 Eisenbergiella	0.188937	0.171852	0.788463	0.905181	0.291606	0.545511	0.335556		0.628675	0.243056	0.666905	1	0.389385	0.920318	0.973408	0.638259	0.454986	0.509561	0.419444	1	0.355556	0.919444	0.170982	0.0279266	0.170982	0.0458333	0.0693948	0.0107143	0.0458333	0.11498	0.11498		0.664583	0.0961806	0.196627	0.359871	0.216171	0.326835	0.122803
ASV98 Clostridia UCG-014	0.874459	0.833151	0.811138	0.659195	0.483774	0.215724	0.974052		0.0500634	0.500794	1	0.658333	0.326835	0.454986	0.893868	0.763483	0.815172	0.933572	0.617534	0.537901	0.0835233	0.956529	0.359871	0.461806	0.389385	0.427877	0.243056	0.196627	0.216171	0.703323	0.582143		0.389385	0.0575893	0.196627	0.0961806	0.359871	0.500794	0.681808
ASV99 Clostridia UCG-014	0.0324742	0.0272785	0.650575	0.660957	0.622597	0.325534	0.359701		0.388751	0.0958914	0.0514137	0.267778	0.00465921	0.103782	0.0119149	0.853856	0.520508	0.320787	0.158302	0.804726	0.804726	0.158302	0.847249	0.279658	0.897913	0.161938	0.557857	0.279658	0.0958914	0.216648	0.698567		0.698567	0.161938	0.470262	0.650593	0.948881	0.00817017	0.0240185
ASV100 Oscillibacter	0.573737	0.528612	0.125967	0.221215	0.012077	0.135043	0.128883		0.793006	0.703323	0.677745	0.802778	0.427877	0.681808	0.536688	0.758833	0.295604	0.278965	0.802778	0.241667	0.175	0.355556	0.170982	1	0.793006	0.536409	0.793006	0.752034	0.359871	0.427877	0.427877		0.151141	0.389385	0.500794	0.427877	0.703323	0.752034	0.491555
ASV101 Muribaculaceae	0.194872	0.172167	0.0154562	0.159104	0.187976	0.839299	0.0285876		0.582143	0.461806	0.551709	0.497222	0.536409	0.707204	0.681808	1	0.143367	0.166058	0.175	0.175	0.497222	0.102778	0.582143	0.170982	0.703323	0.26746	0.840129	0.536409	0.359871	0.427877	0.976786		1	0.326835	0.536409	0.500794	0.536409	0.0830853	0.00823557
ASV102 choerinum	0.829248	0.787482	0.568725	0.523505	0.588318	0.455797	0.880837		0.525931	0.0375095	0.112165	0.658374	0.270527	0.00631296	0.102345	0.836628	0.275515	0.421781	0.804726	0.441113	0.441113	0.441113	0.619097	0.881994	0.934871	0.840129	0.26746	0.389385	0.536409	0.752034	0.934871		0.359871	0.299206	0.0693948	0.0961806	0.664583	0.664583	0.559908
ASV104 Prevotellaceae UCG-001	0.000621601	0.00162919	0.135357	0.386152	0.298932	0.891046	0.165346		0.664583	0.934871	0.708069	0.658333	0.170982	0.811417	0.0664691	0.583541	1	0.785018	0.563889	0.136111	0.175	0.658333	0.934871	0.243056	0.619097	0.0961806	0.582143	0.536409	0.0458333	0.036756	0.703323		0.299206	0.216171	0.461806	0.752034	0.703323	0.170982	0.295604
ASV105 uniformis	0.517634	0.483357	0.68836	0.50153	0.742838	0.121525	0.483883		0.525931	0.0912646	0.196644	0.826848	0.270527	0.0122834	0.136307	0.481308	0.445165	0.206668	0.804726	0.441113	0.441113	0.441113	0.752034	0.664583	0.0961806	1	0.427877	0.934871	0.976786	0.703323	0.976786		0.703323	1	0.582143	0.299206	0.151141	0.170982	0.0136718
ASV106 Oscillospiraceae	0.46192	0.430558	0.106904	0.285997	0.232496	0.505821	0.918127		0.500794	0.243056	0.385323	1	0.752034	0.40695	0.204201	0.838004	0.559908	0.513898	0.563889	0.355556	0.919444	1	0.528366	0.434639	0.0165407	0.107721	0.00932312	0.168118	0.107721	0.348684	0.203877		0.348684	0.168118	0.0305128	0.0228673	0.0395556	0.734221	0.828202
ASV107 urinaeequi	0.602524	0.562834	0.924009	0.564785	0.990496	0.615194	0.433533			0.0387306	0.0921203	0.0341094	0.57733	0.0736815	0.53217	0.254804	0.147617	0.381113	0.804726	0.441113	0.441113	0.441113	0.976221	0.651787	0.020631	0.503324	0.240731	0.651787	0.718995	1	0.741775		0.318428	0.811047	0.444105	0.150568	0.0751765	0.318428	0.0193993
ASV108 Alistipes	0.278632	0.247996	0.95686	0.978423	0.27307	0.805142	0.483876		0.132292	0.664583	0.3125	0.919444	0.389385	0.348846	0.631967	0.94571	0.448272	0.758833	0.497222	0.497222	0.0583333	0.658333	0.00724206	1	0.703323	0.976786	0.793006	0.500794	0.664583	0.582143	0.0830853		0.151141	0.619097	1	0.840129	0.536409	0.299206	0.122803
ASV109 Muribaculaceae	0.000930972	0.000770596	0.012286	0.146583	0.117038	0.590305	0.0341995		0.547943	0.608149	0.417478	0.919444	0.0165407	0.498434	0.0227377	0.72525	0.960119	0.776334	0.658333	0.297222	0.136111	0.919444	0.664583	0.0575893	0.619097	0.0575893	0.752034	0.500794	0.036756	0.0458333	0.664583		0.170982	0.0575893	0.934871	0.976786	0.664583	0.326835	0.232418
ASV112 Muribaculaceae	0.573737	0.528612	0.987053	0.965483	0.57858	0.0589123	0.505018		0.582143	0.216171	0.0665619	1	0.536409	0.0241946	0.178219	0.732887	0.491555	0.330549	1	0.0583333	0.102778	0.355556	0.881994	0.26746	0.243056	0.0830853	0.326835	0.582143	0.0458333	0.0107143	0.326835		0.196627	0.359871	0.26746	0.582143	0.26746	0.664583	0.758833
ASV113 Muribaculaceae	0.0206682	0.0208626	0.0675315	0.206016	0.165346	0.995629	0.315146		0.461806	0.976786	0.809981	0.355556	0.0830853	0.918633	0.232418	0.367684	0.190932	0.513898	0.919444	0.355556	0.0583333	0.658333	0.389385	0.132292	0.793006	0.216171	0.881994	0.461806	0.299206	0.299206	0.752034		0.934871	0.389385	0.582143	0.427877	0.582143	0.0693948	0.122803
ASV114 Oscillospiraceae	0.234499	0.207578	0.0127764	0.234795	0.0423216	0.640554	0.0349351		0.0458333	0.461806	0.462991	0.658333	0.582143	0.262887	0.0490426	0.631967	0.513898	0.758833	0.919444	0.355556	0.713889	0.497222	0.793006	0.0693948	0.359871	0.0279266	0.703323	0.427877	0.015377	0.0458333	0.934871		0.326835	0.0693948	0.934871	0.976786	0.619097	0.151141	0.154443
ASV115 Lachnospiraceae NK4A136 group	0.829248	0.787482	0.665795	0.0614184	0.297469	0.0205291	0.647774		0.741775	0.318428	0.571145	0.0341094	0.425039	0.851334	0.940301	0.0232695	0.421781	0.107586	0.441113	0.158302	0.804726	0.804726	0.170982	0.196627	0.132292	0.243056	0.619097	0.840129	0.170982	0.170982	0.299206		0.0458333	0.151141	0.881994	0.664583	0.0961806	0.243056	0.192076
ASV117 Lachnospiraceae NK4A136 group	0.441803	0.400814	0.263495	0.628735	0.771324	0.456391	0.436322		0.793006	0.243056	0.1618	0.419444	0.132292	0.0211665	0.0393814	0.247371	0.387055	0.559908	0.919444	0.919444	0.919444	0.802778	0.389385	0.299206	0.703323	0.26746	0.461806	0.881994	0.427877	0.151141	0.461806		0.196627	0.619097	0.664583	0.881994	0.427877	0.582143	0.448272
ASV118 Akkermansia	0.369493	0.34033	0.898823	0.715186	0.553347	0.253698	0.903472		0.712762	0.318428	0.670687	0.94931	0.444105	0.198672	0.641027	0.863748	0.666271	0.452533	0.355556	0.919444	0.563889	1	0.657387	0.027396	0.970779	0.161938	0.603645	0.279658	0.161938	0.0781407	0.854463		0.319234	0.161938	0.797039	0.941587	0.712443	0.657387	0.414977
ASV119 Intestinimonas	0.2697	0.2409	0.0462172	0.533481	0.329234	0.721929	0.289862		0.881409	0.121835	0.098536	0.804726	0.027396	0.0396333	0.0135646	0.410309	0.355243	0.583443	0.686031	0.600355	0.774058	0.686031	0.309959	0.133975	0.846053	0.133975	0.133975	0.133975	0.133975	0.133975	0.309959		0.309959	0.133975	0.133975	0.309959	0.554646	0.309959	0.121503
ASV122 acidifaciens	0.400468	0.371677	0.440278	0.574922	0.926722	0.498754	0.74504		0.24327	0.582143	0.378595	0.919444	0.934871	0.423568	0.737938	0.776334	0.590207	0.0498461	0.919444	0.241667	0.102778	0.497222	0.427877	0.934871	0.0961806	0.840129	0.582143	0.793006	0.664583	0.881994	0.881994		0.703323	0.752034	0.664583	0.500794	0.170982	0.326835	0.143367
ASV126 Muribaculaceae	0.0010878	0.00232209	0.212445	0.481291	0.0758051	0.664435	0.278126		0.359871	0.11498	0.33626	0.419444	0.0458333	0.469675	0.0957916	0.681808	0.707204	0.94571	0.355556	0.563889	0.241667	0.802778	0.619097	0.243056	0.359871	0.619097	0.703323	0.427877	0.359871	0.326835	0.582143		0.881994	0.326835	0.934871	0.619097	0.461806	0.132292	0.330549
ASV127 Alistipes	0.0298407	0.0255795	0.910899	0.750799	0.96037	0.896194	0.395451		0.57733	0.557857	0.939531	0.5177	0.897913	0.320787	0.789932	0.103782	0.88613	0.366377	0.804726	0.441113	0.441113	0.441113	0.286073	0.565335	0.673987	0.928723	0.150568	0.8344	0.787815	0.928723	0.255411		0.370008	0.8344	0.139525	0.128947	0.335223	0.302042	0.352169
ASV128 Muribaculaceae	0.709073	0.669815	0.873434	0.539401	0.444034	0.276639	0.444034		0.407634	0.452799	0.558846	0.297222	0.955106	0.112025	0.647408	0.398644	0.483247	0.906224	0.600355	0.230732	0.0801412	0.686031	0.389385	0.359871	0.703323	0.461806	0.976786	0.976786	0.582143	0.934871	0.0961806		0.359871	0.170982	0.500794	0.976786	0.752034	0.934871	0.476493
ASV129 schaedleri	0.397321	0.368485	0.787077	0.86149	0.528134	0.492304	0.904619		0.729424	0.685955	0.964546	0.86988	0.33903	0.717652	0.679009	0.276776	0.616111	0.191665	0.741734	0.658374	0.537901	0.913132	0.0228673	0.628675	0.452799	0.843546	0.977547	0.755833	0.843546	0.79946	0.168118		0.547943	0.670344	0.777583	0.452799	0.528366	0.608149	0.0527782
ASV131 RF39	0.0235359	0.0204881	0.178244	0.182144	0.703574	0.190459	0.578115		0.481618	0.567772	0.948884	0.713889	0.157018	0.853037	0.304005	0.879576	0.574813	0.906224	0.438739	0.364143	0.122839	0.954476	0.881994	0.170982	0.359871	0.26746	0.0961806	0.326835	0.299206	0.26746	0.934871		0.0458333	0.132292	0.196627	0.170982	0.0830853	0.299206	0.707204
ASV132 Turicibacter	0.0820773	0.072678	0.404275	0.659433	0.495654	0.68092	0.503177		0.161938	0.470262	0.538609	0.798399	0.388751	0.583443	0.778295	0.0876013	0.836628	0.637291	0.600355	0.294584	0.774058	0.17326	0.948881	0.279658	0.247138	0.948881	0.388751	0.279658	0.650593	0.603645	0.948881		0.279658	0.747429	0.513355	0.188236	0.188236	0.0488461	0.00748847
ASV133 Roseburia	0.945002	0.890265	0.806119	0.828266	0.266346	0.211402	0.602376		0.137778	0.747429	0.332183	0.686031	0.603645	0.275515	0.355243	0.895686	0.136307	0.531382	0.686031	0.954476	0.17326	0.954476	0.309959	0.309959	0.133975	0.309959	0.133975	0.309959	0.554646	0.846053	0.554646		0.554646	0.309959	0.554646	0.309959	0.133975	0.554646	0.873495
ASV134 Bacteroides	0.280888	0.257532	0.561075	0.696628	0.898398	0.101422	0.588318		0.525931	0.020631	0.098536	0.354164	0.335223	0.00799826	0.162361	0.985065	0.239704	0.398988	0.804726	0.441113	0.441113	0.441113	0.840129	0.132292	0.427877	0.461806	0.664583	0.359871	0.326835	0.216171	0.976786		0.881994	0.461806	0.703323	0.326835	0.427877	0.0961806	0.00445903
ASV135 Muribaculaceae	0.0498834	0.0459994	0.037881	0.35591	0.108896	0.586183	0.0778835		0.389385	0.934871	0.462991	0.919444	0.500794	0.448272	0.262887	0.491555	0.559908	0.972841	0.297222	0.297222	0.802778	0.102778	0.196627	0.427877	0.536409	0.840129	0.359871	0.664583	0.427877	0.461806	0.299206		0.881994	0.500794	0.582143	0.389385	0.427877	0.170982	0.681808
ASV136 Papillibacter	0.429537	0.399424	0.773367	0.308907	0.429691	0.272407	0.845159		0.976786	0.712762	0.747618	0.497222	0.286196	0.854375	0.687557	0.737938	0.354418	0.0392044	0.563889	0.563889	0.497222	0.919444	0.127247	0.560376	1	0.863253	0.407634	0.685955	0.863253	0.773532	0.0756668		0.685955	0.520441	0.306912	0.520441	0.773532	0.818177	0.722786
ASV137 [Eubacterium] coprostanoligenes group	0.0820773	0.072678	0.568921	0.197117	0.817183	0.808197	0.750379		0.970779	0.0624762	0.038173	0.230732	0.797039	0.0830087	0.506085	0.970134	0.304166	0.821966	0.304559	0.0341094	0.0341094	0.0341094	0.685955	0.863253	0.685955	0.863253	0.443989	0.276327	0.908654	0.643226	0.601334		0.818177	0.306912	0.276327	0.194223	0.954273	0.601334	0.890845
ASV138 Oscillospiraceae	0.0235441	0.0204273	0.815372	0.79596	0.951317	0.213155	0.165873		0.86573	0.729424	0.794577	0.658374	0.863253	0.879576	0.906224	0.378689	0.528223	0.483247	0.257369	0.956529	0.537901	0.257369	0.481618	0.560376	0.773532	0.443989	0.276327	0.643226	0.443989	0.481618	0.33903		0.908654	0.601334	0.194223	0.247323	0.407634	0.14786	0.235903
ASV139 Lachnospiraceae UCG-006	0.0652856	0.057965	0.995671	0.274578	0.647566	0.922252	0.922252		0.712762	0.132292	0.847294	0.497222	0.536409	0.72525	0.543551	0.986703	0.986703	0.423568	1	0.563889	0.497222	0.919444	0.934871	0.840129	0.389385	0.934871	0.299206	0.664583	0.976786	0.326835	0.703323		0.793006	0.427877	0.500794	0.11498	0.427877	0.881994	0.758833
ASV142 Clostridia UCG-014	0.012777	0.0106564	0.560298	0.533502	0.673034	0.301983	0.151813		0.161938	0.948881	0.291321	0.954476	0.161938	0.493148	0.115546	0.696228	0.278343	0.366377	0.140357	0.798399	0.46791	0.512225	0.279658	0.513355	1	0.650593	0.216648	0.897913	0.513355	0.650593	0.247138		0.747429	0.650593	0.137778	0.188236	0.513355	0.279658	0.258334
ASV143 UCG-003	0.225777	0.206239	0.647323	0.269512	0.786063	0.497786	0.965406		0.509054	0.910315	0.698884	1	0.670344	0.393201	0.960119	0.854375	0.326657	0.907083	0.497222	0.419444	0.355556	1	0.127247	0.194223	0.601334	0.818177	0.908654	0.194223	0.863253	0.601334	0.306912		0.520441	0.908654	0.908654	0.481618	0.773532	0.729424	0.0443814
ASV144 Alistipes	0.103308	0.0926517	0.470624	0.390446	0.373892	0.871028	0.858247		0.326835	0.24327	0.144699	0.913132	0.00747141	0.15408	0.0117948	0.94684	0.763483	0.590207	0.497222	1	0.297222	0.658333	0.887991	0.146332	0.126199	0.0195445	0.0908904	0.257192	0.00451239	0.00747141	0.365202		0.0908904	0.0830877	0.0756897	0.191549	0.126199	0.471261	0.72525
ASV145 Intestinimonas	0.798446	0.752714	0.00258484	0.0151385	0.0147693	0.239304	0.410309		0.536409	0.664583	0.948391	0.102778	0.389385	0.469675	0.262887	0.732887	0.607567	0.559908	0.102778	0.102778	0.241667	0.0333333	0.359871	0.151141	0.216171	0.132292	0.0830853	0.389385	0.216171	0.11498	0.326835		0.0830853	0.26746	0.216171	0.299206	0.0693948	0.389385	0.732887
ASV146 Clostridia UCG-014	0.000409933	0.000331066	0.100607	0.309693	0.473408	0.926388	0.216776		0.673987	0.240731	0.558208	0.954476	0.0173468	0.436737	0.0406584	0.957589	0.957589	0.603986	0.686031	0.294584	0.0801412	0.954476	0.952457	0.0327052	0.976221	0.109181	0.952457	0.318428	0.0678089	0.0678089	0.857859		0.523699	0.109181	0.905036	0.696394	0.952457	0.128947	0.0998697
ASV147 Lachnoclostridium	0.144754	0.129924	0.974649	0.284109	0.597418	0.826191	0.480769		0.64941	0.76472	0.573835	0.686031	0.425039	0.379097	0.666271	0.756882	0.259994	0.850246	0.241667	0.713889	0.497222	0.802778	0.161938	0.897913	0.797039	0.314149	0.897913	0.948881	0.470262	0.388751	0.0958914		0.747429	0.847249	0.948881	0.747429	0.747429	0.0781407	0.606092
ASV148 Lachnospiraceae	0.000681956	0.000559241	0.192336	0.757481	0.592212	0.276071	0.139145		0.544374	0.741775	0.888697	0.863763	0.0173468	0.789848	0.0998697	0.845218	0.655533	0.393355	0.863763	0.230732	0.00509754	0.5177	0.954273	0.407634	0.954273	0.194223	0.773532	0.908654	0.194223	0.219944	0.954273		0.818177	0.443989	0.729424	0.601334	0.601334	0.0222145	0.069515
ASV149 Muribaculaceae	0.836046	0.782595	0.435533	0.191823	0.157231	0.106007	0.792495		0.388751	0.912451	0.12951	0.804726	0.26083	0.155683	0.520508	0.789932	0.39031	0.606092	0.774058	0.230732	0.5177	0.5177																	0.630536
ASV150 lentus	1	0.957002	0.850125	0.542146	0.635707	0.224468	0.933646		0.57733	0.150568	0.387877	0.913132	0.608065	0.0587035	0.421781	0.4334	0.570252	0.314052	0.804726	0.441113	0.441113	0.441113	0.326835	0.26746	0.582143	0.582143	0.976786	0.461806	0.793006	0.840129	0.934871		0.934871	0.500794	0.703323	0.703323	0.664583	0.427877	0.0184138
ASV152 Muribaculaceae	0.0311998	0.0273095	0.0718076	0.36748	0.0297204	0.434018	0.162711		0.628675	0.0991008	0.619806	1	0.0395556	0.393201	0.0927888	0.960119	0.933572	0.750683	0.563889	0.497222	0.175	0.919444	0.359871	0.11498	0.976786	0.243056	0.840129	0.536409	0.11498	0.0693948	0.461806		0.132292	0.11498	0.752034	0.934871	0.703323	0.703323	0.732887
ASV153 Lachnospiraceae NK4A136 group	0.225777	0.206239	0.559101	0.651271	0.922252	0.0463103	0.348923		0.619097	0.382065	0.417478	0.297222	0.587845	0.291468	0.121027	0.543551	0.72525	0.789235	0.355556	0.497222	0.658333	0.658333	0.664583	0.664583	0.703323	0.170982	0.500794	0.793006	0.170982	0.196627	0.389385		0.500794	0.461806	0.389385	0.582143	0.881994	0.0961806	0.722786
ASV154 intestinale	0.0206682	0.0208626	0.086894	0.824332	0.239304	0.14467	0.200041		0.582143	0.0693948	0.436624	0.713889	0.216171	0.087768	0.0184138	0.262887	0.607567	0.838004	0.419444	0.497222	0.497222	0.713889	0.976786	0.151141	0.976786	0.11498	0.976786	0.752034	0.151141	0.170982	0.793006		0.461806	0.196627	0.703323	0.703323	0.881994	0.151141	0.060249
ASV155 Muribaculaceae	0.441803	0.400814	0.225685	0.794891	0.951949	0.423208	0.293643		0.582143	0.976786	0.677745	0.658333	0.196627	0.491555	0.607567	0.607567	0.838004	0.583541	0.497222	0.355556	0.241667	0.658333	0.326835	0.243056	0.582143	0.427877	0.881994	0.536409	0.619097	0.664583	0.881994		0.840129	0.500794	0.536409	0.500794	0.500794	0.170982	0.00681113
ASV157 goldsteinii	0.0281274	0.0274232	0.251287	0.849744	0.813651	0.221281	0.165346		0.664583	0.0830853	0.0082672	0.563889	0.0279266	0.00984414	0	0.707204	0.104298	0.864754	0.563889	0.355556	0.919444	1	0.500794	0.299206	0.976786	0.299206	0.752034	0.389385	0.170982	0.389385	0.500794		0.461806	0.0830853	0.664583	0.619097	0.976786	0.0961806	0.232418
ASV158 Lachnospiraceae UCG-006	0.051857	0.0458395	0.969773	0.206724	0.6094	0.943935	0.982738		0.840129	0.0575893	0.809981	0.563889	0.216171	0.536688	0.387055	0.536688	1	0.218028	0.919444	0.919444	0.658333	1	0.934871	0.840129	0.389385	0.934871	0.299206	0.664583	0.976786	0.326835	0.703323		0.793006	0.427877	0.500794	0.11498	0.427877	0.881994	0.838004
ASV159 Clostridia UCG-014	0.565563	0.523186	0.979013	0.569356	0.958069	0.61581	0.644188		0.027396	0.912451	0.216838	0.804726	0.161938	0.266224	0.516077	0.702983	0.516077	0.720902	0.512225	0.267778	0.94931	0.140357	0.525931	0.192166	0.630339	0.405662	0.476327	0.825666	0.405662	0.525931	0.319234		0.970779	0.405662	0.161938	0.279658	0.970779	0.684763	0.983689
ASV160 Lachnospiraceae NK4A136 group	0.138546	0.124998	0.137052	0.233452	0.188354	0.285625	0.0231733		0.601334	0.729424	0.830515	0.288343	0.685955	0.574813	0.774305	0.269869	0.483247	0.41909	0.5177	0.122839	0.686031	0.122839	0.976786	0.216171	0.582143	0.389385	0.881994	0.299206	0.26746	0.389385	0.934871		0.881994	0.26746	0.934871	0.703323	0.461806	0.0107143	0.000880225
ASV161 Lachnospiraceae NK4A136 group	0.709073	0.669815	0.580835	0.753879	0.991245	0.783542	0.550866		0.188236	0.0756668	0.425413	0.919444	0.818177	0.109784	0.529592	0.845218	0.603986	0.578776	0.267778	0.604217	0.383221	0.898736	0.934871	0.11498	0.752034	0.582143	0.151141	0.036756	0.326835	0.359871	0.976786		0.299206	0.11498	0.11498	0.216171	0.243056	0.664583	0.811417
ASV162 Enterorhabdus	0.0122414	0.0105152	0.330952	0.71641	0.417457	0.0965168	0.173042		0.582143	0.670344	0.27303	0.826848	0.126199	0.354418	0.0302112	0.687557	0.893868	0.662762	0.658333	0.919444	0.419444	1	0.629808	0.406327	0.565335	0.463515	0.629808	0.718995	0.270527	0.240731	0.76472		0.881409	0.463515	0.857859	0.565335	0.463515	0.0483489	0.0998697
ASV163 UCG-010	0.364881	0.337356	0.372659	0.982478	0.843315	0.188857	0.410945		0.0624762	0.407634	0.946836	0.713889	0.685955	0.50566	0.873149	0.553971	0.762463	0.414778	0.140357	0.798399	0.46791	0.512225	0.934871	0.11498	0.703323	0.299206	0.934871	0.243056	0.216171	0.326835	0.881994		0.976786	0.196627	0.840129	0.664583	0.582143	0.0279266	0.00823557
ASV164 Oscillospiraceae	0.46192	0.430558	0.491408	0.905181	0.310391	0.913832	0.273518		0.500794	0.582143	0.551709	1	0.389385	1	0.348846	0.247371	0.583541	0.607567	0.297222	0.355556	0.497222	0.919444	0.703323	0.840129	0.840129	0.881994	0.170982	0.26746	0.934871	0.793006	0.461806		0.536409	0.703323	0.036756	0.151141	0.500794	0.619097	0.918633
ASV165 caecimuris	0.311202	0.286422	0.9169	0.322379	0.749867	0.104445	0.826141		0.897913	0.020631	0.201719	0.354164	0.335223	0.0355523	0.25943	0.929362	0.436737	0.352169	0.94931	0.383221	0.848394	0.383221	0.934871	0.500794	0.170982	1	0.752034	0.299206	0.703323	0.703323	0.976786		0.536409	0.664583	0.934871	0.664583	0.243056	0.0458333	0.00984414
ASV167 UCG-009	0.278632	0.247996	0.538194	0.464129	0.533888	0.0717725	0.293643		0.793006	0.036756	0.120574	0.0333333	0.752034	0.330549	0.513898	0.367684	0.559908	0.513898	0.241667	0.241667	0.102778	0.0583333	0.881994	0.976786	0.536409	0.703323	0.326835	0.359871	0.976786	0.934871	0.664583		0.664583	0.793006	0.0830853	0.243056	0.793006	0.793006	0.707204
ASV168 Muribaculaceae	0.195668	0.177687	0.405063	0.845765	0.692706	0.0935716	0.455797		0.525931	0.0751765	0.159556	0.913132	0.240731	0.00799826	0.0923538	0.583443	0.376803	0.314052	0.804726	0.441113	0.441113	0.441113	0.664583	0.196627	0.934871	0.196627	0.934871	0.840129	0.170982	0.151141	0.536409		0.299206	0.196627	0.840129	0.793006	0.934871	0.299206	0.278965
ASV169 Oscillospiraceae	0.43231	0.40016	0.502858	0.634237	0.69378	0.0844933	0.613786		0.57733	0.150568	0.416291	0.913132	0.741775	0.0742956	0.469122	0.557176	0.51867	0.596745	0.804726	0.441113	0.441113	0.441113	0.33903	0.0298844	0.818177	0.194223	0.818177	0.10835	0.219944	0.306912	0.601334		0.773532	0.247323	0.773532	0.601334	0.954273	0.14786	0.000117071
ASV170 Oscillospiraceae	0.00146006	0.00119375	0.0692526	0.619187	0.344843	0.980992	0.00327558		0.952457	0.565335	0.538609	0.863763	0.0544014	0.414778	0.0194545	0.681823	0.817442	0.681823	0.774058	0.0458371	0.0801412	0.5177	0.188236	0.470262	0.847249	0.279658	0.847249	0.797039	0.247138	0.388751	0.137778		0.188236	0.161938	0.747429	0.948881	0.948881	0.470262	0.355243
ASV171 Clostridia UCG-014	0.91574	0.873903	0.872225	0.427236	0.207065	0.00418899	0.646088		0.219944	0.229741	0.471962	0.919444	0.86573	0.102479	0.722786	0.574813	0.598668	0.304005	0.600355	0.230732	0.0801412	0.686031	0.170982	0.26746	0.151141	0.0458333	0.389385	0.461806	0.11498	0.170982	0.11498		0.881994	0.461806	0.752034	0.881994	0.500794	0.196627	0.0490426
ASV172 Muribaculaceae	0.195668	0.177687	0.405063	0.819699	0.700985	0.11552	0.395711		0.525931	0.0751765	0.159556	0.913132	0.240731	0.00799826	0.0923538	0.583443	0.376803	0.314052	0.804726	0.441113	0.441113	0.441113	0.664583	0.196627	0.934871	0.196627	0.934871	0.840129	0.170982	0.151141	0.536409		0.299206	0.196627	0.840129	0.793006	0.934871	0.299206	0.330549
ASV173 Colidextribacter	0.465906	0.43231	0.444184	0.907983	0.477081	0.444526	0.451662		0.57733	0.513355	0.70294	0.122839	0.650593	0.155683	0.239145	0.278343	0.789932	0.88613					0.0217758	0.752034	1	0.703323	0.299206	0.619097	1	0.703323	0.0575893		0.881994	0.881994	0.389385	0.664583	0.703323	0.840129	0.906224
ASV174 Lachnospiraceae	0.180008	0.160148	0.973767	0.741782	0.772115	0.507616	0.947598		0.0427211	0.115764	0.318262	0.804726	0.698567	0.118568	0.481308	0.664819	0.880868	0.481308	0.863763	0.230732	0.00509754	0.5177	0.941587	0.428692	0.57733	0.279658	0.0781407	0.428692	0.279658	0.428692	0.941587		0.0387306	0.0781407	0.0781407	0.0387306	0.225149	0.941587	0.667544
ASV176 Muribaculaceae	0.3318	0.305641	0.240569	0.889531	0.534959	0.124607	0.483883		0.525931	0.128947	0.238122	0.658374	0.302042	0.0149365	0.102345	0.481308	0.445165	0.469122	0.804726	0.441113	0.441113	0.441113	0.703323	0.132292	0.934871	0.196627	0.976786	0.582143	0.170982	0.243056	0.461806		0.427877	0.11498	0.793006	0.840129	0.881994	0.196627	0.218028
ASV177 Enterorhabdus	1	1	0.68005	0.329866	0.891046	0.25825	0.343324		0.752034	0.0575893	0.98157	0.919444	0.500794	0.330549	0.607567	0.607567	0.838004	0.559908	0.802778	0.802778	1	0.658333	0.196627	0.703323	0.299206	0.881994	0.840129	0.793006	0.881994	0.976786	0.151141		0.536409	0.619097	0.461806	0.934871	0.389385	0.170982	0.583541
ASV178 Muribaculaceae	0.666228	0.627501	0.50153	0.717437	0.751294	0.334273	0.785377		0.57733	0.174043	0.387877	0.499253	0.608065	0.0517901	0.275515	0.531382	0.49363	0.792796	0.804726	0.441113	0.441113	0.441113	1	0.0830853	0.752034	0.326835	0.359871	0.196627	0.326835	0.461806	0.664583		0.26746	0.0693948	0.619097	0.500794	0.427877	0.934871	0.330549
ASV179 Clostridia UCG-014	0.0045693	0.00377634	0.496378	0.883825	0.462961	0.455191	0.459068		0.747429	0.406327	0.44561	0.863763	0.0829936	0.596745	0.0396333	0.880868	0.749481	0.692713	0.267778	0.604217	0.383221	0.898736	0.948881	0.428692	0.797039	0.314149	0.747429	0.428692	0.188236	0.247138	0.747429		0.747429	0.314149	0.513355	0.797039	0.747429	0.0193848	0.136307
ASV181 Alistipes	0.458928	0.427479	0.628121	0.50261	0.614729	0.557618	0.454281		0.76472	0.00213765	0.215412	0.354164	0.33903	0.0367267	0.171528	0.986322	0.359267	0.441671	0.774058	0.774058	0.954476	0.438739	0.536409	0.664583	0.196627	0.793006	0.976786	0.427877	0.840129	0.793006	0.582143		0.881994	0.536409	0.582143	0.881994	0.536409	0.461806	0.295604
ASV182 Muribaculaceae	0.0018648	0.0032759	0.0992233	0.644368	0.184066	0.57858	0.0889154		0.840129	0.243056	0.64364	0.802778	0.015377	0.330549	0.060249	0.972841	0.864754	0.367684	0.802778	0.355556	0.0333333	0.658333	0.619097	0.216171	0.664583	0.326835	0.793006	0.752034	0.26746	0.26746	0.427877		0.461806	0.216171	0.752034	0.703323	0.703323	0.243056	0.166058
ASV183 Lachnoclostridium	0.0933375	0.0825793	0.919274	0.425977	0.765473	0.501126	0.729171		0.729424	0.650593	0.475797	0.94931	0.948881	0.155489	0.929362	0.762463	0.31328	0.817442	0.419444	0.241667	0.241667	0.802778	0.133975	0.554646	0.554646	0.846053	0.554646	0.554646	0.846053	0.554646	0.133975		0.133975	0.554646	0.554646	0.133975	0.309959	0.133975	0.0240185
ASV184 Bacteroides	0.0946411	0.084469	0.169342	0.977846	0.38931	0.126168	0.452344		0.247138	0.118832	0.308396	0.686031	0.425039	0.0396333	0.0318945	0.445165	0.266304	0.596745	0.441113	0.158302	0.804726	0.804726	0.976786	0.170982	0.359871	0.536409	0.619097	0.427877	0.389385	0.326835	0.752034		0.976786	0.389385	0.664583	0.389385	0.389385	0.11498	0.0765377
ASV185 Roseburia	0.0496329	0.0434661	0.92863	0.296737	0.175207	0.246022	0.866962		0.352419	0.603645	0.241137	0.0458371	0.388751	0.481308	0.925407	0.421781	0.0830087	0.596745	0.798399	0.798399	0.0687269	0.798399	0.372625	0.520441	0.863253	0.276327	0.773532	0.773532	0.601334	0.954273	1		0.954273	0.33903	0.685955	0.908654	0.818177	0.14786	0.0659722
ASV186 Clostridia UCG-014	0.012777	0.0106564	0.153603	0.741782	0.218737	0.843596	0.289082		0.463515	0.302042	0.439414	0.954476	0.0118093	0.393355	0.0266782	0.789848	0.845218	0.901206	0.438739	0.364143	0.122839	0.954476	0.854463	0.603645	0.452253	0.603645	0.797039	0.603645	0.428692	0.279658	0.657387		0.657387	0.603645	0.428692	0.854463	0.684763	0.192166	0.266224
ASV188 Lachnospiraceae	0.397321	0.368485	0.385635	0.939181	0.238474	0.565098	0.764181		0.170982	0.582143	0.743541	0.713889	0.881994	0.40695	0.681808	0.656721	0.838004	0.469675	0.563889	0.497222	0.175	0.919444	0.755833	0.821452	0.64941	0.670344	0.670344	0.509054	0.471261	0.755833	0.86573		0.755833	0.332517	0.382065	0.434639	0.734221	0.0756897	0.697385
ASV189 Alistipes	0.798446	0.752714	0.692091	0.883839	0.526599	0.908401	0.925796		0.389385	0.461806	1	0.713889	0.619097	0.891639	0.559908	0.811417	0.448272	0.536688	0.713889	0.175	0.0166667	0.297222	0.216171	0.461806	0.427877	0.934871	0.793006	0.26746	0.976786	0.840129	0.664583		0.582143	0.664583	0.976786	0.976786	0.582143	0.359871	0.0159208
ASV190 Clostridia UCG-014	0.0045693	0.00377634	0.298371	0.606331	0.573927	0.789141	0.146307		0.970779	0.476327	0.520767	0.748868	0.825666	0.440356	0.853856	0.39031	0.88613	0.606092	0.557699	0.0687269	0.0687269	0.0687269	0.247138	0.747429	0.847249	0.797039	0.188236	0.797039	0.603645	0.747429	0.279658		0.650593	0.797039	0.188236	0.216648	0.388751	0.188236	0.506085
ASV191 Colidextribacter	0.328205	0.293622	0.197641	0.414518	0.0572279	0.0758051	0.354996		0.461806	0.461806	0.775628	0.919444	0.151141	0.891639	0.247371	0.758833	0.656721	0.918633	0.497222	0.419444	0.175	0.919444	0.196627	0.500794	0.703323	0.500794	0.359871	0.389385	0.26746	0.619097	0.299206		0.170982	0.0575893	0.243056	0.132292	0.461806	0.703323	0.536688
ASV192 GCA-900066575	0.0904879	0.0808578	0.791289	0.718453	0.411322	0.874466	0.454281		0.194223	0.908654	0.384647	0.784108	0.247323	0.430931	0.918044	0.770074	0.198672	0.379097	0.658374	0.577352	0.0657038	0.826848	0.0395556	0.670344	0.316709	0.932691	0.887991	0.547943	0.79946	0.843546	0.301267		0.271502	0.843546	0.691465	0.490015	0.286196	0.179629	0.000307323
ASV193 Roseburia	1	0.927264	0.54137	0.795698	0.219838	0.741743	0.118186		0.476327	0.846053	0.146784	0.158302	0.554646	0.289889	0.314638	0.720902	0.192132	0.685194	0.804726	0.804726	0.441113	0.804726	0.309959	0.309959	0.133975	0.309959	0.133975	0.309959	0.554646	0.846053	0.554646		0.554646	0.309959	0.554646	0.309959	0.133975	0.554646
ASV194 Lachnospiraceae	0.956285	0.912701	0.954968	0.79044	0.145723	0.0624174	0.26777		0.797039	0.247323	0.384647	0.826848	0.863253	0.0736061	0.578776	0.603986	0.226603	0.901206	0.804726	0.441113	0.441113	0.441113	0.389385	0.0693948	0.0575893	0.0830853	0.26746	0.170982	0.0961806	0.11498	0.243056		0.664583	0.299206	0.619097	0.793006	0.151141	0.934871	0.413327
ASV196 UBA1819	0.00274173	0.00230484	0.160569	0.310021	0.790706	0.974109	0.302255		0.793006	0.619097	0.500268	1	0.196627	0.763483	0.578406	0.326657	0.433926	0.712622	0.424663	0.354164	0.0243769	0.227784	0.664583	0.0217758	0.216171	0.036756	0.664583	0.26746	0.0107143	0.0279266	0.881994		0.326835	0.0575893	0.934871	1	0.389385	0.389385	0.295604
ASV198 Colidextribacter	0.562372	0.527395	0.360388	0.416327	0.845159	0.054194	0.663404		0.818177	0.132292	0.10429	0.658333	0.359871	0.00963836	0.132743	0.697385	0.0301509	0.95975	0.954476	0.600355	0.954476	0.863763	0.703323	0.461806	0.664583	0.389385	0.619097	0.26746	0.151141	0.26746	0.752034		0.881994	0.326835	0.359871	0.619097	0.840129	0.11498	0.387055
ASV200 excrementihominis	0.0379176	0.0356919	0.118494	0.552871	0.0572279	0.71313	0.176413		0.664583	0.216171	0.147525	0.802778	0.0961806	0.247371	0.0311411	0.918633	0.330549	0.491555	0.0333333	0.802778	1	0.419444	0.536409	0.0458333	0.793006	0.132292	0.703323	0.196627	0.0458333	0.11498	0.582143		0.359871	0.0279266	0.752034	0.840129	0.793006	0.170982	0.247371
ASV202 Intestinimonas	0.385418	0.354539	0.606454	0.724474	0.684548	0.140112	0.886288		0.650593	0.0912646	0.0931578	0.826848	0.483258	0.00748847	0.120296	0.603986	0.31328	0.762463	0.557699	0.0687269	0.0687269	0.0687269	0.952457	0.00152914	0.0375095	0.00952604	0.150568	0.0829936	0.00152914	0.00584863	0.741775		0.109181	0.0144111	0.352419	0.444105	0.0427211	0.952457	0.414778
ASV203 caecimuris	0.00377219	0.0031852	0.0981212	0.952411	0.229123	0.36675	0.0728776		0.509054	0.908654	0.322899	0.863763	0.0222145	0.398644	0.0301509	0.932957	0.598668	0.826629	0.699798	0.19966	0.0835233	0.699798	0.703323	0.703323	0.389385	0.619097	0.461806	0.934871	0.536409	0.582143	0.582143		1	0.619097	0.582143	0.500794	0.26746	0.0458333	0.278965
ASV204 Roseburia	0.0561971	0.0491408	0.344476	0.820643	0.377652	0.15125	0.107062		0.554646	0.26083	0.191767	0.848394	0.192166	0.0293767	0.0240185	0.830732	0.395171	0.548461					0.685955	0.443989	0.372625	0.560376	0.372625	0.908654	0.520441	0.443989	0.443989		0.863253	0.560376	0.372625	0.306912	0.306912	0.14786	0.112025
ASV205 Lachnospiraceae	0.207391	0.188313	0.887698	0.79044	0.128844	0.717353	0.410635		0.316709	0.416792	0.215412	0.537901	0.528366	0.286663	0.237942	0.748433	0.932957	0.0392233	0.741734	0.227784	0.00766584	0.354164	0.463515	0.286073	0.370008	0.651787	0.811047	0.286073	0.673987	0.718995	0.483258		0.544374	0.8344	0.787815	0.673987	0.586569	0.881409	0.457073
ASV206 Lachnospiraceae	0.00384992	0.00325308	0.601462	0.952516	0.523693	0.430736	0.14354		0.243056	0.934871	0.880093	1	0.0458333	0.94571	0.387055	0.3128	0.536688	0.3128	1	0.419444	0.0583333	0.919444	0.752034	0.389385	0.840129	0.243056	0.500794	0.752034	0.461806	0.500794	0.840129		1	0.664583	0.151141	0.243056	0.664583	0.26746	0.0927888
ASV207 Lachnospiraceae NK4A136 group	0.0324742	0.0272785	0.312402	0.569806	0.186894	0.765144	0.214246		0.712443	0.428692	0.70294	0.748868	0.247138	0.95109	0.186565	0.440356	0.414977	0.366377	0.804726	0.441113	0.441113	0.441113	0.948881	0.428692	0.797039	0.314149	0.747429	0.428692	0.188236	0.247138	0.747429		0.747429	0.314149	0.513355	0.797039	0.747429	0.0193848	0.0490952
ASV208 Muribaculaceae	0.874459	0.833151	0.651271	0.124749	0.593278	0.0277442	0.761048		0.481618	0.348684	0.17676	0.802778	0.734221	0.0226256	0.3403	0.269869	0.41909	0.398644	0.954476	0.0801412	0.0205987	0.294584	0.664583	0.752034	0.461806	0.752034	1	0.619097	1	0.881994	0.976786		0.793006	0.840129	1	0.840129	0.461806	0.216171	0.262887
ASV210 Lachnospiraceae	0.0785935	0.0699544	0.543112	0.460733	0.444034	0.982491	0.391736		0.586569	0.407634	0.558208	0.699798	0.00091618	0.531776	0.184806	0.958979	0.69182	0.0563401	0.826848	0.741734	0.103243	1	0.601334	0.560376	0.863253	0.306912	0.863253	0.908654	0.306912	0.0618347	0.306912		0.481618	0.954273	0.729424	0.773532	0.863253	0.643226	0.476493
ASV211 [Eubacterium] coprostanoligenes group	0.0122414	0.0105152	0.0345914	0.106902	0.0576946	0.758249	0.0246084		0.196627	0.365202	0.32956	0.913132	0.416792	0.335782	0.0622549	0.626123	0.498434	0.94684	0.919444	0.102778	0.658333	0.175	0.127247	0.247323	0.908654	0.372625	0.560376	0.818177	0.170189	0.194223	0.219944		0.520441	0.247323	0.601334	0.560376	0.908654	0.372625	0.65361
ASV213 Muribaculaceae	0.488371	0.455545	0.70405	0.239102	0.817581	0.0296133	0.691974		0.897913	0.255411	0.621633	0.424663	0.444105	0.109784	0.332432	0.31328	0.929362	0.31328	0.94931	0.383221	0.848394	0.383221	0.359871	0.359871	0.793006	0.26746	1	0.582143	0.427877	0.664583	0.793006		0.840129	0.389385	0.703323	0.752034	0.500794	0.015377	0.00350474
ASV214 Muribaculaceae	0.244497	0.22371	0.51155	0.157572	0.622513	0.0140038	0.818926		0.582143	0.536409	0.775628	0.919444	0.582143	0.891639	0.732887	0.583541	0.247371	0.178219	0.297222	0.658333	0.713889	1	0.685955	0.372625	0.194223	0.407634	0.0159046	0.276327	0.407634	0.372625	0.481618		0.0756668	0.276327	0.0298844	0.0389983	0.0159046	0.14786	0.243788
ASV216 Lachnospiraceae NK4A136 group	0.0933375	0.0825793	0.881494	0.636324	0.344843	0.990496	0.589917		0.137778	0.212701	0.743162	0.577352	0.463515	0.708424	0.957589	0.226603	0.957589	0.845218	0.774058	0.686031	0.438739	0.686031	0.797039	0.00817017	0.428692	0.247138	0.428692	0.00817017	0.0781407	0.0624762	0.470262		0.847249	0.188236	0.470262	0.948881	0.388751	0.650593	0.314052
ASV218 finegoldii	0.956285	0.912701	0.569996	0.400344	0.794957	0.0726187	0.65046		0.525931	0.0608858	0.177549	0.499253	0.335223	0.0149365	0.206668	0.610156	0.398988	0.191199	0.804726	0.441113	0.441113	0.441113	0.670344	0.528366	0.608149	0.399264	0.79946	0.64941	0.434639	0.670344	0.932691		0.712762	0.471261	0.734221	0.691465	0.332517	0.000375312	0.101678
ASV220 Oscillospiraceae	0.874459	0.833151	0.695263	0.965381	0.282656	0.348923	0.811275		0.0908904	0.434639	0.747618	0.658333	0.843546	0.235062	0.38332	0.00277789	0.520792	1	0.355556	1	0.241667	0.497222	0.628675	0.509054	0.382065	0.932691	0.712762	0.257192	0.691465	0.712762	0.887991		0.843546	0.79946	0.64941	0.86573	0.365202	0.452799	0.893868
ASV221 Lachnospiraceae NK4A136 group	0.244497	0.22371	0.585608	0.513347	0.801986	0.0105231	0.411322		0.567772	0.306912	0.417478	0.320633	0.773532	0.237942	0.143927	0.483247	0.853037	0.853037	0.288343	0.354164	0.461483	0.499253	0.427877	0.500794	0.752034	0.11498	0.664583	0.752034	0.170982	0.243056	0.389385		0.752034	0.427877	0.752034	0.881994	0.934871	0.0217758	0.483247
ASV222 RF39	0.138864	0.12482	0.704437	0.696001	0.751572	0.838912	0.910129		0.271502	0.863253	0.862394	0.774058	0.863253	0.95975	0.879576	0.853037	0.286663	0.112025	0.103243	0.784108	0.741734	0.388865	0.0222145	1	0.954273	0.863253	0.170189	0.481618	0.863253	0.908654	0.0618347		1	0.954273	0.194223	0.306912	0.729424	0.954273	0.294724
ASV223 Dorea	0.00366954	0.00307568	0.959467	0.613604	0.634098	0.152877	0.451646		0.670344	0.673987	0.720843	0.604217	0.370008	0.666271	0.463513	0.321219	0.877282	0.743745	0.320633	0.257369	0.227784	0.956529	0.787815	0.952457	0.302042	0.976221	0.0678089	0.483258	0.811047	0.857859	0.787815		0.199359	0.565335	0.028298	0.0242772	0.0483489	0.0751765	0.0523028
ASV225 Clostridia UCG-014	0.0764479	0.0645	0.221125	0.726393	0.598881	0.667459	0.262782			0.309959	0.475797	0.158302	0.846053	0.41612	0.873495	0.873495	0.630536	0.121503	0.804726	0.441113	0.441113	0.441113	0.57733	0.225149	0.476327	0.319234	0.630339	0.712443	0.319234	0.57733	0.405662		0.970779	0.319234	0.26083	0.452253	0.970779	0.428692	0.39031
ASV226 Desulfovibrionaceae	0.014763	0.0157143	0.849744	0.582736	0.704933	0.917094	0.680533		0.326835	0.976786	0.708069	0.355556	0.0693948	0.656721	0.348846	0.607567	0.166058	0.583541	0.713889	0.497222	0.102778	0.802778	0.170982	0.703323	0.840129	0.500794	0.793006	0.793006	0.840129	0.427877	0.326835		0.582143	0.934871	0.976786	0.840129	1	1	0.387055
ASV227 Ruminococcus	0.397321	0.368485	0.143676	0.939181	0.217959	0.156116	0.382889		0.560376	0.00932312	0.016814	0.658333	0.126199	0.000117071	0.00788889	0.528223	0.167969	0.505525	0.354164	0.424663	0.19966	0.124789	0.843546	0.0195445	0.821452	0.146332	0.79946	0.0830877	0.0395556	0.0756897	0.977547		0.755833	0.0756897	0.821452	0.86573	0.932691	0.0756897	0.166192
ASV228 Lachnospiraceae	0.621769	0.583581	0.585701	0.0745549	0.883319	0.0119249	0.539438		0.306912	0.908654	0.0872442	0.354164	0.443989	0.113852	0.349552	0.850246	0.184806	0.679009	0.658333	0.0583333	0.355556	0.136111	0.247138	0.747429	0.847249	0.797039	0.188236	0.797039	0.603645	0.747429	0.279658		0.650593	0.797039	0.188236	0.216648	0.388751	0.188236	0.623673
ASV230 Lachnospiraceae	0.833514	0.792747	0.519784	0.648056	0.0966639	0.193538	0.197641		0.359871	0.26746	0.843182	0.919444	0.793006	0.232418	0.94571	0.656721	0.469675	0.972841	0.563889	0.658333	0.497222	1	0.0458333	0.326835	0.582143	0.461806	0.0961806	0.170982	0.582143	0.389385	0.036756		0.703323	0.703323	0.151141	0.389385	0.299206	0.752034	0.448272
ASV232 Muribaculaceae	1	1	0.232496	0.0979377	0.151349	0.141409	0.696767		0.216171	0.582143	0.677745	0.919444	0.216171	0.536688	0.811417	0.811417	0.559908	0.060249	0.802778	0.297222	1	0.419444	0.0830853	0.793006	0.793006	0.619097	0.582143	0.976786	0.840129	0.752034	0.0693948		0.840129	0.793006	0.461806	0.752034	0.703323	0.151141	0.0957916
ASV234 Clostridia UCG-014	0.953857	0.907869	0.862689	0.933487	0.84874	0.26746	0.867481		0.279658	0.8344	0.815318	0.954476	0.352419	0.970134	0.706788	0.248398	0.720944	0.807355	0.158302	0.804726	0.804726	0.158302	0.127247	0.954273	0.372625	0.773532	0.908654	0.908654	0.443989	0.481618	0.601334		0.643226	0.773532	0.863253	0.908654	0.560376	0.908654	0.235903
ASV235 Clostridia UCG-014	0.553127	0.517634	0.335371	0.0131366	0.126168	0.0274206	0.916004		0.948881	0.406327	0.779057	0.230732	0.523699	0.651008	0.637291	0.0923538	0.506085	0.664819	0.804726	0.441113	0.441113	0.441113	0.934871	0.0830853	0.0458333	0.0217758	0.0217758	0.196627	0.00724206	0.015377	0.619097		0.00724206	0.0217758	0.036756	0.0575893	0.0107143	0.881994	0.513898
ASV236 Erysipelatoclostridium	0.798446	0.752714	0.845498	0.0483885	0.125879	0.0305944	0.873739		0.359871	0.840129	0.708069	0.563889	0.976786	0.330549	0.918633	0.536688	0.166058	0.387055	1	0.802778	0.658333	0.497222	0.752034	0.881994	0.840129	0.840129	0.427877	1	0.752034	0.427877	0.389385		0.359871	1	0.151141	0.389385	0.752034	0.976786	0.348846
ASV238 Clostridia UCG-014	0.131131	0.117917	0.269212	0.288962	0.619752	0.845877	0.263184		0.628675	0.372625	0.0125168	0.227784	1	0.0596102	0.441671	0.890845	0.00109115	0.330526	0.173071	0.354164	0.227784	0.0498576	0.255411	0.286073	0.523699	0.0678089	0.905036	0.976221	0.270527	0.318428	0.565335		0.76472	0.483258	0.523699	0.629808	0.976221	0.212701	0.0406584
ASV239 ilealis	0.589744	0.537739	0.151625	0.824018	0.799471	0.403521	0.367314		0.698567	0.554646	0.1754	0.804726	0.133975	0.0825989	0.141486	0.343196	0.0490952	0.696228	0.686031	0.600355	0.774058	0.686031
ASV240 Oscillospiraceae	0.410939	0.380455	0.343486	0.54678	0.554767	0.830081	0.487323		0.0693948	0.0159046	0.372112	0.686031	0.954273	0.143927	0.41909	0.986579	0.41909	0.826629	0.658333	0.658333	0.658333	0.802778	0.188236	0.247138	0.847249	0.603645	0.0958914	0.0193848	0.428692	0.314149	0.0624762		0.847249	0.513355	0.0371815	0.314149	0.428692	0.847249	0.910534
ASV241 Clostridia UCG-014	0.836046	0.782595	0.748675	0.822717	0.425131	0.853433	0.663795		0.554646	0.161938	0.12687	0.848394	0.225149	0.0240185	0.0293767	0.830732	0.266224	0.720902					0.857859	0.673987	0.857859	1	0.255411	0.905036	0.787815	0.629808	0.565335		0.286073	0.905036	0.0375095	0.118832	0.425039	0.629808	0.0830087
ASV242 Erysipelatoclostridium	0.000553535	0.000451095	0.13016	0.554472	0.451646	0.26777	0.107552		0.863253	0.818177	0.605553	0.863763	0.0911627	0.485822	0.0472475	0.679009	0.591542	0.972647	0.774058	0.0458371	0.0801412	0.5177	0.685955	0.481618	0.863253	0.372625	0.306912	0.729424	0.372625	0.33903	0.601334		1	0.685955	0.219944	0.194223	0.443989	0.127247	0.205825
ASV243 Clostridia UCG-014	0.0045693	0.00377634	0.28178	0.203706	0.124248	0.784344	0.0971058		0.825666	0.557857	0.665085	0.748868	0.279658	0.983689	0.220785	0.366377	0.548474	0.414977	0.804726	0.441113	0.441113	0.441113	0.586569	0.370008	0.444105	0.544374	0.503324	0.811047	0.335223	0.212701	0.673987		0.8344	0.544374	0.718995	0.406327	0.425039	0.128947	0.0736061
ASV244 Oscillospiraceae	0.736468	0.694598	0.282726	0.747998	0.557295	0.821685	0.817183		0.389385	0.0298844	0.255659	0.5177	0.443989	0.102479	0.237942	0.95975	0.3403	0.774305	0.713889	0.563889	0.919444	0.919444	0.319234	0.279658	0.630339	0.797039	0.279658	0.027396	0.603645	0.603645	0.319234		0.941587	0.428692	0.161938	0.476327	0.912451	0.476327	0.635678
ASV249 Muribaculaceae	0.709073	0.669815	0.834599	0.639357	0.683825	0.991245	0.741512		0.0912646	0.370008	1	0.826848	0.629808	0.986322	0.730668	0.567342	0.603782	0.65361	0.956529	0.388865	0.658374	0.388865	0.194223	0.14786	0.773532	0.685955	0.773532	0.14786	0.773532	0.729424	0.520441		0.643226	0.601334	0.908654	0.685955	0.908654	0.685955	0.0262035
ASV250 UBA1819	0.0379595	0.0330578	0.997695	0.715186	0.617905	0.817183	0.402939		0.247323	0.483258	0.573835	0.913132	0.0483489	0.508582	0.228164	0.756882	0.730668	0.641027	0.438739	0.438739	0.686031	0.438739	0.302042	0.0375095	0.128947	0.0375095	0.302042	0.335223	0.0144111	0.0751765	0.38798		0.020631	0.00152914	0.523699	0.335223	0.109181	0.976221	0.398988
ASV251 dorei	0.3318	0.305641	0.523505	0.704928	0.742838	0.0347144	0.924821		0.525931	0.0375095	0.112165	0.658374	0.270527	0.00631296	0.102345	0.836628	0.275515	0.421781	0.804726	0.441113	0.441113	0.441113	0.664583	0.26746	0.976786	0.326835	0.664583	0.196627	0.151141	0.11498	0.299206		1	0.461806	0.389385	0.976786	0.934871	0.0575893	0.367684
ASV253 Lachnoclostridium	0.10102	0.0904879	0.776571	0.934845	0.176517	0.610852	0.332216		0.136058	0.734221	0.599623	0.354164	0.286196	0.647408	0.932957	0.986579	0.551325	0.672252	0.954476	0.364143	0.0205987	0.686031	0.036756	0.500794	0.881994	0.703323	0.359871	0.299206	0.752034	0.359871	0.00724206		0.840129	0.793006	0.326835	0.934871	0.664583	0.976786	0.662762
ASV255 Roseburia	0.789853	0.749119	0.543112	0.443691	0.733183	0.0613152	0.886526		0.747429	0.33903	0.263172	0.913132	0.601334	0.0355523	0.294724	0.62958	0.131413	0.817442	0.804726	0.441113	0.441113	0.441113	0.881994	0.170982	0.0830853	0.0458333	0.0279266	0.243056	0.015377	0.0279266	0.582143		0.015377	0.0458333	0.0217758	0.0458333	0.0279266	1	0.681808
ASV256 Muribaculaceae	0.370618	0.343139	0.600648	0.58161	0.777701	0.220133	0.449596		0.601334	0.0496283	0.0447072	0.355556	0.127247	0.0165062	0.093464	0.906224	0.483247	0.180833	0.956529	0.320633	0.826848	0.320633	1	0.216171	0.216171	0.793006	0.582143	0.389385	0.582143	0.427877	0.793006		0.840129	0.536409	0.703323	0.359871	0.326835	0.196627	0.0116513
ASV257 Lachnospiraceae	0.712382	0.673518	0.483446	0.452619	0.679376	0.298458	0.695477		0.821452	0.752034	0.982953	0.919444	0.976786	0.854375	0.802181	0.373561	0.393201	0.274673	0.913132	0.124789	0.257369	0.741734	0.752034	0.752034	0.326835	0.793006	0.299206	1	0.664583	0.752034	0.619097		0.582143	0.793006	0.389385	0.299206	0.151141	0.015377	0.0490426
ASV260 Lachnospiraceae	0.0764479	0.0645	0.522415	0.732396	0.655839	0.471207	0.702741		0.846053	0.846053	0.475797	0.158302	0.554646	0.873495	0.630536	0.244129	0.630536	0.41612					0.319234	0.657387	0.603645	0.854463	0.279658	0.657387	0.8834	0.970779	0.525931		0.525931	0.854463	0.525931	0.476327	0.279658	0.121835	0.720902
ASV261 Alistipes	0.573737	0.528612	0.0715323	0.278615	0.0240175	0.403941	0.0179142		0.536409	0.619097	0.613404	1	0.619097	0.94571	0.513898	0.295604	0.631967	0.330549	0.355556	0.658333	1	0.241667	0.26746	0.934871	0.536409	0.752034	0.793006	0.840129	0.582143	0.703323	0.26746		0.461806	0.427877	0.976786	0.881994	0.619097	0.299206	0.918633
ASV263 Lachnospiraceae	0.0425402	0.0372501	0.696001	0.53533	0.692011	0.675284	0.901181		0.203877	0.908654	1	0.784108	0.0911627	0.528223	0.622873	0.906224	0.155667	0.167969	0.497222	1	0.297222	0.658333	0.279658	0.525931	0.8834	0.26083	0.712443	0.8834	0.405662	0.225149	0.279658		0.797039	0.912451	0.525931	0.279658	0.657387	0.161938	0.0454402
ASV264 Clostridia UCG-014	0.0045693	0.00377634	0.472432	0.460675	0.631016	0.718018	0.336896		0.825666	1	0.939531	0.748868	0.470262	0.789932	0.299165	0.493148	0.520508	0.88613	0.804726	0.441113	0.441113	0.441113	0.586569	0.335223	0.928723	0.318428	0.673987	0.629808	0.186472	0.302042	0.673987		0.976221	0.318428	0.718995	0.608065	0.586569	0.020631	0.182053
ASV265 Clostridia UCG-014	0.00146006	0.00119375	0.304334	0.990489	0.485692	0.47049	0.290035		0.352419	0.302042	0.201719	0.600355	0.00754494	0.31328	0.0194545	0.957589	0.578776	0.708424	0.438739	0.364143	0.122839	0.954476	0.797039	0.698567	0.603645	0.557857	0.897913	0.698567	0.350541	0.388751	0.948881		0.948881	0.557857	0.747429	0.948881	0.513355	0.027396	0.136307
ASV266 Incertae Sedis	0.0535025	0.0464609	0.244826	0.258662	0.945526	0.112503	0.662614		0.212701	1	0.506811	0.774058	0.335223	0.352169	0.929362	0.655533	0.482195	0.62958	0.954476	0.364143	0.0205987	0.686031	0.941587	0.0387306	0.0781407	0.192166	0.0781407	0.0387306	0.121835	0.26083	0.912451		0.225149	0.0387306	0.225149	0.192166	0.027396	0.525931	0.516077
ASV269 Muribaculaceae	0.00268264	0.00225356	0.245039	0.828057	0.819719	0.671373	0.309277		0.196627	0.821452	0.797139	0.424663	0.0991008	0.737938	0.291468	0.662762	0.532122	0.920318	0.784108	0.388865	0.0498576	0.784108	0.299206	0.500794	0.934871	0.196627	1	0.752034	0.326835	0.500794	0.461806		0.752034	0.582143	0.752034	0.703323	0.582143	0.00456349	0.010758
ASV270 Roseburia	0.0561971	0.0491408	0.610687	0.742542	0.501126	0.377652	0.235672		0.188236	1	0.520767	0.863763	0.747429	0.623673	0.469122	0.895686	0.334322	0.410309	0.5177	0.774058	0.600355	0.774058	0.247138	0.470262	0.847249	0.747429	0.137778	0.797039	0.603645	0.603645	0.188236		0.797039	0.747429	0.0781407	0.0958914	0.470262	0.470262	0.410309
ASV271 Lachnospiraceae	0.129924	0.116301	0.319995	0.821555	0.455251	0.323344	0.702398		0.650593	0.276327	0.360402	1	0.33903	0.168458	0.393355	0.957589	0.655533	0.553971	0.46791	0.848394	0.898736	0.848394	0.443989	0.00410393	0.407634	0.0911627	0.443989	0.0389983	0.0911627	0.170189	0.601334		0.818177	0.0911627	0.863253	1	0.520441	0.372625	0.0299658
ASV272 Muribaculaceae	0.0764479	0.0645	0.273426	0.172888	0.431871	0.0380488	0.367314		0.314149	0.657387	0.475797	0.804726	0.279658	0.258334	0.821776	0.727118	0.493148	0.983689	0.954476	0.0801412	0.0205987	0.438739
ASV274 Ruminococcaceae	0.0561971	0.0491408	0.544423	0.325592	0.606721	0.290035	0.747259		0.818177	0.286073	0.074438	0.94931	0.741775	0.0308988	0.393355	0.553971	0.393355	0.553971	0.913132	0.0498576	0.0835233	0.354164	0.797039	0.747429	0.0958914	0.350541	0.027396	0.747429	0.350541	0.388751	0.797039		0.00817017	0.279658	0.027396	0.00817017	0.00817017	0.161938	0.520508
ASV275 Lachnospiraceae	0.187959	0.170904	0.172498	0.913579	0.555681	0.257463	0.0708241		0.881994	0.26746	0.107997	1	0.0458333	0.0731199	0.0350915	0.94571	0.838004	0.295604	0.802778	0.713889	0.802778	0.919444	0.934871	0.11498	0.703323	0.299206	0.934871	0.243056	0.216171	0.326835	0.881994		0.976786	0.196627	0.840129	0.664583	0.582143	0.0279266	0.00171189
ASV276 [Eubacterium] siraeum group	0.589744	0.537739	0.217883	0.358188	0.228062	0.974698	0.962054		0.554646	0.133975	0.725369		0.309959	0.630536	0.244129	0.873495	0.244129	0.121503					0.630339	0.121835	0.319234	0.0387306	0.26083	0.121835	0.0387306	0.26083	0.630339		0.630339	0.0387306	0.452253	0.405662	0.57733	0.027396	0.493148
ASV277 Lachnospiraceae	0.103826	0.0924391	0.605312	0.661549	0.243495	0.763623	0.462472		0.14786	0.863253	0.720843	0.600355	0.818177	0.756882	0.836778	0.616111	0.836778	0.152707	0.954476	0.364143	0.0205987	0.686031	0.503324	0.109181	0.302042	0.444105	0.586569	0.109181	0.38798	0.425039	0.444105		0.76472	0.523699	0.928723	0.857859	0.425039	0.976221	0.410309
ASV279 RF39	0.257532	0.235559	0.0817897	0.245407	0.169679	0.603953	0.311328		0.520441	0.773532	0.720843	0.102778	0.560376	0.756882	0.591542	0.877282	0.330526	0.567342	0.122839	0.686031	0.364143	0.122839	0.734221	0.168118	0.587845	0.107721	0.691465	0.86573	0.191549	0.286196	0.399264		0.0991008	0.0756897	0.887991	0.777583	0.567772	0.777583	0.972647
ASV280 Muribaculaceae	0.0808578	0.072077	0.77867	0.385635	0.277833	0.343776	0.539107		0.299206	0.132292	1	0.658333	0.196627	0.707204	0.785018	0.559908	0.972841	0.732887	0.713889	0.919444	0.297222	1	0.587845	0.257192	0.382065	0.777583	0.932691	0.0686927	0.528366	0.64941	0.670344		0.452799	0.452799	0.755833	0.821452	0.434639	0.0305128	0.0301509
ASV281 Oscillospiraceae	0.170561	0.154094	0.825546	0.954968	0.93703	0.205159	0.465757		0.463515	0.601334	0.754812	0.577352	0.685955	0.655533	0.681823	0.182053	0.845218	0.603986	0.267778	0.604217	0.383221	0.898736	0.286196	0.777583	0.79946	0.670344	0.691465	0.229741	0.932691	0.608149	0.316709		1	0.332517	0.471261	0.365202	0.910315	0.843546	0.505525
ASV282 GCA-900066575	0.178259	0.160848	0.399214	0.148797	0.248564	0.155614	0.246022		0.461806	0.509054	0.404323	0.826848	0.257192	0.250496	0.737938	0.578406	0.0927888	0.335782	0.419444	0.297222	0.0333333	0.175	0.0781407	0.698567	0.247138	0.388751	0.897913	0.557857	0.279658	0.279658	0.279658		0.161938	0.470262	0.847249	0.948881	0.388751	0.650593	0.141486
ASV283 Intestinimonas	0.869378	0.826444	0.249516	0.0813598	0.397417	0.125637	0.283707		0.881409	0.0756668	0.573835	0.577352	0.685955	0.39945	0.349552	0.836778	0.30302	0.497146	0.826848	0.288343	0.537901	1	0.863253	0.443989	0.601334	0.773532	0.0756668	0.0618347	0.407634	0.33903	0.306912		0.481618	0.443989	0.00410393	0.10835	0.194223	0.685955	0.242706
ASV284 Oscillospiraceae	0.144754	0.129924	0.537378	0.979257	0.565225	0.130748	0.651236		0.554646	0.161938	0.12687	0.848394	0.225149	0.0240185	0.0293767	0.830732	0.266224	0.720902					0.887991	0.257192	0.490015	0.64941	0.79946	0.452799	0.365202	0.0830877	0.567772		0.955106	0.821452	0.843546	0.434639	0.670344	0.399264	0.20585
ASV286 Rhodospirillales	0.0262942	0.0229216	0.0282923	0.474504	0.561353	0.583984	0.267646		0.863253	0.777583	0.704012	0.802778	0.146332	0.704702	0.220571	0.717652	0.986322	0.877282	0.438739	0.0205987	0.17326	0.0801412	0.500794	0.0961806	0.752034	0.389385	0.840129	0.0575893	0.26746	0.389385	0.619097		0.619097	0.26746	0.881994	0.793006	0.664583	0.0279266	0.0195283
ASV289 NK4A214 group	1	1	0.564785	0.653635	0.140112	0.147473	0.147473		0.970779	0.0958914	0.098536	0.686031	0.847249	0.0830087	0.457073	0.851334	0.266304	0.706788	0.304559	0.0341094	0.0341094	0.0341094	0.629808	0.0327052	0.199359	0.199359	0.0912646	0.000552616	0.0678089	0.128947	0.286073		0.673987	0.109181	0.109181	0.318428	0.150568	0.696394	0.276771
ASV290 Colidextribacter	1	1	0.69931	0.493942	0.314772	0.456333	0.23834		0.359871	0.196627	0.358581	1	0.461806	0.178219	0.295604	0.656721	0.758833	0.0664691	0.419444	0.241667	0.241667	1	0.628675	0.887991	0.777583	0.471261	0.79946	0.910315	0.452799	0.628675	0.587845		0.332517	0.332517	0.64941	0.528366	0.843546	0.229741	0.722786
ASV291 Muribaculaceae	0.869378	0.826444	0.98198	0.277963	0.424081	0.0839795	0.910129		0.57733	0.650593	0.979831	0.230732	0.797039	0.299165	0.635678	0.0564166	0.821776	0.39031	0.804726	0.441113	0.441113	0.441113	0.168118	0.587845	0.490015	0.755833	0.977547	0.712762	0.887991	0.79946	0.755833		0.670344	0.79946	0.608149	0.691465	0.490015	0.382065	0.0153235
ASV292 Enterorhabdus	0.368485	0.340987	0.91752	0.410969	0.275265	0.084557	0.488786		0.628675	0.372625	0.178927	0.774058	0.407634	0.0301509	0.269869	0.143927	0.41909	0.483247	0.563889	0.175	0.497222	0.102778	0.79946	0.116754	0.332517	0.0620927	0.79946	0.755833	0.191549	0.348684	0.734221		0.416792	0.146332	0.528366	0.86573	0.608149	0.567772	0.102479
ASV293 Lachnoclostridium	0.388323	0.359364	0.428201	0.299841	0.442066	0.278693	0.408681		0.664583	0.703323	0.708069	0.563889	0.536409	0.972841	0.387055	0.732887	0.295604	0.42736	0.419444	0.241667	0.241667	1	0.150568	0.928723	0.139525	0.629808	0.857859	0.463515	0.629808	0.741775	0.270527		0.370008	0.718995	0.586569	1	0.318428	0.286073	0.0876013
ASV295 Clostridia UCG-014	0.214338	0.189956	0.353507	0.773161	0.524284	0.203015	0.192172		0.630339	0.476327	0.665085	0.748868	0.825666	0.95109	0.39031	0.727118	0.606092	0.493148	0.94931	0.383221	0.848394	0.383221	0.405662	0.8834	0.941587	0.854463	0.452253	0.8834	0.657387	0.970779	0.57733		0.57733	0.854463	0.57733	0.630339	0.452253	0.0781407	0.409474
ASV297 Oscillospiraceae	0.0298407	0.0255795	0.630762	0.710809	0.70403	0.736798	0.0756772		0.846053	0.630339	0.907177	0.748868	0.712443	0.685194	0.615495	0.409474	0.943273	0.757103	0.804726	0.441113	0.441113	0.441113	0.0483489	0.629808	1	0.811047	0.199359	0.608065	0.651787	0.76472	0.028298		0.811047	0.586569	0.128947	0.286073	0.696394	0.811047	0.681823
ASV298 Colidextribacter	0.021911	0.0190165	0.960587	0.800375	0.80904	0.521325	0.643581		0.528366	0.0558847	0.299589	0.388865	0.0195445	0.180833	0.143927	0.800378	0.879576	0.0392233	0.499253	0.173071	0.826848	0.0835233	0.773532	0.10835	0.863253	0.14786	0.863253	0.560376	0.170189	0.170189	0.954273		0.729424	0.247323	0.643226	0.520441	0.685955	0.0756668	0.158835
ASV300 Clostridia UCG-014	0.00146006	0.00119375	0.0242313	0.0497055	0.197149	0.565075	0.136527		0.603645	0.557857	0.604372	0.748868	0.314149	0.763856	0.398988	0.410309	0.294447	0.4334	0.304559	0.0341094	0.0341094	0.0341094	0.952457	0.0327052	0.976221	0.109181	0.952457	0.318428	0.0678089	0.0678089	0.857859		0.523699	0.109181	0.905036	0.696394	0.952457	0.128947	0.155489
ASV301 Erysipelatoclostridiaceae	0.155949	0.141189	0.087814	0.365976	0.0499383	0.502282	0.2537		0.976786	0.840129	0.33626	0.658333	0.26746	0.348846	0.166058	0.583541	0.204201	0.758833	0.713889	0.102778	0.297222	0.175	0.348684	0.348684	0.86573	0.509054	0.528366	0.691465	0.229741	0.191549	0.712762		0.977547	0.587845	0.670344	0.399264	0.821452	0.286196	0.918633
ASV302 Roseburia	0.012777	0.0106564	0.356544	0.726825	0.979028	0.224137	0.0215498		0.684763	0.630339	0.725369	0.604217	0.0387306	0.702983	0.173486	0.516077	0.500189	0.116998	0.441113	0.441113	0.158302	0.441113	0.948881	0.797039	0.428692	0.603645	0.314149	0.603645	0.797039	0.897913	0.557857		0.797039	0.797039	0.188236	0.279658	0.188236	0.0624762	0.0517901
ASV303 Incertae Sedis	0.369493	0.34033	0.828322	0.965435	0.593354	0.269489	0.297107		0.483258	0.523699	0.604372	0.686031	0.857859	0.681823	0.603986	0.789848	0.578776	0.578776	0.913132	1	0.699798	0.577352	0.188236	0.650593	0.557857	1	0.0624762	0.603645	0.797039	0.650593	0.161938		0.747429	1	0.0624762	0.0488461	0.314149	0.557857	0.692713
ASV306 Enterorhabdus	0.278632	0.247996	0.0565089	0.0966639	0.0159701	0.0778835	0.0758051		0.752034	0.582143	0.743541	0.658333	0.703323	0.559908	0.918633	0.0311411	0.3128	0.367684	0.136111	0.355556	0.241667	0.0583333	0.389385	0.26746	0.840129	0.216171	0.619097	0.461806	0.0830853	0.132292	0.664583		0.216171	0.0961806	0.427877	0.536409	0.752034	0.243056	0.681808
ASV308 Muribaculaceae	0.110465	0.0969245	0.314849	0.529093	0.802574	0.224137	0.135586		0.525931	0.470262	0.591373	0.17326	0.470262	0.103782	0.141486	0.258334	0.758366	0.918556					0.523699	0.286073	0.629808	0.199359	0.787815	0.8344	0.286073	0.629808	0.199359		0.226493	0.0608858	0.787815	0.696394	0.718995	0.565335	0.239704
ASV309 Lachnospiraceae	0.0828964	0.0739906	0.436969	0.832664	0.586515	0.935325	0.00345517		0.567772	0.452799	0.64364	0.919444	0.316709	0.920318	0.274673	0.15408	0.867511	0.828202	0.424663	0.424663	0.617534	0.826848	0.619097	0.664583	0.326835	0.752034	0.0458333	0.11498	0.500794	0.536409	0.170982		0.619097	0.582143	0.00724206	0.0693948	0.132292	0.664583	0.113298
ASV310 Clostridia UCG-014	0.012777	0.0106564	0.00305471	0.0823299	0.143543	0.663368	0.110126		0.525931	0.603645	0.437614	0.158302	0.476327	0.727118	0.520508	0.727118	0.203257	0.635678	0.304559	0.0341094	0.0341094	0.0341094	0.698567	0.00817017	0.470262	0.0193848	0.428692	0.115764	0.0193848	0.0781407	0.847249		0.428692	0.0193848	0.747429	0.797039	0.603645	0.115764	0.0424702
ASV311 UCG-010	0.720901	0.674424	0.166372	0.0391722	0.0231764	0.0450328	0.429738		0.015377	0.976786	0.613404	0.136111	0.500794	0.864754	0.583541	0.607567	0.491555	0.707204	0.919444	0.419444	0.919444	0.297222	0.881994	0.793006	0.752034	0.582143	0.461806	0.703323	0.793006	0.664583	0.664583		0.0575893	0.500794	0.619097	0.389385	0.359871	0.243056	0.166058
ASV313 Paludicola	0.150121	0.135593	0.779153	0.410592	0.499657	0.0774788	0.536005		0.928723	0.0375095	0.052514	0.658374	0.270527	0.0223441	0.0739339	0.890845	0.508582	0.47461	0.17326	0.0205987	0.294584	0.0205987	0.434639	0.116754	0.86573	0.191549	0.79946	0.257192	0.0620927	0.168118	0.547943		0.471261	0.0500634	0.734221	0.821452	0.932691	0.0908904	0.250496
ASV317 Lachnospiraceae	0.3318	0.305641	0.778798	0.36699	0.973436	0.0269125	0.343121		0.847249	0.520441	0.308992	0.826848	0.601334	0.0523028	0.459214	0.393355	0.168458	0.578776	0.804726	0.441113	0.441113	0.441113	0.840129	0.752034	0.299206	1	0.0575893	0.619097	1	0.840129	0.536409		0.359871	0.752034	0.036756	0.015377	0.0961806	0.196627	0.0159208
ASV319 Lachnospiraceae	0.0561971	0.0491408	0.765305	0.706541	0.540692	0.830075	0.301736		0.846053	0.216648	0.5381	0.954476	0.948881	0.239145	0.918556	0.983689	0.493148	0.95109	0.804726	0.441113	0.441113	0.441113	0.565335	0.905036	0.787815	0.8344	0.099993	0.483258	0.905036	0.952457	0.335223		0.463515	0.928723	0.028298	0.0829936	0.255411	0.226493	0.555387
ASV320 Oscillospiraceae	0.122176	0.109819	0.400924	0.787625	0.724883	0.314306	0.749867		0.629808	0.33903	0.654205	0.355556	0.276327	0.184806	0.330526	0.555387	0.958979	0.39945	0.686031	0.600355	0.686031	0.600355	0.286196	0.00747141	0.271502	0.0228673	0.382065	0.179629	0.0620927	0.0686927	0.434639		0.490015	0.126199	0.887991	1	0.382065	0.528366	0.0622549
ASV324 Defluviitaleaceae UCG-011	0.00125115	0.0010386	0.0207273	0.252433	0.0800074	0.72687	0.0311038		0.79946	0.691465	0.828363	0.497222	0.0305128	0.932957	0.208258	0.95975	0.398644	0.483247	0.741734	0.227784	0.00766584	0.354164	0.64941	0.107721	0.843546	0.107721	0.955106	0.734221	0.107721	0.136058	0.471261		0.286196	0.107721	0.712762	0.777583	0.955106	0.286196	0.321886
ASV325 Muribaculaceae	0.225777	0.206239	0.0141562	0.129369	0.36675	0.905041	0.0380185		0.536409	0.934871	0.948391	0.713889	0.151141	0.607567	0.278965	0.262887	0.918633	0.295604	0.563889	0.175	0.497222	0.419444	0.587845	0.271502	0.301267	0.0830877	0.977547	0.955106	0.286196	0.434639	1		0.670344	0.382065	0.365202	0.64941	0.755833	0.471261	0.0804126
ASV326 Gastranaerophilales	0.0045693	0.00377634	0.102035	0.12051	0.671743	0.832616	0.336896		0.525931	0.941587	0.375695	0.158302	0.630339	0.577012	0.548474	0.821776	0.220785	0.918556	0.557699	0.0687269	0.0687269	0.0687269	0.897913	0.0193848	0.557857	0.0958914	1	0.350541	0.0958914	0.161938	0.650593		0.603645	0.0958914	0.557857	0.603645	0.797039	0.350541	0.31328
ASV328 Clostridia	0.171852	0.155949	0.217541	0.612985	0.495237	0.237108	0.283769		0.11498	0.934871	0.914886	0.0166667	0.881994	0.555076	0.198893	0.0392044	0.763483	0.750683	0.424663	0.499253	0.658374	0.826848	0.582143	0.326835	0.703323	0.299206	0.840129	0.934871	0.500794	0.536409	0.881994		0.793006	0.427877	0.500794	0.582143	0.582143	0.196627	0.122803
ASV332 Anaerovorax	0.0984723	0.0880815	0.19055	0.467639	0.938768	0.485452	0.0753061		0.703323	0.0830853	0.39136	0.241667	0.703323	0.578406	0.880676	0.476493	0.433926	0.828202	0.354164	0.173071	0.424663	0.0835233	0.932691	0.628675	0.932691	0.382065	0.301267	0.528366	0.608149	0.670344	0.691465		0.79946	0.86573	0.0756897	0.157018	0.471261	0.216608	0.220571
ASV334 Erysipelotrichaceae	0.0355562	0.0311998	0.218642	0.732526	0.578966	0.943935	0.0539743		0.536409	0.793006	0.580941	0.497222	0.326835	0.607567	0.469675	0.178219	0.42736	0.891639	0.419444	0.241667	0.241667	1	0.434639	0.691465	0.399264	0.734221	0.332517	0.712762	0.910315	0.932691	0.86573		0.547943	0.955106	0.107721	0.157018	0.203877	0.229741	0.00651422
ASV335 Clostridia vadinBB60 group	0.0828964	0.0739906	0.390446	0.179273	0.753289	0.223442	0.871028		0.216171	0.955106	0.619806	0.497222	0.271502	0.403204	0.737938	0.94684	0.227552	0.763483	0.713889	0.497222	0.102778	0.802778	0.216171	0.0830853	0.619097	0.299206	0.26746	0.196627	0.359871	0.170982	0.26746		0.461806	0.427877	0.461806	0.793006	0.326835	0.664583	0.335782
ASV336 Colidextribacter	0.150121	0.135593	0.524668	0.385083	0.783542	0.956244	0.783542		0.685955	0.0608858	0.416291	0.94931	0.139525	0.120296	0.226603	0.708424	0.957589	0.242706	0.499253	0.173071	0.826848	0.0835233	0.863253	0.00091618	0.127247	0.00213765	0.194223	0.14786	0.00213765	0.00696529	0.818177		0.0756668	0.00696529	0.481618	0.520441	0.127247	0.685955	0.3403
ASV339 RF39	0.012777	0.0106564	0.72186	0.569356	0.884999	0.843596	0.342684		0.846053	0.476327	0.907177	0.748868	0.825666	0.581618	0.650039	0.53217	0.943273	0.516077	0.804726	0.441113	0.441113	0.441113	0.247138	0.470262	0.847249	0.747429	0.137778	0.797039	0.603645	0.603645	0.188236		0.797039	0.747429	0.0781407	0.0958914	0.470262	0.470262	0.637291
ASV342 Colidextribacter	0.0924391	0.0820773	0.00217659	0.255922	0.0376066	0.958557	0.0228944		0.020631	0.0911627	0.542741	0.537901	0.773532	0.168458	0.0998697	0.735313	0.37248	0.482195	0.898736	0.140357	0.94931	0.267778	0.186472	0.0751765	0.318428	0.0912646	0.523699	0.444105	0.0375095	0.128947	0.226493		0.0483489	0.00584863	0.696394	0.483258	0.286073	0.787815	0.603986
ASV343 Oscillospiraceae	0.225114	0.201643	0.838328	0.979013	0.417017	0.772115	0.457101		0.216648	0.405662	0.168415	0.304559	0.684763	0.186565	0.414977	0.88613	0.103782	0.918556	0.798399	0.798399	0.0687269	0.798399	0.115764	0.247138	0.948881	0.513355	0.797039	0.247138	0.747429	0.948881	0.470262		0.470262	0.603645	0.698567	0.698567	0.847249	0.350541	0.116998
ASV344 UCG-005	0.80928	0.762885	0.23542	0.842229	0.586907	0.327107	0.760471		0.146332	0.0144111	0.425413	0.94931	0.483258	0.077834	0.171528	0.679009	0.717652	0.349552	0.497222	0.497222	1	0.658333	0.309959	0.133975	0.846053	0.133975	0.133975	0.133975	0.133975	0.133975	0.309959		0.309959	0.133975	0.133975	0.309959	0.554646	0.309959	0.121503
ASV345 aureus	0.0298407	0.0255795	0.0260254	0.0817129	0.117437	0.406318	0.301818		0.863253	0.276327	0.654205	0.658374	0.0618347	0.31205	0.0417648	0.796617	0.863748	0.836778	0.686031	0.294584	0.0801412	0.774058	0.557857	0.0781407	0.0193848	0.00817017	0.188236	0.557857	0.00817017	0.027396	0.797039		0.00465921	0.0193848	0.428692	0.279658	0.027396	0.797039	0.500189
ASV351 [Eubacterium] xylanophilum group	0.00517999	0.0043659	0.103053	0.51649	0.972992	0.22331	0.371678		0.773532	0.818177	0.893853	0.124789	0.10835	0.520126	0.140888	0.409818	0.65361	0.730668	0.863763	0.230732	0.00509754	0.5177	0.443989	0.0911627	0.407634	0.0222145	0.773532	0.643226	0.0911627	0.127247	0.685955		0.560376	0.219944	0.685955	0.729424	0.773532	0.194223	0.0998697
ASV352 Muribaculaceae	0.557673	0.522431	0.720545	0.2841	0.683825	0.134167	0.588785		0.461806	0.301267	0.130055	0.826848	0.168118	0.0345095	0.111088	0.789235	0.638259	0.283003	0.802778	0.297222	0.802778	0.419444	0.544374	0.483258	0.565335	0.212701	0.226493	0.483258	0.150568	0.425039	0.651787		0.109181	0.0427211	0.186472	0.0912646	0.444105	0.38798	0.681823
ASV353 Intestinimonas	0.517634	0.483357	0.584156	0.88075	0.889611	0.0502842	0.863327		0.525931	0.020631	0.098536	0.354164	0.335223	0.00799826	0.162361	0.985065	0.239704	0.398988	0.804726	0.441113	0.441113	0.441113	0.664583	0.11498	0.703323	0.11498	0.582143	0.170982	0.0458333	0.0458333	0.359871		0.793006	0.243056	0.500794	0.976786	0.881994	0.0458333	0.330549
ASV355 Marvinbryantia	0.012777	0.0106564	0.229258	0.93709	0.432825	0.0825829	0.183271		0.554646	0.26083	0.191767	0.848394	0.192166	0.0293767	0.0240185	0.830732	0.395171	0.548461					0.352419	0.186472	0.787815	0.150568	0.857859	0.811047	0.0829936	0.099993	0.425039		0.302042	0.150568	0.811047	0.787815	0.952457	0.255411	0.436737
ASV360 Lachnospiraceae NK4A136 group	0.170904	0.144127	0.653909	0.361782	0.0842574	0.564112	0.204809		0.825666	0.26083	0.401969	0.158302	0.225149	0.650039	0.232794	0.289889	0.720902	0.0736815					0.854463	0.941587	0.279658	0.941587	0.797039	0.941587	0.684763	0.452253	0.8834		0.8834	0.941587	0.684763	0.854463	0.428692	0.225149	0.121503
ASV361 Christensenellaceae	0.505361	0.46225	0.90954	0.170087	0.449649	0.0111158	0.960678		0.461806	0.703323	0.05889	0.919444	0.752034	0.0490426	0.3128	0.707204	0.0211665	0.278965	0.297222	0.297222	0.355556	0.102778	0.703323	0.299206	0.934871	0.881994	0.389385	0.389385	0.582143	0.619097	0.793006		0.326835	0.793006	0.359871	0.196627	0.582143	0.326835	0.178219
ASV362 [Eubacterium] coprostanoligenes group	0.589744	0.537739	0.750492	0.324326	0.690913	0.102744	0.799471		0.554646	0.846053	0.725369	0.441113	0.309959	0.244129	0.121503	0.121503	0.873495	0.244129					0.712443	0.476327	0.405662	0.452253	0.319234	0.630339	0.630339	0.8834	0.476327		0.452253	0.825666	0.279658	0.161938	0.57733	0.525931	0.821776
ASV363 Lachnospiraceae	1	1	0.768684	0.55062	0.328921	0.11635	0.751572		0.57733	0.557857	0.939531	0.5177	0.897913	0.320787	0.789932	0.103782	0.88613	0.366377	0.804726	0.441113	0.441113	0.441113	0.0228673	0.628675	0.452799	0.843546	0.977547	0.755833	0.843546	0.79946	0.168118		0.547943	0.670344	0.777583	0.452799	0.528366	0.608149	0.0323118
ASV364 NK4A214 group	0.451913	0.417887	0.0670797	0.444118	0.412099	0.49338	0.598295		0.787815	0.797039	0.253214	0.304559	0.948881	0.355243	0.925407	0.445165	0.457073	0.387818	0.774058	0.0458371	0.0801412	0.5177	0.247138	0.314149	0.948881	0.603645	0.847249	0.314149	0.847249	0.847249	0.797039		0.557857	0.513355	0.650593	0.797039	0.797039	0.388751	0.115546
ASV367 Oscillospiraceae	0.084745	0.0738343	0.50299	0.168968	0.258298	0.61581	1		0.309959	0.133975	0.953528	0.441113	0.554646	0.962168	0.924403	0.147617	0.962168	0.849348	0.804726	0.804726	0.441113	0.804726	0.188236	0.603645	0.747429	1	0.747429	0.247138	0.513355	0.847249	0.350541		0.747429	0.216648	0.388751	0.428692	1	0.428692	0.410309
ASV369 Colidextribacter	0.249675	0.227835	0.244546	0.397061	0.0939459	0.167886	0.41733		0.905036	0.976221	0.637852	0.954476	0.696394	0.393355	0.708424	0.131413	0.482195	0.929362	0.557699	0.0687269	0.0687269	0.0687269	0.0911627	0.685955	0.685955	0.818177	0.908654	0.954273	0.818177	0.863253	0.219944		0.685955	0.560376	0.643226	0.520441	0.773532	0.481618	0.321886
ASV371 Fournierella	0.368485	0.340987	0.837956	0.536967	0.471379	0.657996	0.694178		0.601334	0.887991	0.480225	1	0.79946	0.853037	0.774305	0.528223	0.932957	0.722786	0.499253	0.658374	0.913132	0.913132	0.168118	0.365202	0.64941	0.843546	0.24327	0.157018	0.821452	0.547943	0.107721		0.977547	0.932691	0.286196	0.64941	0.332517	0.382065	0.373561
ASV373 GCA-900066575	0.0298407	0.0255795	0.169472	0.163118	0.12252	0.304914	0.150226		0.306912	0.881409	0.605553	0.954476	0.0118093	0.823349	0.077834	0.958979	0.65361	0.441671	0.784108	0.388865	0.0498576	0.784108	0.26083	0.26083	0.192166	0.0781407	0.57733	0.941587	0.0387306	0.0387306	0.57733		0.027396	0.121835	0.630339	0.57733	0.225149	0.970779	0.500189
ASV375 Colidextribacter	0.00998472	0.00850904	0.17342	0.390537	0.725863	0.883319	0.156541		0.24327	0.643226	0.105705	0.354164	0.908654	0.178094	1	0.836778	0.113852	0.770074	0.577352	0.00766584	0.288343	0.0498576	0.463515	0.463515	0.608065	0.444105	0.544374	0.928723	0.696394	0.857859	0.928723		0.629808	0.651787	0.240731	0.318428	0.302042	0.0544014	0.0122834
ASV377 Lachnospiraceae	0.0092178	0.00777396	0.857998	0.97147	0.649534	0.905153	0.905153		0.603645	0.8834	0.475797	0.804726	0.452253	0.299165	0.853856	0.918556	0.606092	0.727118	0.600355	0.122839	0.122839	0.686031	0.279658	0.897913	0.161938	0.747429	0.513355	0.650593	0.747429	0.650593	0.470262		0.0624762	0.650593	0.650593	0.388751	0.0624762	0.00465921	0.0135646
ASV378 Oscillospiraceae	0.423999	0.393769	0.502919	0.330952	0.627733	0.107187	0.826141		0.536409	0.216171	0.358581	1	0.26746	0.143367	0.247371	0.811417	0.448272	0.811417	1	0.802778	0.658333	0.713889	0.219944	0.520441	0.729424	0.560376	0.560376	0.14786	0.560376	0.908654	0.33903		0.481618	0.481618	0.560376	0.729424	0.601334	0.00696529	0.00748847
ASV379 Paludicola	0.00525003	0.00445589	0.106049	0.585397	0.272407	0.504863	0.287866		0.399264	0.79946	0.241757	0.388865	0.0446226	0.48741	0.0844119	0.763483	0.266478	0.907083	0.919444	0.241667	0.102778	0.802778	0.64941	0.316709	0.86573	0.471261	0.452799	0.64941	0.257192	0.216608	0.887991		0.755833	0.628675	0.547943	0.271502	0.528366	0.0830877	0.785018
ASV381 distasonis	0.0924391	0.0820773	0.230745	0.64679	0.866962	0.0539602	0.506959		0.525931	0.216648	0.304641	0.686031	0.388751	0.0490952	0.0928051	0.696228	0.440356	0.95109					0.628675	0.034855	0.910315	0.191549	0.843546	0.116754	0.0620927	0.146332	0.670344		0.670344	0.0500634	0.86573	0.955106	0.977547	0.0908904	0.132743
ASV382 Fournierella	0.0764479	0.0645	0.97468	0.799326	0.836543	0.644291	0.861444		0.854463	0.554646	0.475797		0.846053	0.53217	0.905568	0.738945	0.924403	0.409474	0.383221	0.304559	0.46791	0.94931																	0.121503
ASV383 merdae	0.263011	0.240955	0.145494	0.0924502	0.109978	0.404488	0.817581		0.000274893	0.027396	0.538609	0.557699	0.847249	0.143142	0.414778	0.817442	0.332432	0.789848	0.954476	0.954476	0.230732	0.954476	0.547943	0.332517	0.0024388	0.0686927	0.0756897	0.608149	0.0500634	0.107721	0.932691		0.0114428	0.0991008	0.146332	0.0756897	0.0024388	0.471261	0.222818
ASV385 Peptococcaceae	0.0235359	0.0204881	0.978359	0.840793	0.372802	0.243035	0.671373		0.26746	0.107721	0.353666	0.826848	0.416792	0.283003	0.94684	0.72525	0.335782	0.590207	0.419444	0.297222	0.0333333	0.175	0.752034	0.793006	1	0.703323	0.582143	0.664583	0.703323	0.619097	0.461806		0.536409	0.619097	0.703323	0.461806	0.500794	0.132292	0.393201
ASV387 massiliensis	0.914128	0.871503	0.806731	0.360844	0.651814	0.253145	0.709296		0.525931	0.0912646	0.196644	0.826848	0.270527	0.0122834	0.136307	0.481308	0.445165	0.206668	0.804726	0.441113	0.441113	0.441113	0.934871	0.664583	0.26746	0.840129	0.934871	0.934871	0.881994	0.793006	0.793006		0.793006	0.840129	0.582143	0.582143	0.500794	0.389385	0.918633
ASV389 Muribaculaceae	0.429537	0.399424	0.1861	0.0229181	0.0161448	0.00532639	0.282656		0.934871	0.793006	0.493331	0.919444	0.427877	0.348846	0.681808	0.491555	0.190932	0.513898	0.919444	0.241667	0.102778	0.497222	0.528366	0.79946	0.670344	0.416792	0.382065	0.79946	0.382065	0.271502	0.777583		0.0165407	0.382065	0.257192	0.24327	0.332517	0.608149	0.208258
ASV390 Alistipes	0.400468	0.371677	0.314136	0.632377	0.481291	0.871028	0.193538		0.11498	0.427877	0.677745	0.136111	0.427877	0.559908	0.972841	0.707204	0.218028	0.838004	0.658333	0.658333	0.658333	0.802778	0.299206	0.840129	0.326835	0.536409	0.0575893	0.703323	0.703323	0.500794	0.170982		0.196627	0.793006	0.0693948	0.11498	0.0961806	0.216171	0.656721
ASV392 Muribaculaceae	0.636254	0.599242	0.354068	0.0563004	0.12294	0.845498	0.866764		0.11498	0.26746	0.436624	0.919444	0.934871	0.94571	0.972841	0.656721	0.232418	0.166058	0.497222	0.919444	0.802778	0.658333	0.734221	0.0756897	0.587845	0.0756897	0.777583	0.64941	0.0756897	0.00587299	0.587845		0.286196	0.365202	0.932691	0.691465	0.608149	0.64941	0.433926
ASV393 Oscillibacter	0.263011	0.240955	0.266035	0.342584	0.201319	0.619865	0.860556		0.216608	0.843546	0.930999	0.297222	0.887991	0.551325	0.622873	0.879576	0.774305	0.826629	0.5177	0.774058	0.600355	0.5177	0.881994	0.132292	0.0107143	0.00724206	0.0458333	0.359871	0.00724206	0.015377	0.427877		0.0279266	0.0693948	0.11498	0.132292	0.015377	1	0.378689
ASV394 Enterorhabdus	0.956285	0.912701	0.358798	0.786076	0.064368	0.340837	0.642259		0.279658	0.137778	0.0639241	0.848394	0.247138	0.0122834	0.000607926	0.421781	0.169309	0.910534	0.0687269	0.748868	0.557699	0.557699	0.932691	0.567772	0.734221	0.777583	0.670344	0.691465	0.79946	0.910315	0.955106		0.490015	0.777583	0.399264	0.365202	0.843546	0.365202	0.826629
ASV395 Colidextribacter	0.872959	0.83117	0.413842	0.550569	0.457637	0.192953	0.895208		0.712762	0.954273	0.538651	0.17326	0.954273	0.321886	0.461405	0.528223	0.748433	0.483247	0.802778	0.497222	0.658333	1	0.608065	0.0912646	0.38798	0.0912646	0.240731	0.370008	0.0912646	0.226493	0.463515		0.028298	0.00584863	0.444105	0.240731	0.226493	0.928723	0.730668
ASV399 Monoglobus	0.0561971	0.0491408	0.357402	0.843953	0.774623	0.793007	0.136527		0.797039	0.226493	0.133727	0.658374	0.696394	0.0588762	0.31328	0.211126	0.62958	0.62958	0.304559	0.0341094	0.0341094	0.0341094	0.443989	0.908654	0.372625	0.601334	0.0496283	0.773532	0.773532	0.643226	0.33903		0.127247	0.685955	0.0618347	0.0618347	0.0911627	0.170189	0.120296
ASV402 Enterorhabdus	0.183233	0.164915	0.206014	0.57302	0.30769	0.0848998	0.21108		0.554646	0.161938	0.12687	0.848394	0.225149	0.0240185	0.0293767	0.830732	0.266224	0.720902					0.276327	0.306912	0.729424	0.219944	0.729424	0.520441	0.0756668	0.170189	0.520441		0.276327	0.0911627	0.560376	0.601334	0.773532	0.194223	0.672252
ASV403 Oscillospiraceae	0.365422	0.334334	0.830064	0.593167	0.910964	0.0387446	0.784344		1	0.698567	0.112165	0.848394	0.470262	0.0517901	0.124311	0.651008	0.112993	0.778295	0.158302	0.158302	0.158302	0.158302	0.240731	0.544374	0.352419	0.352419	0.696394	0.696394	0.240731	0.174043	0.565335		0.425039	0.629808	0.651787	0.629808	0.629808	0.976221	0.655533
ASV404 Lachnoclostridium	0.0641787	0.0565173	0.202673	0.36156	0.15188	0.426941	0.100189		0.970779	0.630339	0.665085	0.748868	0.712443	0.520508	0.821776	0.299165	0.983689	0.821776	0.557699	0.0687269	0.0687269	0.0687269	0.0608858	0.673987	0.857859	0.718995	0.286073	0.696394	0.565335	0.811047	0.0483489		0.857859	0.503324	0.199359	0.425039	0.741775	0.586569	0.863748
ASV405 Erysipelotrichaceae	0.138864	0.12482	0.601581	0.390537	0.777528	0.0568255	0.26777		0.554646	0.0781407	0.0849842	0.686031	0.161938	0.00567718	0.0490952	0.918556	0.278343	0.170707	0.804726	0.441113	0.441113	0.441113	0.509054	0.490015	0.567772	0.452799	0.712762	0.86573	0.332517	0.416792	0.452799		0.64941	0.316709	0.843546	0.79946	0.509054	0.0756897	0.0731199
ASV406 Ruminococcaceae	0.249675	0.227835	0.283337	0.585701	0.86551	0.232756	0.65046		0.608065	0.729424	0.754812	0.294584	0.643226	0.294724	0.553971	0.393355	0.0998697	0.0308988	0.441113	0.158302	0.804726	0.804726	0.619097	0.0830853	0.243056	0.299206	0.703323	0.26746	0.299206	0.243056	0.582143		0.934871	0.500794	0.881994	0.703323	0.359871	0.793006	0.800378
ASV413 Parasutterella	0.297641	0.272938	0.19184	0.617632	0.480082	0.0792919	0.365391		0.525931	0.0751765	0.177549	0.913132	0.335223	0.0122834	0.112993	0.720944	0.334322	0.596745	0.804726	0.441113	0.441113	0.441113	0.434639	0.116754	0.86573	0.191549	0.79946	0.257192	0.0620927	0.168118	0.547943		0.471261	0.0500634	0.734221	0.821452	0.932691	0.0908904	0.266478
ASV420 Muribaculaceae	0.0892627	0.0794106	0.135113	0.213754	0.066363	0.257455	0.0992325		0.673987	0.76472	0.815318	0.774058	0.128947	0.789848	0.37248	0.681823	0.655533	0.459214	0.826848	0.0835233	0.103243	0.658374	0.586569	0.811047	0.483258	0.544374	0.38798	0.444105	0.787815	0.523699	0.905036		0.976221	0.857859	0.286073	0.212701	0.302042	0.240731	0.349552
ASV423 UBA1819	0.261956	0.238849	0.721713	0.835099	0.495654	0.216776	0.448087		0.948881	0.388751	0.888697	0.294584	0.698567	0.334322	0.421781	0.623673	0.985065	0.792796	0.804726	0.804726	0.441113	0.804726	0.547943	0.00747141	0.0305128	0.00932312	0.0395556	0.0908904	0.00932312	0.00747141	0.332517		0.0756897	0.0446226	0.168118	0.271502	0.0138443	0.79946	0.616111
ASV424 Tuzzerella	1	1	0.510438	0.787909	0.88519	0.291454	0.622035		0.407634	0.863253	0.965913	0.913132	0.685955	0.800378	0.906224	0.95975	0.95975	0.647408	0.826848	0.227784	0.257369	0.913132	0.523699	0.952457	0.544374	0.586569	0.370008	0.335223	0.608065	0.463515	0.741775		0.905036	0.811047	0.270527	0.286073	0.952457	0.881409	0.436737
ASV427 Lachnoclostridium	0.183233	0.164915	0.328697	0.447792	0.675735	0.290035	0.0662388		0.554646	0.847249	0.360904	0.0341094	0.698567	0.366377	0.696228	0.466421	0.0261526	0.665736	0.804726	0.441113	0.441113	0.441113	0.443989	0.372625	0.443989	0.276327	0.601334	1	0.407634	0.685955	0.170189		0.0756668	0.0911627	0.954273	0.481618	0.372625	0.685955	0.398644
ASV428 Pygmaiobacter	0.148011	0.132464	0.267091	0.606454	0.924065	0.0641371	0.0901005		0.948881	0.650593	0.861067	0.0801412	0.247138	0.727118	0.366377	0.12811	0.39031	0.440356	0.441113	0.441113	0.158302	0.441113	0.38798	0.38798	0.8344	0.139525	0.811047	0.881409	0.370008	0.425039	0.787815		0.905036	0.565335	0.370008	0.463515	0.696394	0.118832	0.0137119
ASV430 bacterium	0.012777	0.0106564	0.378493	0.94756	0.634675	0.0429124	0.364144		0.554646	0.26083	0.191767	0.848394	0.192166	0.0293767	0.0240185	0.830732	0.395171	0.548461					0.905036	0.302042	0.483258	0.463515	0.38798	0.718995	0.406327	0.370008	0.905036		0.651787	0.629808	0.352419	0.186472	0.255411	0.020631	0.120296
ASV433 Clostridia UCG-014	1	1	0.289492	0.762252	0.247147	0.231824	0.553021		0.554646	0.26083	0.191767	0.848394	0.192166	0.0293767	0.0240185	0.830732	0.395171	0.548461					0.650593	0.847249	0.188236	0.161938	0.247138	1	0.137778	0.247138	0.847249		0.0958914	0.279658	0.188236	0.137778	0.247138	0.650593	0.610156
ASV436 Enterorhabdus	0.903946	0.856355	0.975207	0.657828	0.595626	0.432279	0.34685			0.133975	0.12687	0.441113	0.554646	0.121503	0.244129	0.121503	0.121503	0.630536					0.306912	0.643226	0.170189	0.481618	0.954273	0.560376	0.643226	0.818177	0.194223		0.276327	0.481618	0.443989	1	0.306912	0.247323	0.931674
ASV439 Muribaculum	0.574873	0.537249	0.527684	0.578936	0.593354	0.335421	0.9218		0.0375095	0.319234	0.437614	0.557699	0.428692	0.183728	0.570252	0.925407	0.0876013	0.880868	0.774058	0.774058	0.294584	0.774058	0.247138	0.747429	0.847249	0.797039	0.188236	0.797039	0.603645	0.747429	0.279658		0.650593	0.797039	0.188236	0.216648	0.388751	0.188236	0.836628
ASV440 Lachnospiraceae	0.000785338	0.000646749	0.271123	0.532011	0.49253	0.973739	0.0731779		0.372625	0.8344	0.670687	0.954476	0.0327052	0.986322	0.113852	0.931674	0.809961	0.783321	0.699798	0.19966	0.0835233	0.699798	0.908654	0.33903	0.306912	0.601334	0.33903	0.818177	0.520441	0.33903	0.908654		0.729424	0.773532	0.372625	0.14786	0.219944	0.0756668	0.0301509
ASV446 Lachnospiraceae	0.012777	0.0106564	0.173539	0.187742	0.569643	1	0.321961		0.554646	0.603645	0.861067	0.158302	0.476327	0.886774	0.289889	0.98108	0.192132	0.830732	0.804726	0.441113	0.441113	0.441113	0.948881	0.027396	0.428692	0.0624762	0.847249	0.279658	0.0624762	0.188236	0.747429		0.650593	0.0624762	0.698567	0.797039	0.747429	0.188236	0.0523028
ASV447 RF39	0.80928	0.762885	0.214786	0.129224	0.323881	0.447487	0.784344		0.162075	0.425039	0.558208	0.320633	0.696394	0.182053	0.242706	0.655533	0.985858	0.789848	0.748868	0.557699	0.267778	0.748868	0.952457	0.020631	0.0375095	0.00152914	0.255411	0.370008	0.00152914	0.00323598	0.787815		0.0608858	0.0375095	0.544374	0.565335	0.0829936	0.811047	0.95109
ASV448 Peptococcaceae	0.0379595	0.0330578	0.770104	0.312616	0.94476	0.0362715	0.503177		0.8834	0.161938	0.406115	0.848394	0.225149	0.186565	0.141486	0.665736	0.665736	0.665736	0.804726	0.804726	0.441113	0.804726	0.954273	0.306912	0.481618	0.520441	0.601334	0.407634	0.33903	0.372625	0.954273		0.601334	0.520441	0.729424	0.407634	0.306912	0.00410393	0.00232178
ASV456 Clostridia UCG-014	0.00146006	0.00119375	0.00692756	0.181324	0.0683903	0.765473	0.0292033		0.603645	0.212701	0.253214	0.774058	0.162075	0.162361	0.00712028	0.910534	0.239704	0.807355	0.848394	0.0341094	0.267778	0.46791	0.255411	0.118832	0.8344	0.199359	0.905036	0.544374	0.0678089	0.0829936	0.38798		0.335223	0.109181	0.952457	0.8344	0.905036	0.286073	0.459214
ASV462 Muribaculaceae	0.0820773	0.072678	0.0296966	0.281347	0.141044	0.706719	0.63866		0.523699	0.463515	0.815318	0.954476	0.444105	0.789848	0.459214	0.529592	0.735313	0.352169	0.954476	0.0801412	0.0205987	0.438739	0.881409	0.0242772	0.905036	0.483258	0.928723	0.0242772	0.199359	0.240731	0.952457		0.8344	0.186472	0.905036	0.696394	0.952457	0.255411	0.457073
ASV465 Intestinimonas	0.141991	0.125458	0.782079	0.288712	0.448935	0.61581	0.61581		0.846053	0.846053	0.475797	0.158302	0.554646	0.873495	0.630536	0.244129	0.630536	0.41612					0.247138	0.470262	0.847249	0.747429	0.137778	0.797039	0.603645	0.603645	0.188236		0.797039	0.747429	0.0781407	0.0958914	0.470262	0.470262	0.720944
ASV467 UCG-010	0.0728489	0.0640775	0.30732	0.76988	0.344843	0.10409	0.0799179		0.554646	0.26083	0.191767	0.848394	0.192166	0.0293767	0.0240185	0.830732	0.395171	0.548461					0.729424	0.407634	0.601334	0.372625	0.481618	0.818177	0.372625	0.276327	0.560376		0.643226	0.520441	0.443989	0.372625	0.481618	0.194223	0.0625282
ASV468 Candidatus Saccharimonas	0.012777	0.0106564	0.416665	0.342316	0.905812	0.772115	0.203039		0.970779	0.846053	0.681397	0.158302	0.554646	0.775368	0.943273	0.232794	0.849348	0.500189	0.158302	0.158302	0.158302	0.158302	0.247138	0.470262	0.847249	0.747429	0.137778	0.797039	0.603645	0.603645	0.188236		0.797039	0.747429	0.0781407	0.0958914	0.470262	0.470262	0.606092
ASV469 Lachnospiraceae	0.429537	0.399424	0.486933	0.773367	0.647566	0.229123	0.282656		0.299206	0.461806	0.1938	0.563889	0.664583	0.104298	0.295604	0.707204	0.295604	0.42736	0.658333	0.658333	0.102778	0.802778	0.528366	0.0446226	0.887991	0.434639	0.734221	0.203877	0.24327	0.348684	0.382065		0.955106	0.146332	0.587845	0.509054	0.821452	0.301267	0.102479
ASV470 UCG-007	0.869378	0.826444	0.80795	0.995495	0.509358	0.717353	0.403998		0.664583	0.0756897	0.698884	0.173071	0.977547	0.578406	0.960119	0.326657	0.283003	0.776334	0.919444	0.919444	0.658333	0.802778	0.747429	0.797039	0.137778	0.470262	0.948881	0.188236	0.847249	1	0.603645		0.428692	0.948881	0.428692	1	0.428692	0.428692	0.95109
ASV473 Gastranaerophilales	0.0325306	0.028333	0.597595	0.812341	0.990996	0.232756	0.658698		0.910315	0.0222145	0.589619	0.5177	0.276327	0.165108	0.359267	0.850246	0.520126	0.508582	0.913132	0.826848	0.499253	0.826848	0.952457	0.0327052	0.976221	0.109181	0.952457	0.318428	0.0678089	0.0678089	0.857859		0.523699	0.109181	0.905036	0.696394	0.952457	0.128947	0.0396333
ASV475 Lachnospiraceae UCG-006	0.0402162	0.0346985	1	0.810677	0.940582	0.432279	0.257625		0.846053	0.137778	0.406115	0.5177	0.948881	0.186565	0.88613	0.88613	0.414977	0.727118	0.804726	0.441113	0.441113	0.441113	0.523699	0.857859	0.651787	0.976221	0.0829936	0.406327	1	0.857859	0.370008		0.38798	0.787815	0.0483489	0.099993	0.174043	0.150568	0.196276
ASV479 Clostridia vadinBB60 group	0.316998	0.292198	0.094319	0.939451	0.905041	0.360752	0.167212		0.881994	0.752034	0.341509	0.136111	0.500794	0.841271	0.72525	0.0971688	0.291468	0.476493	0.658333	0.136111	0.136111	0.497222	0.257192	0.547943	0.348684	0.136058	0.567772	0.932691	0.490015	0.910315	0.734221		0.777583	0.382065	0.734221	0.777583	0.755833	0.332517	0.0302112
ASV481 UCG-010	0.328205	0.293622	0.193538	0.181563	0.066027	0.71313	0.253427		0.170982	0.619097	0.98157	0.802778	0.840129	0.864754	0.42736	0.811417	0.656721	0.631967	0.563889	0.175	0.713889	0.102778	0.582143	0.976786	1	0.664583	0.243056	0.427877	0.619097	0.500794	0.752034		0.840129	0.840129	0.243056	0.196627	0.500794	0.326835	1
ASV484 Lachnoclostridium	0.0112746	0.00965387	0.661721	0.898324	0.392504	0.197942	0.672153		0.685955	0.863253	0.589619	0.354164	0.247323	0.69182	0.420312	0.591542	0.603782	0.679009	0.600355	0.122839	0.122839	0.686031	0.0908904	0.608149	0.910315	0.434639	0.628675	0.286196	0.547943	0.843546	0.168118		0.399264	0.670344	0.734221	0.910315	0.587845	0.0024388	0.0501606
ASV486 Bacteroides	0.369493	0.34033	0.772324	0.46395	0.848797	0.0750636	0.844266		0.554646	0.161938	0.12687	0.848394	0.225149	0.0240185	0.0293767	0.830732	0.266224	0.720902					0.628675	0.86573	0.452799	1	0.755833	0.286196	0.670344	0.64941	0.316709		0.567772	0.910315	0.301267	0.79946	0.547943	0.0756897	0.354418
ASV491 NK4A214 group	0.084745	0.0738343	0.874526	0.135273	0.401517	0.00308531	0.52501		0.554646	0.846053	0.725369	0.441113	0.309959	0.244129	0.121503	0.121503	0.873495	0.244129					0.741775	0.928723	0.463515	0.629808	0.523699	0.651787	0.8344	0.952457	0.857859		0.718995	0.857859	0.444105	0.565335	0.199359	0.0144111	0.0355523
ASV496 Lachnospiraceae	0.0379595	0.0330578	0.648891	0.244391	0.79476	0.288652	0.857871		0.162075	0.811047	0.779057	0.863763	0.212701	0.529592	0.873149	0.332432	0.578776	0.735313	0.954476	0.364143	0.0205987	0.686031	0.335223	0.199359	0.741775	0.857859	0.8344	0.199359	0.651787	0.212701	0.199359		0.787815	0.952457	0.696394	0.544374	0.928723	0.905036	0.355243
ASV498 Ruminococcaceae	0.903946	0.856355	0.219832	0.454852	0.417341	0.699387	0.59126		0.57733	0.247138	0.390767	0.600355	0.557857	0.0825989	0.170707	0.727118	0.466421	0.758366					0.741775	0.270527	0.483258	0.523699	0.270527	0.544374	0.406327	0.174043	1		0.0483489	0.370008	0.255411	0.38798	0.099993	0.0829936	0.655533
ASV500 Colidextribacter	0.476087	0.442828	0.171448	0.204804	0.0483398	0.107552	0.65046		0.685955	0.194223	0.929146	0.913132	0.0756668	0.616111	0.165108	0.877282	0.972647	1	0.686031	0.294584	0.0801412	0.774058	0.685955	0.643226	0.520441	0.560376	0.194223	0.773532	0.407634	0.194223	0.818177		0.0298844	0.481618	0.0756668	0.170189	0.127247	0.219944	0.143142
ASV501 Streptococcus	0.012777	0.0106564	0.515966	0.620246	0.551599	0.823031	0.19299		0.846053	0.476327	0.907177	0.748868	0.825666	0.581618	0.650039	0.53217	0.943273	0.516077	0.804726	0.441113	0.441113	0.441113	0.247138	0.470262	0.847249	0.747429	0.137778	0.797039	0.603645	0.603645	0.188236		0.797039	0.747429	0.0781407	0.0958914	0.470262	0.470262	0.557176
ASV504 Paludicola	0.00987737	0.00838448	0.0145501	0.0924912	0.0206656	0.799234	0.0496615		0.650593	0.186472	0.146896	0.774058	0.0678089	0.0830087	0.00321992	0.940301	0.257265	0.925407	0.848394	0.0341094	0.267778	0.46791	0.247323	0.247323	0.908654	0.443989	0.954273	0.818177	0.219944	0.0756668	0.443989		0.14786	0.306912	0.818177	0.908654	0.773532	1	0.850246
ASV509 Escherichia-Shigella	0.183233	0.164915	0.28107	0.671113	0.412099	0.980992	0.47049		0.226493	0.229741	0.599623	0.919444	0.86573	0.146725	0.770074	0.641027	0.65361	0.285382	0.267778	0.604217	0.383221	0.898736	0.544374	0.270527	0.00754494	0.0608858	0.352419	0.952457	0.109181	0.212701	0.651787		0.0427211	0.128947	0.811047	0.425039	0.0375095	0.463515	0.655533
ASV511 thetaiotaomicron	0.325271	0.297621	0.829951	0.384052	0.783802	0.147473	0.895714		0.846053	0.133975	0.0254636	0.441113	0.554646	0.103316	0.192132	0.381113	0.173486	0.615495	0.158302	0.158302	0.158302	0.158302	0.544374	0.318428	0.483258	0.905036	0.905036	0.118832	0.425039	0.565335	0.741775		0.696394	0.352419	0.718995	0.905036	0.565335	0.099993	0.198672
ASV512 faecalis	0.0045693	0.00377634	0.171627	0.0552224	0.268996	0.428519	0.120809		0.650593	0.161938	0.839472	0.158302	0.192166	0.821776	0.343196	0.258334	0.520508	0.0564166	0.158302	0.158302	0.158302	0.158302	0.857859	0.0829936	0.741775	0.226493	0.857859	0.463515	0.139525	0.0829936	0.811047		0.565335	0.226493	0.857859	0.565335	0.76472	0.174043	0.102345
ASV514 bacterium	0.836046	0.782595	0.18137	0.870107	0.332959	0.562749	0.0831363		0.603645	0.0781407	0.0384415	0.804726	0.0387306	0.0261526	0.0119149	0.39031	0.366377	0.577012	0.557699	0.94931	0.604217	0.557699	0.603645	0.684763	0.525931	0.452253	0.121835	0.684763	0.452253	0.684763	0.603645		0.027396	0.121835	0.121835	0.027396	0.192166	0.603645	0.962168
ASV517 Ruminococcaceae	0.148011	0.132464	0.548469	0.733491	0.524701	0.26746	0.485692		0.554646	0.161938	0.12687	0.848394	0.225149	0.0240185	0.0293767	0.830732	0.266224	0.720902					0.216608	0.608149	0.452799	0.777583	0.843546	0.86573	0.509054	0.528366	0.229741		0.382065	0.316709	0.843546	0.887991	0.712762	0.471261	0.906224
ASV520 Lachnoclostridium	0.700128	0.643954	0.738414	0.522415	0.441543	0.501816	0.441543		0.309959	0.554646	1		0.846053	0.873495	0.41612	0.41612	0.41612	0.244129	0.441113	0.158302	0.804726	0.804726	0.525931	0.192166	0.630339	0.405662	0.476327	0.825666	0.405662	0.525931	0.319234		0.970779	0.405662	0.161938	0.279658	0.970779	0.684763	0.232794
ASV523 Lachnoclostridium	0.00146006	0.00119375	0.0227669	0.203684	0.240797	0.565075	0.0425737		0.603645	0.523699	0.332183	0.863763	0.099993	0.294447	0.0110894	0.596745	0.49363	0.925407	0.848394	0.0341094	0.267778	0.46791	0.857859	0.186472	0.8344	0.128947	0.76472	0.811047	0.099993	0.0678089	0.952457		0.608065	0.352419	0.673987	0.483258	0.857859	0.128947	0.0905423
ASV524 Christensenellaceae R-7 group	0.00146006	0.00119375	0.0359234	0.0872124	0.245991	0.711215	0.16701		0.603645	0.557857	0.604372	0.748868	0.314149	0.763856	0.398988	0.410309	0.294447	0.4334	0.304559	0.0341094	0.0341094	0.0341094	0.952457	0.118832	0.976221	0.128947	0.857859	0.318428	0.0678089	0.118832	1		0.651787	0.128947	0.857859	0.928723	0.857859	0.020631	0.131413
ASV525 Lachnospiraceae	0.280888	0.257532	0.523505	0.655626	0.858959	0.0108	0.946897		0.603645	0.470262	0.308396	0.17326	0.470262	0.0551752	0.0830087	0.183728	0.692713	0.985065	0.158302	0.158302	0.158302	0.158302	0.389385	0.0458333	0.243056	0.00456349	0.389385	0.359871	0.0217758	0.036756	0.427877		0.359871	0.11498	0.793006	0.881994	0.461806	0.196627	0.178857
ASV526 Clostridia vadinBB60 group	0.370618	0.343139	0.085857	0.671144	0.0168196	0.9827	0.00914417		0.443989	0.0165407	0.00762197	0.297222	0.0756897	0.00232178	0.00398914	0.879576	0.180833	0.237942	0.497222	0.497222	0.175	0.241667	0.216608	0.452799	0.955106	0.382065	0.712762	0.691465	0.168118	0.203877	0.452799		0.157018	0.157018	0.434639	0.509054	0.755833	0.471261	0.656721
ASV527 [Eubacterium] nodatum group	0.0561971	0.0491408	0.444118	0.20836	0.319802	0.943015	0.455525		0.685955	0.857859	0.704012	0.954476	0.0375095	0.770074	0.104027	0.31205	0.567342	0.205825	0.658333	0.297222	0.136111	0.919444	0.452253	0.57733	0.657387	0.161938	0.825666	0.657387	0.319234	0.192166	0.452253		0.797039	0.912451	0.57733	0.452253	0.8834	0.26083	0.493148
ASV528 cellulosilyticus	0.546524	0.510671	0.437408	0.51649	0.410635	0.152877	0.289143		0.554646	0.0781407	0.0849842	0.686031	0.161938	0.00567718	0.0490952	0.918556	0.278343	0.170707	0.804726	0.441113	0.441113	0.441113	0.399264	0.64941	0.734221	0.286196	0.547943	0.910315	0.168118	0.203877	0.734221		0.116754	0.229741	0.332517	0.365202	0.628675	0.471261	0.94571
ASV538 A2	0.012777	0.0106564	0.465006	0.905743	0.947598	0.0335824	0.335694		0.554646	0.26083	0.191767	0.848394	0.192166	0.0293767	0.0240185	0.830732	0.395171	0.548461					0.952457	0.162075	0.976221	0.199359	0.673987	0.629808	0.139525	0.0829936	0.857859		0.928723	0.463515	0.629808	0.335223	0.673987	0.0751765	0.0588762
ASV542 Clostridia UCG-014	0.012777	0.0106564	0.54237	0.716905	0.634675	0.702313	0.224137		0.846053	0.476327	0.907177	0.748868	0.825666	0.581618	0.650039	0.53217	0.943273	0.516077	0.804726	0.441113	0.441113	0.441113	0.279658	0.513355	1	0.650593	0.216648	0.897913	0.513355	0.650593	0.247138		0.747429	0.650593	0.137778	0.188236	0.513355	0.279658	0.506085
ASV544 Lachnospiraceae	0.0402162	0.0346985	0.23146	0.45099	0.195698	0.519132	0.847216		0.027396	0.309959	0.861067	0.804726	0.133975	0.239145	0.789932	0.520508	0.170707	0.577012	0.774058	0.774058	0.294584	0.774058	0.428692	0.712443	0.121835	0.825666	0.225149	0.712443	0.825666	0.8834	0.797039		0.0781407	0.712443	0.225149	0.0781407	0.0387306	0.027396	0.00567718
ASV545 Lachnospiraceae NK4A136 group	0.0324742	0.0272785	0.96599	0.676638	0.695306	0.994334	0.148092		0.846053	0.846053	0.475797	0.158302	0.554646	0.873495	0.630536	0.244129	0.630536	0.41612					0.161938	0.897913	0.428692	0.847249	0.0488461	0.513355	0.897913	0.747429	0.188236		0.650593	0.847249	0.0958914	0.0624762	0.216648	0.428692	0.39031
ASV551 Clostridia UCG-014	0.012777	0.0106564	0.408874	0.49017	0.578758	0.634675	0.56059		0.712443	0.557857	0.859366	0.748868	0.314149	0.95109	0.203257	0.548474	0.343196	0.548474	0.804726	0.441113	0.441113	0.441113	0.847249	0.279658	0.897913	0.161938	0.557857	0.279658	0.0958914	0.216648	0.698567		0.698567	0.161938	0.470262	0.650593	0.948881	0.00817017	0.0923538
ASV554 Lachnospiraceae	0.381574	0.317311	0.202795	0.604722	0.466825	0.60499	0.346322		0.309959		0.272071			0.244129	0.41612	0.630536	0.244129	0.873495	0.804726	0.804726	0.441113	0.804726
ASV556 Oscillibacter	0.956285	0.912701	0.768684	0.51649	0.717353	0.675284	0.397417		0.840129	0.601334	0.727931	0.0801412	0.773532	0.598668	0.304005	0.00232178	0.906224	0.461405	0.0657038	0.956529	0.913132	0.461483	0.306912	1	0.954273	0.773532	0.863253	0.372625	0.863253	0.560376	0.407634		0.729424	0.443989	0.643226	0.481618	0.908654	0.407634	0.324105
ASV559 obesi	1	1	0.416979	0.721407	0.390895	0.27302	0.601852		0.525931	0.0608858	0.177549	0.499253	0.335223	0.0149365	0.206668	0.610156	0.398988	0.191199	0.804726	0.441113	0.441113	0.441113	0.976786	0.196627	0.934871	0.170982	0.976786	0.582143	0.196627	0.326835	0.752034		0.703323	0.170982	0.752034	0.793006	0.703323	0.0458333	0.300067
ASV565 Lachnospiraceae
ASV569 GCA-900066575	0.012777	0.0106564	0.658317	0.432478	0.702313	0.833301	0.712164		0.161938	0.657387	0.367181	0.804726	0.279658	0.186565	0.983689	0.606092	0.343196	0.88613	0.863763	0.230732	0.00509754	0.5177	0.133975	0.554646	0.554646	0.846053	0.554646	0.554646	0.846053	0.554646	0.133975		0.133975	0.554646	0.554646	0.133975	0.309959	0.133975	0.0293767
ASV577 Peptostreptococcales-Tissierellales	0.266603	0.244497	0.364182	0.472774	0.461082	0.395391	0.464502		0.729424	0.229741	0.695164	0.424663	0.86573	0.461405	0.986579	0.879576	0.167969	0.505525	1	0.577352	0.699798	0.826848	0.359871	0.243056	0.793006	0.840129	0.196627	0.0693948	0.703323	0.536409	0.299206		0.793006	0.582143	0.196627	0.461806	0.326835	0.461806	0.712622
ASV585 Bilophila	0.869378	0.826444	0.33448	0.116055	0.175747	0.0863964	0.847762		0.847249	0.881409	0.743162	0.954476	0.928723	0.294447	0.985065	0.148988	0.506085	0.457073	0.804726	0.441113	0.441113	0.441113	0.934871	0.326835	0.0575893	0.389385	0.11498	0.11498	0.216171	0.389385	0.536409		0.536409	0.26746	0.132292	0.170982	0.0575893	0.703323	0.274673
ASV586 Clostridia vadinBB60 group	0.410939	0.380455	0.179424	0.585701	0.717353	0.658698	0.65046		0.405662	0.279658	0.722087	0.512225	0.847249	0.366377	0.440356	0.727118	0.320787	0.103782	0.441113	0.158302	0.804726	0.804726	0.528366	0.0195445	0.712762	0.399264	0.286196	0.0024388	0.257192	0.316709	0.567772		0.86573	0.146332	0.399264	0.670344	0.471261	0.755833	0.304005
ASV588 UCG-005	0.779136	0.736468	0.387539	0.741401	0.995393	0.0279032	0.382953		0.483258	0.908654	0.964546	0.17326	0.954273	0.276771	0.352169	0.0355523	0.294724	0.242706	0.441113	0.158302	0.804726	0.804726	0.490015	0.887991	0.0114428	0.107721	0.229741	0.843546	0.332517	0.608149	0.416792		0.382065	0.547943	0.628675	0.301267	0.146332	0.955106	0.409818
ASV589 Muribaculaceae	0.103826	0.0924391	0.382593	0.0550959	0.462472	0.0295578	0.433931		0.696394	0.948881	0.333309	0.848394	0.650593	0.25943	0.37248	0.482195	0.31328	0.735313	0.140357	0.140357	0.512225	0.140357	0.10835	0.954273	0.601334	1	0.10835	0.33903	0.954273	0.863253	0.0298844		0.954273	0.818177	0.0756668	0.247323	0.306912	0.443989	0.704702
ASV594 colihominis	0.0402162	0.0346985	0.261486	0.275887	0.186419	0.901114	0.217658		0.825666	0.847249	0.780299	0.748868	0.388751	0.88613	0.278343	0.39031	0.606092	0.665736	0.804726	0.441113	0.441113	0.441113	0.818177	0.306912	0.601334	0.170189	0.908654	0.520441	0.0756668	0.10835	0.773532		0.773532	0.33903	0.818177	0.908654	0.954273	0.0618347	0.143142
ASV597 Roseburia	0.381574	0.317311	0.24536	0.345956	0.757053	0.105228	0.105228		0.133975	0.309959		0.804726	0.133975	0.41612	0.873495	0.41612	0.41612	0.41612	0.441113	0.441113	0.158302	0.441113
ASV600 Lachnospiraceae	1	1	0.86171	0.538264	0.336707	0.263084	0.247147		0.948881	0.970779	0.375695	0.0341094	0.8834	0.983689	0.88613	0.0928051	0.278343	0.853856	0.804726	0.804726	0.441113	0.804726	0.314149	0.650593	0.0193848	0.0624762	0.0371815	0.797039	0.279658	0.603645	0.388751		0.161938	0.247138	0.279658	0.0624762	0.0624762	0.948881	0.650039
ASV605 Clostridia vadinBB60 group	0.546524	0.510671	0.486997	0.950469	0.451646	0.883319	0.812477		0.525931	0.0375095	0.112165	0.658374	0.270527	0.00631296	0.102345	0.836628	0.275515	0.421781	0.804726	0.441113	0.441113	0.441113	0.528366	0.547943	0.547943	0.567772	0.116754	0.434639	0.316709	0.24327	0.955106		0.0395556	0.257192	0.0195445	0.0620927	0.126199	0.416792	0.160067
ASV606 Lachnoclostridium	0.381574	0.317311	0.917939	0.604722	0.917999	0.105228	0.165658																0.133975	0.554646	0.554646	0.846053	0.554646	0.554646	0.846053	0.554646	0.133975		0.133975	0.554646	0.554646	0.133975	0.309959	0.133975	0.244129
ASV615 UCG-010	0.0702701	0.0614138	0.0124771	0.0628637	0.138679	0.436056	0.439849		0.685955	0.194223	0.497362	0.658374	0.194223	0.171528	0.0472475	0.616111	0.603782	0.730668	0.600355	0.122839	0.122839	0.686031	0.428692	0.0371815	0.027396	0.0193848	0.161938	0.314149	0.00465921	0.0193848	0.747429		0.00817017	0.00817017	0.314149	0.247138	0.0193848	0.747429	0.438799
ASV629 [Eubacterium] coprostanoligenes group	0.325271	0.297621	0.52837	0.122516	0.107062	0.419181	0.905153		0.162075	0.428692	0.929146	0.798399	0.428692	0.762463	0.873149	0.50566	0.985858	0.414778	0.577352	0.499253	0.699798	0.658374	0.388751	0.161938	0.470262	0.847249	0.650593	0.161938	0.388751	0.428692	0.470262		0.797039	0.314149	0.897913	0.557857	0.557857	0.216648	0.635678
ASV635 Lachnospiraceae
ASV636 RF39	0.266603	0.244497	0.350749	0.551739	0.265136	0.245572	0.161514		0.0298844	0.0991008	0.231784	0.577352	0.628675	0.0560193	0.237942	0.932957	0.253627	0.304005	0.699798	0.784108	0.173071	0.956529	0.547943	0.399264	0.887991	0.399264	0.332517	0.777583	0.316709	0.179629	0.628675		0.821452	0.712762	0.316709	0.191549	0.587845	0.301267	0.247371
ASV640 Clostridia vadinBB60 group	0.183233	0.164915	0.756177	0.344476	0.405081	0.990496	0.943015		0.846053	0.630339	0.907177	0.748868	0.712443	0.685194	0.615495	0.409474	0.943273	0.757103	0.804726	0.441113	0.441113	0.441113	0.444105	0.76472	0.586569	0.586569	0.523699	0.881409	0.406327	0.425039	0.8344		0.857859	0.905036	0.565335	0.463515	0.905036	0.406327	0.47461
ASV646 Anaerotruncus	0.012777	0.0106564	0.96328	0.989506	0.702313	0.0798627	0.937136		0.8834	0.26083	0.760776	0.848394	0.192166	0.366377	0.220785	0.95109	0.918556	0.466421	0.804726	0.804726	0.441113	0.804726	0.747429	0.161938	0.650593	0.137778	0.948881	0.603645	0.0958914	0.027396	0.470262		0.797039	0.557857	0.897913	0.470262	0.948881	0.216648	0.130224
ASV648 Clostridia vadinBB60 group	0.0933375	0.0825793	0.0104887	0.458907	0.00394134	0.66696	0.002532		1	0.302042	0.038173	0.774058	0.0242772	0.0659722	0.000648751	0.929362	0.31328	0.789848	0.686031	0.294584	0.438739	0.774058	0.0624762	0.247138	0.948881	0.428692	0.948881	0.603645	0.188236	0.314149	0.0958914		0.247138	0.0781407	0.948881	0.847249	0.847249	0.557857	0.985065
ASV662 [Clostridium] methylpentosum group	0.225114	0.201643	0.213064	0.0782802	0.364144	0.008496	0.473654		0.897913	0.161938	0.0639241	0.600355	0.948881	0.0731457	0.278343	0.440356	0.0424358	0.606092	0.0687269	0.383221	0.304559	0.0687269	0.405662	0.8834	0.941587	0.854463	0.452253	0.8834	0.657387	0.970779	0.57733		0.57733	0.854463	0.57733	0.630339	0.452253	0.0781407	0.548461
ASV665 Anaerofustis	0.000553535	0.000451095	0.0557235	0.319775	0.200774	0.751572	0.0913792		0.352419	0.651787	0.416291	0.686031	0.00754494	0.603986	0.0817918	0.459214	0.985858	0.529592	0.863763	0.230732	0.00509754	0.5177	0.905036	0.099993	0.928723	0.255411	0.718995	0.38798	0.118832	0.0678089	0.905036		0.976221	0.38798	0.76472	0.370008	0.718995	0.0912646	0.165108
ASV667 [Eubacterium] brachy group	0.261956	0.238849	0.278602	0.803571	0.305708	0.360334	0.711049		0.847249	0.747429	0.206819	0.438739	0.747429	0.102345	0.0876013	0.0923538	0.0551752	0.0551752	0.0498576	0.826848	1	0.424663	0.525931	0.192166	0.630339	0.405662	0.476327	0.825666	0.405662	0.525931	0.319234		0.970779	0.405662	0.161938	0.279658	0.970779	0.684763	0.845218
ASV684 RF39	0.012777	0.0106564	0.153603	0.741782	0.218737	0.843596	0.289082		0.463515	0.302042	0.439414	0.954476	0.0118093	0.393355	0.0266782	0.789848	0.845218	0.901206	0.438739	0.364143	0.122839	0.954476	0.854463	0.603645	0.452253	0.603645	0.797039	0.603645	0.428692	0.279658	0.657387		0.657387	0.603645	0.428692	0.854463	0.684763	0.192166	0.266224
ASV702 Oscillospiraceae	0.0702701	0.0614138	0.767446	0.930648	0.16661	0.565341	0.793945		0.150568	0.388751	0.265605	0.294584	0.188236	0.387818	0.985065	0.651008	0.0830087	0.51867	0.604217	0.604217	0.0341094	0.604217	0.0624762	0.161938	0.188236	0.0624762	0.388751	0.470262	0.247138	0.279658	0.161938		0.797039	0.470262	1	1	0.428692	0.603645	0.0490952
ASV709 Clostridia UCG-014	0.0402162	0.0346985	0.61739	0.624062	0.940582	0.112503	0.131327		0.554646	0.0781407	0.0849842	0.686031	0.161938	0.00567718	0.0490952	0.918556	0.278343	0.170707	0.804726	0.441113	0.441113	0.441113	0.38798	0.335223	0.696394	0.38798	0.544374	0.905036	0.302042	0.406327	0.255411		0.651787	0.255411	0.503324	0.565335	0.544374	0.128947	0.077834
ASV727 RF39	0.0158729	0.0135903	0.164882	0.367962	0.54158	0.469749	0.122573		0.797039	0.407634	0.360402	0.658333	0.0911627	0.276771	0.196276	0.226603	0.929362	0.0998697	0.0205987	0.600355	0.5177	0.17326	0.586569	0.0678089	0.928723	0.226493	0.857859	0.318428	0.0678089	0.0427211	0.857859		0.696394	0.226493	0.952457	0.565335	0.952457	0.174043	0.184806
ASV754 Parabacteroides	0.012777	0.0106564	0.349389	0.884915	0.792389	0.0941314	0.173879		0.554646	0.161938	0.12687	0.848394	0.225149	0.0240185	0.0293767	0.830732	0.266224	0.720902					0.255411	0.118832	0.8344	0.199359	0.905036	0.544374	0.0678089	0.0829936	0.38798		0.335223	0.109181	0.952457	0.8344	0.905036	0.286073	0.196276
ASV772 Butyricicoccus	0.00517999	0.0043659	0.294271	0.393791	0.717353	0.444672	0.901181		0.685955	0.276327	0.964546	0.658374	0.0618347	0.641027	0.152707	0.877282	0.836778	0.863748	0.686031	0.294584	0.0801412	0.774058	0.863253	0.127247	0.10835	0.010858	0.247323	0.372625	0.00410393	0.00696529	0.407634		0.194223	0.127247	0.306912	0.481618	0.219944	0.33903	0.655533
ASV828 indistinctus	0.565563	0.523186	0.822903	0.560298	0.328786	0.673034	0.843596			0.133975	0.12687	0.441113	0.554646	0.121503	0.244129	0.121503	0.121503	0.630536					0.651787	0.523699	0.109181	0.240731	0.928723	1	0.406327	0.523699	0.629808		0.976221	0.787815	0.544374	0.696394	0.523699	0.811047	0.50566
ASV844 Clostridia UCG-014	0.012777	0.0106564	0.643942	0.782079	0.905812	0.587934	0.356909		0.846053	0.476327	0.907177	0.748868	0.825666	0.581618	0.650039	0.53217	0.943273	0.516077	0.804726	0.441113	0.441113	0.441113	0.279658	0.513355	1	0.650593	0.216648	0.897913	0.513355	0.650593	0.247138		0.747429	0.650593	0.137778	0.188236	0.513355	0.279658	0.481308
ASV978 Intestinimonas	0.385418	0.354539	0.0808922	0.122516	0.47049	0.448133	0.774623		0.319234		0.861067			0.548461	0.738945	0.943273	0.409474	0.98108	0.267778	0.267778	0.898736	0.267778	0.603645	0.948881	0.00817017	0.388751	0.161938	0.948881	0.388751	0.603645	0.897913		0.161938	0.470262	0.247138	0.0958914	0.0193848	0.279658	0.0137119

## Sheet: Qs
	Antibiotic	Group	SCFA_AA	SCFA_PA	SCFA_BA	SCFA_VA	SCFA_CA	Batch	GLAST	GLT1	GAT1	GAT3	TNFR1	NR2B	NR2A	NR1	GLUA1	GLUA2	Ambulatory_Counts	Vertcal_Counts	Stereotipic_Counts	Average_velocity	IL_6	TNF_a	IFN_gamma	IL_15	IL_17	IL_10	IL_4	TGF_b	CCL2	CCL5	CCL20	CX3CL1	CCR2	CCR5	CX3CR1	Occludine	Learning_index_Rmaze
ASV1 Muribaculaceae	0.236378	0.208213	0.760961	0.980853	0.942172	0.569899	0.835152		0.980379	0.519078	0.908849	1	0.773738	0.3231	0.466791	0.994681	0.899684	0.98534	1	0.824151	0.856667	1	0.982094	0.588654	1	0.664531	0.990938	0.998275	0.580398	0.662616	0.979748		0.99349	0.679925	0.959491	0.956727	0.981637	0.527567	0.546277
ASV2 Lachnospiraceae NK4A136 group	0.673815	0.616333	0.643618	0.972501	0.791742	0.952245	0.835152		0.980379	0.812815	0.908849	1	0.947046	0.417444	0.560349	0.994681	0.899684	0.98534	0.989557	0.966667	0.688373	1	0.978088	0.556973	1	0.664531	0.955177	0.998275	0.580398	0.662616	0.979748		0.551066	0.627476	0.959491	0.956727	0.960674	0.70184	0.546277
ASV3 muciniphila	0.385189	0.342513	0.992207	0.972501	0.93743	0.673045	0.962581		0.980379	0.579518	0.908849	1	0.77877	0.39255	0.787697	0.994681	0.899684	0.98534	0.989557	1	0.717934	1	0.979665	0.602509	1	0.942194	0.990938	0.998275	0.842154	0.662616	0.979748		0.99349	0.939076	0.977125	0.956727	0.96366	0.826953	0.546277
ASV4 Lachnospiraceae NK4A136 group	0.185373	0.163264	0.967933	0.991862	0.93743	0.569899	0.934346		0.980379	0.534017	0.824137	1	0.77877	0.380186	0.345375	0.994681	0.899684	0.98534	0.989557	0.868648	0.6728	1	0.979665	0.765607	1	0.805167	0.990938	0.998275	0.685582	0.662616	0.979748		0.99349	0.8383	0.977125	0.956727	0.9624	0.521059	0.435976
ASV5 Lactobacillus	0.988035	0.943975	0.810904	0.972501	0.915925	0.718987	1		0.982703	0.519078	0.953334	1	0.77877	0.647254	0.867353	0.994681	0.961423	0.98534	0.993648	1	0.856667	1	0.979665	0.556973	1	0.751112	0.955177	0.998275	0.719816	0.662616	0.979748		0.935294	0.778679	0.959491	0.956727	0.9624	0.623346	0.893281
ASV6 Muribaculaceae	0.385189	0.342513	0.816446	0.972501	0.892669	0.557653	0.827257		0.980379	0.958487	0.98847	1	0.898403	0.640255	0.971885	0.994681	0.961423	0.98534	0.989557	0.710682	0.856667	0.993519	0.978088	0.888986	1	0.800402	0.947833	1	0.919303	1	0.979748		0.99349	0.992887	0.959491	0.956727	0.9624	0.911218	0.893281
ASV7 johnsonii	0.467314	0.420029	0.842514	0.972501	1	0.569899	0.971379		0.980379	0.827979	0.824137	1	0.916545	0.210437	0.560707	0.994681	0.899684	0.98534	0.989557	0.710682	0.295657	1	0.979665	0.686735	1	0.942194	0.990938	0.998275	0.919303	0.851808	0.979748		0.99349	0.954204	0.959491	0.956727	0.981637	0.883341	0.55855
ASV8 Lachnospiraceae NK4A136 group	0.612981	0.556111	0.710517	0.972501	0.791742	0.952245	0.835152		0.980379	0.812815	0.908849	1	0.947046	0.417444	0.560349	0.994681	0.899684	0.98534	0.989557	0.966667	0.688373	1	0.978088	0.556973	1	0.664531	0.955177	0.998275	0.580398	0.662616	0.979748		0.551066	0.627476	0.959491	0.956727	0.960674	0.70184	0.546277
ASV9 [Eubacterium] xylanophilum group	0.346964	0.309286	0.967933	0.972501	0.93743	0.801692	0.947063		0.980379	0.911625	0.824137	1	0.941137	0.454885	0.660265	0.994681	0.174554	0.98534	0.989557	0.788086	1	1	0.978088	0.495536	1	0.664531	0.990938	0.998275	0.552502	0.662616	0.979748		0.99349	0.701545	0.985537	0.991124	0.97008	0.527347	0.230139
ASV10 Ruminococcus	0.568092	0.518222	0.642437	0.972501	0.892669	0.892092	0.916977		0.980379	0.749771	0.824137	1	0.515943	0.615368	0.408479	0.994681	0.899684	0.98534	1	0.710682	0.6728	1	0.978088	0.848392	1	0.862918	0.955177	0.998275	0.727608	0.662616	0.979748		0.996397	0.939049	0.741335	0.956727	0.96366	0.65917	0.827674
ASV11 Lachnospiraceae NK4A136 group	0.857781	0.802479	0.810904	0.991862	0.942172	0.557653	0.964264		0.987461	0.827979	0.908849	1	0.773738	0.345529	0.560707	0.994681	0.899684	1	0.989557	0.788086	0.717934	1	0.978088	0.769457	1	0.751112	0.990938	0.998275	0.71182	0.580046	0.979748		0.99349	1	0.959491	0.974444	0.96366	0.847654	0.951991
ASV12 Intestinimonas	0.795612	0.739068	0.53171	0.972501	0.915925	0.700992	0.888614		0.980379	0.958487	0.918176	1	0.941137	1	0.799687	0.994681	0.899684	0.98534	0.989557	0.710682	0.688373	0.989173	0.978088	0.769457	1	0.664531	0.947833	0.998275	0.606267	0.662616	0.979748		0.551066	0.744063	0.845953	0.956727	0.960674	0.826953	0.817596
ASV13 Turicibacter	0.941047	0.893011	0.861869	0.972501	0.791742	0.948274	0.964264		0.980379	0.672265	0.908849	1	0.77877	0.778216	0.915495	0.994681	0.899684	0.98534	0.989557	0.868648	0.688373	1	0.978088	0.910155	1	0.805167	0.955177	0.998275	1	1	0.979748		0.99349	0.992887	0.959491	0.956727	0.9624	0.623346	1
ASV14 Lachnospiraceae	0.600827	0.556111	0.853011	0.972501	0.985665	1	0.964264		0.984512	0.958487	0.908849	1	0.77877	0.946814	0.931046	0.994681	0.899684	0.98534	0.989557	0.849604	0.447171	1	0.978088	0.806794	1	0.664531	0.955177	0.998275	0.820129	0.900493	0.979748		0.99349	0.778679	0.959491	0.956727	0.9624	0.982677	0.890196
ASV15 Muribaculaceae	0.385189	0.342513	0.760961	0.972501	0.791742	0.557653	0.827257		0.980379	0.960891	0.985809	1	0.982831	0.856362	0.855797	0.994681	0.994063	0.98534	0.989557	0.710682	0.856667	0.993519	0.978088	0.806794	1	1	0.976439	0.998275	0.842154	0.867674	0.979748		0.99349	0.8383	0.959491	0.956727	0.97008	0.987461	0.784397
ASV16 pseudolongum	0.906996	0.855046	0.965674	0.972501	0.93743	0.557653	0.964264		0.980379	0.827979	0.918176	1	0.800497	0.51602	0.850051	0.994681	0.961423	0.98534	0.989557	0.710682	0.960861	1	0.978088	0.556973	1	0.664531	0.990938	0.998275	0.71182	0.662616	0.979748		0.99349	0.849971	0.985537	0.974444	0.96366	0.817679	0.19222
ASV17 Ruminococcus	0.0727901	0.060709	0.670571	0.972501	0.791742	0.76176	0.827257		0.980379	0.78979	0.908849	1	0.430201	0.660999	0.346445	0.994681	0.994063	0.98534	0.993648	0.710682	0.358418	1	0.978088	0.683373	1	0.664531	0.990938	0.998275	0.503453	0.580046	0.979748		0.551066	0.627476	0.959491	0.956727	0.9624	0.987461	0.716632
ASV18 Oscillospiraceae	0.941047	0.893011	0.820859	0.98957	0.960299	0.794459	0.835152		0.982703	0.812815	0.920281	1	0.944433	0.47371	0.704223	0.994681	0.899684	0.98534	0.993648	0.710682	0.778704	1	0.978088	0.686735	1	0.887853	0.947833	0.998275	0.820129	0.662616	0.979748		0.99349	0.939049	0.845953	0.956727	0.9624	0.607119	0.802161
ASV19 Muribaculaceae	0.924568	0.873431	0.760961	0.98957	0.932812	0.727413	0.964264		0.980379	0.519078	0.824137	1	0.773738	0.183759	0.478436	0.994681	0.899684	0.98534	0.989557	0.710682	0.688373	1	0.98078	0.677849	1	0.664531	0.947833	0.998275	0.503453	0.516642	0.979748		0.551066	0.642783	0.741335	0.956727	0.960674	0.847654	0.893281
ASV20 Ruminococcus	0.0274492	0.024936	0.760961	0.972501	0.942172	0.939734	0.827257		0.980379	0.862087	0.908849	1	0.516667	0.823803	0.464265	0.994681	0.899684	0.986117	0.989557	0.710682	0.508906	1	0.978088	0.621812	1	0.800402	0.990938	0.998275	0.685582	0.680747	0.979748		0.996397	0.809396	0.951542	0.956727	0.9624	0.570083	0.489433
ASV21 Muribaculaceae	0.15024	0.134202	0.53171	0.972501	0.791742	0.903583	0.827257		0.980379	0.415179	0.842504	1	0.773738	0.239079	0.408479	0.994681	0.899684	0.98534	0.989557	0.745666	1	1	0.978088	0.396529	1	0.664531	0.990938	0.998275	0.503453	0.580046	0.979748		0.99349	0.627476	0.977125	0.974444	0.96366	0.735292	0.652276
ASV22 Muribaculaceae	0.879672	0.829392	0.760961	0.987545	0.920496	0.774501	0.964264		0.980379	0.519078	0.824137	1	0.773738	0.183759	0.478436	0.994681	0.899684	0.98534	0.989557	0.710682	0.688373	1	0.98078	0.677849	1	0.664531	0.947833	0.998275	0.503453	0.516642	0.979748		0.551066	0.642783	0.741335	0.956727	0.960674	0.847654	0.827674
ASV23 Ligilactobacillus	0.906996	0.855046	0.760961	0.991862	0.932812	0.903583	0.835152		0.980379	0.519078	0.824137	1	0.898403	0.183759	0.50307	0.994681	0.899684	0.986117	0.989557	0.710682	0.447171	0.993519	0.98078	0.396529	1	0.664531	0.955177	0.998275	0.552502	0.662616	0.979748		0.935294	0.627476	0.959491	0.956727	0.9624	0.95618	0.709956
ASV24 ilealis	0.574956	0.518222	0.945829	0.972501	0.791742	0.664162	0.964264		0.980379	0.672265	0.908849	1	0.855957	0.826682	0.961391	0.994681	0.899684	0.98534	0.989557	0.877883	0.688373	1	0.978088	0.848392	1	0.805167	0.990938	0.998275	0.963516	0.900493	0.979748		0.996397	0.939076	0.959491	0.956727	0.981637	0.982677	0.621675
ASV25 Muribaculaceae	0.47149	0.420029	0.874799	0.972501	0.932812	0.557653	0.964264		0.980379	0.78979	0.908849	1	0.970764	0.963419	0.883169	0.994681	0.899684	0.98534	0.993648	0.824151	0.960861	1	0.978088	0.769457	1	0.800402	0.990938	0.998275	0.850851	0.867674	0.979748		0.99349	0.939049	0.959491	0.956727	0.9624	0.521059	0.057718
ASV26 Alistipes	0.906996	0.855046	0.814651	0.972501	0.942172	0.663219	0.835152		0.980379	0.519078	0.824137	1	0.773738	0.287003	0.560349	0.994681	0.961423	0.98534	0.989557	0.790479	0.717934	1	0.979665	0.806794	1	0.887853	0.990938	0.998275	0.727608	0.867674	0.979748		0.99349	0.701545	0.959491	0.956727	0.96366	0.527347	0.489433
ASV27 Lachnospiraceae NK4A136 group	0.422171	0.38448	0.945829	0.972501	0.987204	0.839524	0.891033		0.980379	0.958487	0.918176	1	0.944433	0.988077	0.978227	0.994681	0.899684	0.98534	0.989557	0.788086	0.688373	1	0.978088	0.888986	1	0.855836	0.990938	0.998275	0.819418	0.867527	0.979748		0.99349	0.939049	0.959491	0.974444	0.9624	0.718543	0.543899
ASV28 Jeotgalicoccus	0.855768	0.802479	0.967933	0.972501	0.960299	0.599133	0.977655		0.980379	0.519078	0.824137	1	0.893065	0.183759	0.539087	0.994681	0.899684	0.98534	0.989557	0.710682	0.447171	0.993519	0.978088	0.650269	1	0.942194	0.990938	0.998275	0.919303	0.900493	0.987121		0.99349	0.882758	0.959491	0.956727	0.9624	0.614042	0.306333
ASV29 Muribaculaceae	0.262937	0.232849	0.760961	0.972501	0.791742	0.564098	0.827257		0.987461	0.958487	0.918176	1	0.898403	0.579496	0.926128	0.994681	0.899684	0.98534	1	0.710682	0.472743	1	0.979665	0.686735	1	0.942194	0.955177	0.998275	0.842154	0.867674	0.979748		0.99349	0.882758	0.845953	0.956727	0.9624	0.527567	0.600585
ASV30 ilealis	0.350922	0.309286	0.992207	0.972501	0.892669	0.770336	0.964264		0.980379	0.723707	0.918176	1	0.789471	0.918592	0.978227	0.994681	0.899684	0.98534	1	0.710682	0.447171	1	0.978088	0.848392	1	0.805167	0.990938	0.998275	0.963516	0.900493	0.979748		0.996397	0.939076	0.959491	0.956727	0.981637	0.982677	0.621675
ASV31 Clostridia UCG-014	0.543268	0.4992	0.966267	0.972501	0.93743	0.557653	0.947063		0.987461	0.706665	0.908849	1	0.800497	0.287003	0.560707	0.994681	0.899684	0.98534	0.989557	0.788086	0.897579	1	0.978088	0.905718	1	0.989886	0.990938	0.998275	0.919303	0.942194	0.979748		0.99349	0.939049	0.959491	0.956727	0.9624	0.666044	0.460605
ASV32 Muribaculaceae	0.384003	0.342513	0.992207	0.972501	0.960299	0.557653	0.956418		0.980379	0.564399	0.949945	1	0.893065	0.756866	0.850051	0.994681	0.899684	0.98534	0.989557	0.877883	0.960861	1	0.978088	0.828434	1	0.882238	0.990938	1	0.919303	0.871971	0.979748		0.99349	1	0.959491	0.956727	0.9624	0.527347	0.122248
ASV33 Lachnospiraceae NK4A136 group	0.662784	0.616333	0.967933	0.972501	0.955796	0.861622	0.964264		0.980379	0.960891	0.908849	1	0.789471	0.963419	0.560707	0.994681	0.899684	0.98534	0.989557	0.824151	0.960861	1	0.982094	0.946849	1	0.982677	0.990938	0.998275	0.919303	1	0.979748		0.99349	0.977125	0.959491	1	0.962462	0.527347	0.828967
ASV34 Ruminococcus	0.0727901	0.060709	0.760961	0.972501	0.932812	0.664162	0.835152		0.980379	0.519078	0.824137	1	0.941137	0.292638	0.331349	0.994681	0.899684	0.98534	0.989557	1	0.778704	1	0.978088	0.451792	1	0.664531	0.990938	0.998275	0.503453	0.622768	0.979748		0.99349	0.627476	0.973027	0.974444	0.96366	0.662376	0.716632
ASV35 Clostridium sensu stricto 1	0.180348	0.163264	0.874799	0.972501	0.93743	0.923689	0.835152		0.980379	0.827979	0.918176	1	0.77877	0.861803	0.81165	0.994681	0.899684	0.98534	0.989557	0.710682	0.53221	1	0.978088	0.776772	1	0.751112	0.990938	1	0.919303	0.924376	0.979748		0.99349	0.954204	0.959491	0.956727	0.982859	0.826953	0.320621
ASV36 NK4A214 group	0.137433	0.117172	0.710517	0.972501	0.892669	0.569899	0.835152		0.980379	0.78979	0.994196	1	0.516667	0.946814	0.678213	0.994681	0.899684	0.98534	0.989557	0.710682	0.358418	1	0.979665	0.828434	1	0.805167	0.955177	0.998275	0.606267	0.662616	0.987121		0.958536	0.726267	0.741335	0.956727	0.9624	0.847654	0.827674
ASV37 Limosilactobacillus	0.988035	0.943975	0.874799	0.972501	0.791742	1	0.964264		0.987461	0.424405	0.824137	1	0.773738	0.183759	0.346445	0.994681	0.899684	0.98534	0.989557	0.788086	0.897579	1	0.98078	0.650269	1	0.751112	0.990938	0.998275	0.580398	0.516642	0.979748		0.958536	0.809396	0.845953	0.956727	0.9624	0.937274	0.802161
ASV38 Muribaculaceae	0.0657343	0.0573074	0.966267	0.972501	0.988764	0.620283	0.827257		0.987461	0.985494	0.986522	1	0.893065	0.918592	0.80351	0.994681	0.994063	0.98534	0.993648	0.877883	0.856667	1	0.978088	0.842753	1	0.903225	0.955177	0.998275	0.842154	0.884332	0.979748		0.99349	0.906621	0.845953	0.956727	0.9624	0.527347	0.407943
ASV39 Muribaculaceae	0.13683	0.117172	0.935365	0.972501	0.95763	0.557653	0.835152		0.987461	0.519078	0.908849	1	0.773738	0.229251	0.539087	0.994681	0.899684	0.98534	0.993648	0.710682	0.925521	1	0.98078	0.621812	1	0.695549	0.990938	0.998275	0.672865	0.750377	0.979748		0.99349	0.701545	0.959491	0.956727	0.962462	0.521059	0.338755
ASV40 Clostridia UCG-014	0.0490874	0.0405686	0.760961	0.972501	0.93743	0.910795	0.827257		0.987461	0.884853	0.908849	1	0.898403	0.778216	0.989224	0.994681	0.994063	0.98534	0.989557	0.710682	0.37094	0.989173	0.978088	0.85678	1	1	0.947833	0.998275	0.919303	0.869023	0.979748		0.99349	1	0.741335	0.956727	0.9624	0.790831	0.817596
ASV41 [Eubacterium] xylanophilum group	0.404037	0.366275	0.760961	0.972501	0.956876	0.557653	0.835152		0.980379	0.534017	0.908849	1	0.800497	0.223789	0.464265	0.994681	0.899684	0.98534	1	1	0.688373	1	0.978088	0.539326	1	0.607814	0.990938	0.998275	0.531146	0.635479	0.979748		0.99349	0.701545	0.977125	0.974444	0.96366	0.576986	0.219546
ASV42 Clostridia UCG-014	0.658163	0.598783	0.760961	0.972501	0.932812	1	0.982538		0.980379	0.519078	0.920281	1	0.970764	0.85828	0.850051	0.994681	0.899684	0.98534	0.989557	0.761771	0.889441	1	0.978088	0.556973	1	0.664531	0.947833	0.998275	0.580398	0.662616	0.979748		0.99349	0.627476	0.845953	0.956727	0.9624	0.616585	0.414182
ASV44 Roseburia	0.0274492	0.024936	0.760961	0.972501	0.898467	1	0.827257		0.982703	0.78979	0.908849	1	0.671907	0.835455	0.346445	0.994681	0.961423	0.98534	0.989557	0.790479	0.688373	1	0.98078	0.396529	1	0.664531	0.990938	0.998275	0.503453	0.580046	0.987121		0.99349	0.627476	0.977125	0.956727	0.981637	0.527347	0.293109
ASV45 Roseburia	0.0490874	0.0405686	0.760961	0.972501	0.892669	0.923689	0.827257		0.980379	0.86109	0.971822	1	0.773738	0.988077	0.560349	0.994681	0.899684	0.98534	0.989557	0.710682	0.688373	1	0.98078	0.396529	1	0.664531	0.990938	0.998275	0.503453	0.580046	0.987121		0.99349	0.627476	0.977125	0.956727	0.981637	0.527347	0.336047
ASV46 Colidextribacter	0.879672	0.829392	0.91931	0.972501	0.960299	0.557653	0.835152		0.980379	0.628584	0.908849	1	0.77877	0.216793	0.560349	0.994681	0.899684	0.98534	0.989557	0.710682	0.688373	1	0.978088	0.966207	1	0.800402	0.990938	0.998275	0.850851	0.888156	0.979748		0.99349	0.939049	0.973027	0.974444	0.9624	0.521059	0.315818
ASV47 xylosus	0.467314	0.420029	0.820859	0.972501	0.791742	0.569899	0.835152		0.980379	0.723707	0.918176	1	0.773738	0.856362	0.50307	0.994681	0.899684	0.98534	0.989557	0.788086	0.6728	1	0.978088	0.946849	1	0.989886	0.990938	0.998275	0.845019	0.844619	0.979748		0.958536	0.939049	0.973027	0.974444	0.9624	0.627711	0.306333
ASV49 [Eubacterium] coprostanoligenes group	0.0274492	0.024936	0.53171	0.972501	0.892669	0.866718	0.827257		0.987461	0.737539	0.918176	1	0.671907	0.608897	0.331349	0.994681	0.899684	0.98534	0.989557	0.710682	0.447171	1	0.979665	0.765607	1	0.695549	0.990938	0.998275	0.580398	0.680747	0.979748		0.99349	0.701545	0.977125	0.981973	0.96366	0.521059	0.621675
ASV50 Rikenellaceae RC9 gut group	0.350922	0.309286	0.484295	0.972501	0.892675	0.882117	0.827257		0.987461	0.596446	0.824137	1	0.77877	0.365572	0.346445	0.994681	0.899684	0.98534	0.989557	0.710682	0.839245	1	0.979665	0.588654	1	0.751112	0.990938	0.998275	0.672865	0.805167	0.979748		0.958536	0.627476	0.959491	0.956727	0.9624	0.911218	0.546277
ASV51 Colidextribacter	0.906996	0.855046	0.873988	0.972501	0.95763	0.653105	0.947063		0.980379	0.596446	0.908849	1	0.840563	0.380186	0.640348	0.994681	0.993881	0.98534	0.989557	0.790479	0.717934	1	0.979665	0.396529	1	0.664531	0.947833	0.604593	0.447614	0.516642	0.979748		0.99349	0.627476	0.845953	0.956727	0.9624	0.7117	0.637433
ASV52 Eisenbergiella	0.422171	0.38448	0.965674	0.991862	0.892669	0.903583	0.835152		0.980379	0.671057	0.920281	1	0.77877	0.991625	0.971885	0.994681	0.899684	0.98534	0.989557	1	0.688373	1	0.978088	0.423958	1	0.664531	0.955177	0.604593	0.552502	0.662616	0.979748		0.996397	0.679925	0.959491	0.956727	0.9624	0.527567	0.414182
ASV54 HT002	0.906996	0.855046	0.945829	0.972501	0.892669	0.968303	0.835152		1	0.519078	0.824137	1	0.773738	0.192917	0.478436	0.994681	0.899684	0.98534	0.989557	0.788086	0.897579	1	0.98078	0.687097	1	0.882238	0.990938	0.998275	0.727608	0.580046	0.979748		0.99349	0.939049	0.936777	0.974444	0.9624	0.937274	0.758124
ASV56 Clostridia UCG-014	0.752655	0.703075	0.760961	0.98957	0.942172	0.663219	0.888614		0.980379	0.672265	0.908849	1	0.67825	0.330794	0.440654	0.994681	0.899684	0.98534	0.989557	0.710682	0.839245	1	0.978088	0.556973	1	0.664531	0.947833	0.998275	0.580398	0.662616	0.979748		0.99349	0.627476	0.845953	0.956727	0.9624	0.616585	0.55855
ASV58 Muribaculaceae	0.0490874	0.0405686	0.945829	0.972501	0.989221	0.557653	0.835152		0.984512	0.672265	0.908849	1	0.773738	0.51602	0.499095	0.994681	0.993881	0.98534	0.989557	0.877883	0.688373	1	0.979935	0.765607	1	0.805167	0.990938	1	0.732158	0.827803	0.979748		0.996397	0.83045	0.959491	0.956727	0.9624	0.521059	0.407943
ASV59 Odoribacter	0.350922	0.309286	0.760961	0.972501	0.987204	0.966096	0.835152		1	0.579518	0.920281	1	0.840563	0.58063	0.707224	0.994681	0.899684	0.98534	0.989557	0.745666	0.839245	1	0.982094	0.396529	1	0.751112	0.990938	0.998275	0.672865	0.714235	0.987121		0.99349	0.627476	0.977125	0.991124	0.9624	0.987461	0.428499
ASV60 Ruminococcus	0.346964	0.309286	0.750072	0.972501	0.791742	0.653105	0.835152		0.982703	0.877172	0.930768	1	0.773738	0.988077	0.529269	0.994681	0.993881	0.994557	0.989557	0.710682	0.563889	1	0.98078	0.923822	1	0.989886	0.990938	0.998275	0.882013	0.834656	0.979748		0.99349	0.978918	0.741335	0.956727	0.96366	0.960692	0.825513
ASV61 Clostridia UCG-014	0.0274492	0.024936	0.760961	0.972501	0.93743	0.794459	0.827257		0.980379	0.78979	0.908849	1	0.430201	0.660999	0.346445	0.994681	0.994063	0.98534	0.993648	0.710682	0.358418	1	0.978088	0.686735	1	0.698352	0.990938	1	0.606267	0.662616	0.979748		0.99349	0.704221	0.959491	0.956727	0.96366	0.534941	0.600585
ASV62 Lachnospiraceae	0.880732	0.829392	0.965674	0.972501	0.989221	0.952245	0.964264		0.987461	0.985494	0.908849	1	0.947046	0.991625	0.971885	0.994681	0.899684	0.98534	0.989557	0.877883	0.688373	1	0.979665	0.80402	1	0.744111	0.990938	0.998275	0.845019	0.931948	0.979748		0.99349	0.778679	0.977125	0.956727	0.9624	0.860932	0.918205
ASV63 RF39	0.815966	0.768535	0.967933	0.972501	0.987204	0.557653	0.964264		0.980379	0.862087	0.824137	1	0.962038	0.287003	0.80861	0.994681	0.899684	0.98534	0.993648	0.710682	0.358418	1	0.978088	0.769457	1	0.903225	0.990938	1	0.732158	0.765428	0.979748		0.99349	0.878978	0.959491	0.956727	0.981637	0.982677	0.736732
ASV64 Intestinimonas	0.276829	0.247557	0.966267	0.972501	0.93743	0.557653	0.934783		0.980379	0.672265	0.824137	1	0.773738	0.192917	0.610806	0.994681	0.899684	0.98534	0.989557	0.710682	0.688373	0.989173	0.98078	0.396529	1	0.664531	1	0.998275	0.531146	0.662616	0.979748		0.99349	0.627476	0.959491	0.956727	0.97008	0.6485	0.41549
ASV65 Muribaculaceae	0.0657343	0.060709	0.992207	0.972501	0.987204	0.649734	0.835152		0.980379	0.960891	0.918874	1	0.645372	0.861803	0.766007	0.994681	0.994063	0.98534	1	0.745666	0.717934	1	0.98078	0.687097	1	0.882238	0.955177	0.998275	0.820129	0.834656	0.979748		0.99349	0.939049	0.845953	0.956727	0.9624	0.527347	0.4671
ASV66 [Eubacterium] ruminantium group	0.47149	0.420029	0.816446	0.972501	0.93743	0.660743	0.835152		0.980379	0.672265	0.908849	1	0.773738	0.991625	0.829826	0.994681	0.993881	0.98534	0.993648	0.868648	1	1	0.979665	0.687097	1	0.800402	0.947833	0.998275	0.727608	0.680747	0.979748		0.935294	0.809396	0.741335	0.956727	0.794834	0.534941	0.758124
ASV67 [Eubacterium] coprostanoligenes group	0.328382	0.294826	0.935428	0.972501	0.987204	0.801692	0.835152		0.987461	0.519078	0.824137	1	0.840563	0.19263	0.560349	0.994681	0.899684	0.98534	0.989557	0.710682	0.6728	0.107562	0.98078	0.769457	1	0.802258	0.947833	0.998275	0.719816	0.736696	0.979748		0.760844	0.679925	0.565781	0.956727	0.894455	0.7117	0.680795
ASV68 Lachnospiraceae NK4A136 group	0.118034	0.104591	0.955701	0.972501	0.942172	0.839524	0.964264		0.980379	0.519078	0.908849	1	0.773738	0.595877	0.660265	0.994681	1	0.98534	0.989557	0.745666	0.839245	1	0.98078	0.169493	1	0.627207	0.976439	0.803498	0.246273	0.516642	0.979748		0.99349	0.627476	0.959491	0.974444	0.9624	0.576986	0.489433
ASV69 [Eubacterium] coprostanoligenes group	0.0274492	0.024936	0.794517	0.972501	0.989221	0.918023	0.835152		0.980379	0.534017	0.908849	1	0.430201	0.58063	0.464265	1	0.899684	0.98534	0.989557	0.788086	0.688373	1	0.979935	0.539326	1	0.664531	0.990938	0.998275	0.536194	0.662616	0.979748		0.99349	0.642783	0.959491	0.956727	0.981637	0.523335	0.525164
ASV72 [Eubacterium] siraeum group	0.247147	0.218661	0.760961	0.972501	0.989221	0.779466	0.835152		0.980379	0.958487	0.920281	1	0.789471	0.889096	0.596189	0.994681	0.899684	0.98534	0.989557	0.877883	0.982715	1	0.98078	0.396529	1	0.607814	0.990938	0.998275	0.503453	0.662616	1		0.99349	0.627476	0.978064	0.981973	0.96366	0.523335	0.344728
ASV73 Anaerostipes	0.413289	0.366275	0.820859	0.972501	0.93743	0.674399	0.827257		0.987461	0.911625	0.908849	1	0.800497	0.360366	0.560349	0.994681	0.899684	0.98534					0.978088	0.917698	1	0.882238	0.990938	0.998275	0.820129	0.898743	0.979748		0.99349	0.809396	0.959491	0.974444	0.981637	0.860932	0.738363
ASV75 Ruminococcus	0.23181	0.195581	0.965674	0.972501	0.932812	0.557653	0.964264																0.978088	0.875761	1	0.942194	0.955177	0.998275	0.919303	0.950169	0.979748		0.760844	0.939049	0.90549	0.956727	0.860917	0.397417	0.179729
ASV78 Eisenbergiella	0.384003	0.342513	0.967933	0.995681	0.906843	0.851087	0.835152		0.980379	0.671057	0.920281	1	0.77877	0.991625	0.971885	0.994681	0.899684	0.98534	0.989557	1	0.688373	1	0.978088	0.396529	1	0.664531	0.947833	0.803498	0.503453	0.635479	0.979748		0.99349	0.658994	0.951542	0.956727	0.9624	0.534941	0.414182
ASV80 Lachnospiraceae	0.941047	0.893011	0.814651	0.972501	0.915925	0.557653	0.897808		0.987461	0.911625	0.908849	1	0.916545	0.263875	0.745816	0.994681	0.899684	0.98534	0.989557	0.710682	0.447171	0.993519	0.978088	0.888986	1	0.942194	0.955177	0.998275	0.769676	0.990166	0.979748		0.99349	0.679925	0.845953	0.956727	0.9624	0.847654	0.652276
ASV81 Lachnospiraceae NK4A136 group	0.581374	0.539578	0.966267	0.972501	0.960299	0.814275	0.964264		0.980379	0.894704	0.908849	1	0.840563	0.963419	0.678213	0.994681	0.899684	0.98534	0.989557	0.766637	0.819307	1	0.979665	0.930682	1	0.942194	0.990938	0.998275	0.948621	0.962333	0.987121		0.99349	0.939076	0.977125	0.956727	0.9624	0.590638	0.991202
ASV82 Muribaculaceae	0.262937	0.232849	0.710517	0.972501	0.960299	0.779466	0.835152		0.987461	0.672265	1	1	0.855957	0.880628	0.883169	0.994681	0.994063	0.98534	0.989557	0.745666	0.839245	1	0.98078	0.396529	1	0.664531	0.990938	0.998275	0.580398	0.715557	0.987121		0.99349	0.627476	0.973027	0.974444	0.9624	0.735292	0.407024
ASV84 Alistipes	0.857781	0.802479	0.967933	0.972501	0.975987	0.794459	0.902116		0.982703	0.519078	0.824137	1	0.789471	0.314677	0.560707	0.994681	0.961423	0.98534	0.989557	0.710682	0.563889	1	0.979665	0.870333	1	0.951422	0.990938	0.998275	0.912303	0.941388	0.979748		0.996397	0.8383	0.959491	0.956727	0.9624	0.614042	0.542876
ASV85 HT002	0.967775	0.923877	0.965674	0.972501	0.892669	0.830838	0.835152		0.987461	0.424405	0.824137	1	0.77877	0.3231	0.529269	0.994681	0.899684	0.98534	0.989557	0.824151	1	1	0.98078	0.769457	1	0.914111	0.990938	0.998275	0.741196	0.580046	0.979748		0.99349	0.977125	0.951542	0.977059	0.9624	0.826953	0.565552
ASV86 Lachnospiraceae NK4A136 group	0.137433	0.117172	0.966267	0.972501	0.988764	0.557653	0.835152		0.980379	0.911625	0.918176	1	0.77877	0.947485	0.560707	0.994681	0.899684	0.98534	0.989557	0.790479	0.688373	1	0.978088	0.946849	1	0.942194	0.990938	0.998275	0.850851	0.990166	0.979748		0.99349	0.939076	0.959491	0.956727	0.9624	0.521059	0.657934
ASV87 Lachnospiraceae	0.783569	0.737149	0.760961	0.972501	0.791742	0.569899	0.835152		0.980379	0.958487	0.908849	1	0.789471	0.946814	0.560707	0.994681	0.993881	0.98534	0.993648	0.710682	0.856667	1	0.98078	0.769457	1	0.805167	0.990938	0.998275	0.850851	0.924376	0.987121		0.99349	0.939049	0.959491	0.956727	0.9624	0.937274	0.937709
ASV88 Lachnospiraceae NK4A136 group	0.728259	0.673756	0.760961	0.972501	0.960299	0.966096	0.964264		0.982703	0.519078	0.908849	1	0.800497	0.360366	0.560707	0.994681	0.899684	0.98534	1	0.790479	0.856667	1	0.978088	0.539326	1	0.751112	0.955177	0.998275	0.727608	0.662616	0.979748		0.99349	0.83045	0.959491	0.974444	0.9624	0.847654	0.687227
ASV89 Muribaculaceae	0.151984	0.134202	0.810904	0.972501	0.95763	0.653105	0.835108		0.980379	0.672265	0.824137	1	1	0.380186	0.894386	0.994681	0.899684	0.98534	0.989557	0.710682	0.53221	1	0.978088	0.966207	1	0.942194	0.947833	0.998275	0.919303	0.867674	0.979748		0.996397	0.977125	0.741335	0.956727	0.962462	0.957002	0.980671
ASV90 Muribaculaceae	0.988035	0.943975	0.760961	0.972501	0.892669	0.663219	0.864064		0.980379	0.827979	1	1	0.773738	0.961391	0.978227	0.994681	0.899684	0.98534	0.993648	0.710682	0.856667	1	0.978088	0.776772	1	0.939457	0.990938	1	0.842154	0.871971	0.979748		0.99349	0.891307	0.959491	0.956727	0.9624	0.70184	0.565552
ASV93 RF39	0.604891	0.556111	0.760961	0.972501	0.791742	0.591224	0.835152		0.980379	0.78979	0.908849	1	0.936119	0.832971	0.560707	0.994681	0.899684	0.98534	0.989557	0.710682	0.960861	1	0.978088	0.890631	1	0.942194	0.990938	0.998275	0.744521	0.723714	0.979748		0.760844	0.809396	0.959491	0.956727	0.962462	0.847654	0.570621
ASV94 Clostridia UCG-014	0.906996	0.855046	0.810904	0.991862	0.791742	0.939734	0.835152		0.980379	0.519078	0.824137	1	0.898403	0.183759	0.4533	1	0.899684	0.98534	0.989557	0.710682	0.447171	1	0.978088	0.888986	1	0.982677	0.990938	1	0.842154	0.867674	0.979748		0.99349	0.83045	0.985537	1	0.962462	0.735292	0.986131
ASV95 Roseburia	0.195093	0.172365	0.981951	0.972501	0.988764	0.653105	0.835152		0.980379	0.958487	0.824137	1	0.773738	0.673412	0.560349	0.994681	0.899684	0.98534	0.989557	0.987751	0.883984	1	0.978088	0.910155	1	0.942194	0.947833	0.998275	0.936556	0.990166	0.979748		0.99349	0.992887	0.845953	0.956727	0.9624	0.560557	0.821286
ASV96 Lachnospiraceae NK4A136 group	0.49519	0.454091	0.760961	0.972501	0.892669	0.818455	0.964264		0.980379	0.519078	0.920281	1	0.87	0.475195	0.709991	0.994681	0.993881	0.98534	0.989557	0.877883	0.897579	1	0.98078	0.758276	1	0.664531	0.947833	0.998275	0.580398	0.662616	0.979748		0.551066	0.627476	0.741335	0.956727	0.794834	0.790831	0.55855
ASV97 Eisenbergiella	0.384003	0.342513	0.965674	0.98957	0.932812	0.851087	0.835152		0.980379	0.672265	0.920281	1	0.77877	0.983426	0.989224	0.994681	0.899684	0.98534	0.989557	1	0.688373	1	0.978088	0.396529	1	0.664531	0.947833	0.660714	0.503453	0.662616	0.979748		0.99349	0.627476	0.845953	0.956727	0.9624	0.623346	0.414182
ASV98 Clostridia UCG-014	0.941047	0.893011	0.966267	0.972501	0.93743	0.653105	0.982538		0.980379	0.827979	1	1	0.773738	0.752941	0.977505	0.994681	0.993881	0.98534	0.989557	0.788086	0.447171	1	0.978088	0.776772	1	0.805167	0.955177	0.998275	0.634787	0.888156	0.979748		0.99349	0.627476	0.845953	0.956727	0.9624	0.735292	0.821286
ASV99 Clostridia UCG-014	0.137433	0.117172	0.934649	0.972501	0.948516	0.702813	0.835152		0.980379	0.534017	0.824137	1	0.430201	0.371499	0.331349	0.994681	0.899684	0.98534	0.989557	0.877883	0.897579	1	0.98078	0.685255	1	0.664531	0.990938	0.998275	0.531146	0.662616	0.979748		0.99349	0.651273	0.959491	0.956727	0.981637	0.37787	0.247524
ASV100 Oscillibacter	0.730244	0.673756	0.760961	0.972501	0.791742	0.569899	0.827257		0.982703	0.911625	0.920281	1	0.789471	0.880628	0.799687	0.994681	0.899684	0.98534	0.989557	0.710682	0.563889	1	0.978088	1	1	0.862918	0.990938	0.998275	0.727608	0.76998	0.979748		0.958536	0.809396	0.959491	0.956727	0.96366	0.883341	0.716632
ASV101 Muribaculaceae	0.385189	0.342513	0.484295	0.972501	0.892669	0.952245	0.827257		0.980379	0.812815	0.918176	1	0.840563	0.889096	0.867353	1	0.899684	0.98534	0.989557	0.710682	0.717934	0.993519	0.979665	0.602509	1	0.749699	0.990938	0.998275	0.727608	0.76998	0.990938		1	0.778679	0.959491	0.956727	0.9624	0.521059	0.179729
ASV102 choerinum	0.924568	0.873431	0.885614	0.972501	0.942172	0.794459	0.964264		0.980379	0.519078	0.824137	1	0.773738	0.183759	0.466791	0.994681	0.899684	0.98534	0.989557	0.710682	0.688373	1	0.979665	0.946849	1	0.942194	0.955177	0.998275	0.820129	0.900493	0.987121		0.99349	0.778679	0.741335	0.956727	0.96366	0.847654	0.758124
ASV104 Prevotellaceae UCG-001	0.0274492	0.0322407	0.760961	0.972501	0.932812	0.973934	0.827257		0.980379	0.976888	0.920281	1	0.773738	0.946814	0.428611	0.994681	1	0.98534	0.989557	0.710682	0.563889	1	0.98078	0.677849	1	0.664531	0.990938	0.998275	0.503453	0.580046	0.979748		0.99349	0.701545	0.959491	0.974444	0.96366	0.534941	0.583346
ASV105 uniformis	0.685318	0.639938	0.945829	0.972501	0.960299	0.564115	0.835152		0.980379	0.534017	0.824137	1	0.773738	0.183759	0.50307	0.994681	0.899684	0.98534	0.989557	0.710682	0.688373	1	0.98078	0.85678	1	1	0.990938	0.998275	0.990166	0.888156	0.990938		0.99349	1	0.959491	0.956727	0.9624	0.534941	0.195658
ASV106 Oscillospiraceae	0.631571	0.58869	0.760961	0.972501	0.907379	0.818455	0.964264		0.980379	0.672265	0.908849	1	0.917235	0.70138	0.560349	0.994681	0.899684	0.98534	0.989557	0.710682	0.960861	1	0.979665	0.769457	0.848164	0.664531	0.947833	0.998275	0.552502	0.733028	0.979748		0.99349	0.658994	0.741335	0.956727	0.860917	0.873511	0.903715
ASV107 urinaeequi	0.752655	0.703075	0.984214	0.972501	0.996546	0.882117	0.835152			0.519078	0.824137	1	0.855957	0.3231	0.799323	0.994681	0.899684	0.98534	0.989557	0.710682	0.688373	1	0.982094	0.85678	0.848164	0.842668	0.955177	0.998275	0.88676	1	0.979748		0.99349	0.939076	0.959491	0.956727	0.960674	0.623346	0.219546
ASV108 Alistipes	0.47149	0.420029	0.992207	0.992455	0.915925	0.952245	0.835152		0.980379	0.899	0.908849	1	0.77877	0.660999	0.850051	0.994681	0.899684	0.98534	0.989557	0.745666	0.447171	1	0.978088	1	1	1	0.990938	0.998275	0.850851	0.867674	0.979748		0.958536	0.891307	1	0.974444	0.9624	0.614042	0.414182
ASV109 Muribaculaceae	0.0274492	0.024936	0.484295	0.972501	0.892669	0.87041	0.827257		0.980379	0.880278	0.908849	1	0.430201	0.783253	0.331349	0.994681	0.994063	0.98534	0.989557	0.710682	0.53221	1	0.979665	0.495536	1	0.664531	0.990938	0.998275	0.503453	0.580046	0.979748		0.958536	0.627476	0.977125	1	0.96366	0.623346	0.546277
ASV112 Muribaculaceae	0.730244	0.673756	0.994992	0.991862	0.942172	0.557653	0.847185		0.980379	0.672265	0.824137	1	0.840563	0.210437	0.55086	0.994681	0.899684	0.98534	1	0.710682	0.472743	1	0.98078	0.683373	1	0.664531	0.976439	0.998275	0.503453	0.495536	0.979748		0.99349	0.809396	0.951542	0.956727	0.9624	0.847654	0.853112
ASV113 Muribaculaceae	0.111018	0.104591	0.710517	0.972501	0.892669	1	0.835152		0.980379	0.985494	0.953334	1	0.671907	0.983426	0.560707	0.994681	0.899684	0.98534	0.993648	0.710682	0.447171	1	0.978088	0.556973	1	0.695549	0.990938	0.998275	0.71182	0.714235	0.979748		0.996397	0.809396	0.959491	0.956727	0.9624	0.521059	0.414182
ASV114 Oscillospiraceae	0.434343	0.38448	0.484295	0.972501	0.791742	0.902054	0.827257		0.980379	0.812815	0.908849	1	0.855957	0.595877	0.346445	0.994681	0.899684	0.98534	0.993648	0.710682	0.856667	1	0.98078	0.539326	1	0.607814	0.990938	0.998275	0.379299	0.580046	0.987121		0.99349	0.627476	0.977125	1	0.962462	0.527567	0.461491
ASV115 Lachnospiraceae NK4A136 group	0.924568	0.873431	0.935428	0.972501	0.932812	0.557653	0.934598		0.982703	0.715391	0.918176	1	0.789471	0.962459	0.978227	0.994681	0.899684	0.98534	0.989557	0.710682	0.897579	1	0.978088	0.621812	1	0.725246	0.990938	0.998275	0.580398	0.662616	0.979748		0.662559	0.642783	0.977125	0.956727	0.9624	0.576986	0.509001
ASV117 Lachnospiraceae NK4A136 group	0.612981	0.556111	0.760961	0.972501	0.960299	0.794459	0.835152		0.982703	0.672265	0.824137	1	0.773738	0.210437	0.346445	0.994681	0.899684	0.98534	0.993648	0.966667	0.960861	1	0.978088	0.686735	1	0.749699	0.990938	0.998275	0.741196	0.662616	0.979748		0.99349	0.891307	0.959491	0.977059	0.9624	0.815882	0.687227
ASV118 Akkermansia	0.568092	0.518222	0.979587	0.972501	0.942172	0.663219	0.964264		0.980379	0.715391	0.920281	1	0.798101	0.508926	0.850051	0.994681	0.906129	0.98534	0.989557	0.966667	0.778704	1	0.979665	0.396529	1	0.664531	0.990938	0.998275	0.580398	0.580046	0.987121		0.99349	0.651273	0.973027	0.991768	0.96366	0.847654	0.657934
ASV119 Intestinimonas	0.467314	0.420029	0.643618	0.972501	0.932812	0.923283	0.835152		0.984512	0.579518	0.824137	1	0.515943	0.239079	0.331349	0.994681	0.899684	0.98534	0.989557	0.790479	0.897579	1	0.978088	0.556973	1	0.664531	0.947833	0.998275	0.580398	0.662616	0.979748		0.99349	0.627476	0.845953	0.956727	0.9624	0.616585	0.414182
ASV122 acidifaciens	0.581374	0.539578	0.842514	0.972501	0.988764	0.818455	0.964264		0.980379	0.866229	0.908849	1	0.970764	0.716807	0.894386	0.994681	0.899684	0.98534	0.993648	0.710682	0.472743	1	0.978088	0.966207	1	0.942194	0.990938	0.998275	0.850851	0.950169	0.987121		0.99349	0.939049	0.959491	0.956727	0.9624	0.623346	0.435976
ASV126 Muribaculaceae	0.0274492	0.0396867	0.760961	0.972501	0.791742	0.903583	0.835152		0.980379	0.579518	0.908849	1	0.516667	0.763733	0.466791	0.994681	0.951418	0.98534	0.989557	0.788086	0.6728	1	0.979665	0.677849	1	0.887853	0.990938	0.998275	0.727608	0.715557	0.979748		0.99349	0.778679	0.977125	0.956727	0.9624	0.527347	0.610119
ASV127 Alistipes	0.13683	0.117172	0.981951	0.972501	0.989221	0.976721	0.835152		0.980379	0.86109	0.994196	1	0.954353	0.647234	0.926128	0.994681	0.994063	0.98534	0.989557	0.710682	0.688373	1	0.978088	0.817085	1	0.982677	0.947833	0.998275	0.919303	0.977125	0.979748		0.99349	0.939076	0.845953	0.956727	0.9624	0.614042	0.621675
ASV128 Muribaculaceae	0.855768	0.802479	0.967933	0.972501	0.93743	0.663219	0.835152		0.980379	0.812815	0.918176	1	0.970764	0.380186	0.850051	0.994681	0.899684	0.98534	0.989557	0.710682	0.447171	1	0.978088	0.727608	1	0.805167	0.990938	1	0.842154	0.977125	0.979748		0.99349	0.658994	0.959491	1	0.96366	0.982677	0.709956
ASV129 schaedleri	0.581374	0.539578	0.965674	0.981577	0.942172	0.818455	0.964264		0.982703	0.911625	0.99802	1	0.773738	0.897666	0.867353	0.994681	0.899684	0.98534	0.989557	0.824151	0.754796	1	0.978088	0.850471	1	0.942194	0.990938	0.998275	0.919303	0.924376	0.979748		0.99349	0.911865	0.973027	0.956727	0.9624	0.826953	0.315818
ASV131 RF39	0.118034	0.104591	0.760961	0.972501	0.956876	0.649734	0.909504		0.980379	0.862087	0.994196	1	0.773738	0.962459	0.617923	0.994681	0.899684	0.98534	0.989557	0.710682	0.508906	1	0.98078	0.602509	1	0.749699	0.947833	0.998275	0.71182	0.680747	0.987121		0.662559	0.627476	0.845953	0.956727	0.960674	0.614042	0.827674
ASV132 Turicibacter	0.236378	0.208213	0.820859	0.972501	0.93743	0.907893	0.847185		0.980379	0.812815	0.918176	1	0.77877	0.826682	0.926128	0.994681	0.993881	0.98534	0.989557	0.710682	0.897579	1	0.98078	0.685255	1	0.989886	0.990938	0.998275	0.850851	0.867674	0.987121		0.99349	0.939049	0.959491	0.956727	0.9624	0.521059	0.179729
ASV133 Roseburia	0.988035	0.937646	0.966267	0.972501	0.915925	0.653105	0.916977		0.980379	0.941941	0.908849	1	0.87	0.608897	0.664304	0.994681	0.899684	0.98534	0.989557	0.987751	0.563889	1	0.978088	0.686735	1	0.751112	0.947833	0.998275	0.837629	0.941388	0.979748		0.99349	0.778679	0.959491	0.956727	0.9624	0.790831	0.93391
ASV134 Bacteroides	0.47149	0.432286	0.885614	0.972501	0.987204	0.557653	0.914871		0.980379	0.519078	0.824137	1	0.773738	0.183759	0.539087	0.994681	0.899684	0.98534	0.989557	0.710682	0.688373	1	0.98078	0.556973	1	0.805167	0.990938	0.998275	0.719816	0.662616	0.990938		0.99349	0.8383	0.959491	0.956727	0.9624	0.523335	0.179729
ASV135 Muribaculaceae	0.180348	0.163264	0.593469	0.972501	0.892669	0.870327	0.827257		0.980379	0.976888	0.908849	1	0.820684	0.745128	0.585236	0.994681	0.899684	0.991397	0.989557	0.710682	0.897579	0.993519	0.978088	0.769457	1	0.942194	0.990938	0.998275	0.741196	0.805167	0.979748		0.99349	0.849971	0.959491	0.956727	0.9624	0.534941	0.821286
ASV136 Papillibacter	0.604891	0.556111	0.965674	0.972501	0.93743	0.663219	0.964264		0.987461	0.920651	0.92645	1	0.773738	0.962459	0.871682	0.994681	0.899684	0.98534	0.989557	0.788086	0.717934	1	0.978088	0.813094	1	0.942194	0.990938	0.998275	0.925808	0.91733	0.979748		0.99349	0.859657	0.959491	0.956727	0.96366	0.922944	0.828967
ASV137 [Eubacterium] coprostanoligenes group	0.236378	0.208213	0.885614	0.972501	0.960299	0.952245	0.964264		0.987461	0.519078	0.824137	1	0.941137	0.33382	0.785377	0.994681	0.899684	0.98534	0.989557	0.710682	0.37094	0.989173	0.979935	0.946849	1	0.942194	0.990938	0.998275	0.948779	0.869023	0.979748		0.99349	0.778679	0.958089	0.956727	0.981637	0.826953	0.947001
ASV138 Oscillospiraceae	0.118034	0.104591	0.966267	0.972501	0.988764	0.653105	0.827257		0.984512	0.932459	0.949945	1	0.944433	0.963419	0.978227	0.994681	0.899684	0.98534	0.989557	0.987751	0.754796	1	0.979665	0.813094	1	0.805167	0.955177	0.998275	0.75356	0.827803	0.979748		0.996397	0.889835	0.845953	0.956727	0.9624	0.527567	0.546277
ASV139 Lachnospiraceae UCG-006	0.211616	0.187886	1	0.972501	0.955796	0.985133	0.964264		0.980379	0.579518	0.971822	1	0.840563	0.900471	0.80351	0.994681	0.994681	0.98534	1	0.788086	0.717934	1	0.98078	0.930682	1	0.982677	0.955177	0.998275	0.990166	0.715557	0.979748		0.99349	0.83045	0.959491	0.956727	0.9624	0.957002	0.853112
ASV142 Clostridia UCG-014	0.0727901	0.060709	0.885614	0.972501	0.956876	0.674399	0.827257		0.980379	0.983241	0.908849	1	0.773738	0.778216	0.480157	0.994681	0.899684	0.98534	0.989557	0.877883	0.717325	1	0.978088	0.80144	1	0.903225	0.955177	0.998275	0.818713	0.869023	0.979748		0.99349	0.906621	0.845953	0.956727	0.9624	0.614042	0.55855
ASV143 UCG-003	0.422171	0.38448	0.934649	0.972501	0.960299	0.818455	0.978417		0.980379	0.967042	0.920281	1	0.898403	0.693937	0.983794	0.994681	0.899684	0.98534	0.989557	0.710682	0.688373	1	0.978088	0.621812	1	0.942194	0.990938	0.998275	0.925808	0.867674	0.979748		0.99349	0.970135	0.977125	0.956727	0.96366	0.870603	0.315818
ASV144 Alistipes	0.262937	0.232849	0.870757	0.972501	0.93743	0.966096	0.964264		0.980379	0.672265	0.824137	1	0.430201	0.454885	0.331349	0.994681	0.961423	0.98534	0.989557	1	0.688373	1	0.98078	0.588654	1	0.604351	0.947833	0.998275	0.246273	0.394918	0.979748		0.840737	0.627476	0.741335	0.956727	0.9624	0.7117	0.828967
ASV145 Intestinimonas	0.906996	0.855046	0.382857	0.972501	0.791742	0.660743	0.835152		0.980379	0.899	0.994196	1	0.77877	0.763733	0.585236	0.994681	0.899684	0.98534	0.989557	0.710682	0.6728	0.989173	0.978088	0.588654	1	0.664531	0.947833	0.998275	0.634787	0.662616	0.979748		0.788245	0.744063	0.90549	0.956727	0.960674	0.673236	0.828967
ASV146 Clostridia UCG-014	0.0274492	0.024936	0.760961	0.972501	0.93743	0.986747	0.835152		0.980379	0.672265	0.918176	1	0.430201	0.732464	0.346445	0.994681	0.994063	0.98534	0.989557	0.710682	0.447171	1	0.98078	0.396529	1	0.664531	0.990938	0.998275	0.503453	0.580046	0.987121		0.99349	0.627476	0.977125	0.956727	0.981637	0.527347	0.408813
ASV147 Lachnoclostridium	0.335973	0.301552	0.992207	0.972501	0.942172	0.952245	0.835152		0.980379	0.951424	0.918176	1	0.789471	0.688264	0.865227	0.994681	0.899684	0.98534	0.989557	0.868648	0.717934	1	0.978088	0.949222	1	0.751112	0.990938	0.998275	0.778421	0.750377	0.979748		0.99349	0.939076	0.978064	0.974444	0.96366	0.521059	0.802161
ASV148 Lachnospiraceae	0.0274492	0.024936	0.760961	0.972501	0.942172	0.663219	0.827257		0.980379	0.941775	0.986522	1	0.430201	0.931971	0.466791	0.994681	0.899684	0.98534	0.993648	0.710682	0.295657	1	0.98078	0.765607	1	0.664531	0.990938	0.998275	0.606267	0.662616	0.987121		0.99349	0.8383	0.959491	0.956727	0.962462	0.397417	0.358195
ASV149 Muribaculaceae	0.924568	0.873431	0.842514	0.972501	0.892669	0.557653	0.964264		0.980379	0.967042	0.824137	1	0.773738	0.454885	0.788138	0.994681	0.899684	0.98534	0.989557	0.710682	0.735346	1																	0.817596
ASV150 lentus	1	0.98047	0.967933	0.972501	0.948516	0.653105	0.969754		0.980379	0.596446	0.908849	1	0.87	0.292638	0.704223	0.994681	0.899684	0.98534	0.989557	0.710682	0.688373	1	0.978088	0.683373	1	0.882238	0.990938	0.998275	0.919303	0.941388	0.987121		0.996397	0.849971	0.959491	0.956727	0.96366	0.70184	0.219546
ASV152 Muribaculaceae	0.137433	0.117172	0.710517	0.972501	0.791742	0.794459	0.827257		0.980379	0.534283	0.920115	1	0.516667	0.693937	0.466791	0.994681	0.994063	0.98534	0.989557	0.745666	0.563889	1	0.978088	0.556973	1	0.725246	0.990938	0.998275	0.552502	0.580046	0.979748		0.935294	0.627476	0.959491	0.991124	0.96366	0.847654	0.828967
ASV153 Lachnospiraceae NK4A136 group	0.422171	0.38448	0.885614	0.972501	0.988764	0.557653	0.835152		0.980379	0.78979	0.908849	1	0.860938	0.619251	0.483427	0.994681	0.961423	0.98534	0.989557	0.745666	0.839245	1	0.979665	0.85678	1	0.664531	0.990938	0.998275	0.580398	0.662616	0.979748		0.99349	0.8383	0.959491	0.956727	0.981637	0.523335	0.828967
ASV154 intestinale	0.111018	0.104591	0.750411	0.972501	0.907379	0.569899	0.835152		0.980379	0.519078	0.908849	1	0.773738	0.345529	0.331349	0.994681	0.899684	0.98534	0.989557	0.745666	0.717934	1	0.982094	0.588654	1	0.664531	0.990938	0.998275	0.580398	0.662616	0.979748		0.99349	0.679925	0.959491	0.956727	0.981637	0.527567	0.338672
ASV155 Muribaculaceae	0.612981	0.556111	0.760961	0.972501	0.988764	0.794459	0.835152		0.980379	0.985494	0.920281	1	0.773738	0.778216	0.850051	0.994681	0.993881	0.98534	0.989557	0.710682	0.6728	1	0.978088	0.677849	1	0.805167	0.990938	0.998275	0.842154	0.871971	0.987121		0.99349	0.849971	0.959491	0.956727	0.9624	0.534941	0.179729
ASV157 goldsteinii	0.13683	0.117172	0.760961	0.974096	0.960299	0.653105	0.827257		0.980379	0.532892	0.824137	1	0.515943	0.183759	0	0.994681	0.899684	0.98534	0.989557	0.710682	0.960861	1	0.979665	0.686735	1	0.751112	0.990938	0.998275	0.580398	0.750377	0.979748		0.99349	0.627476	0.959491	0.956727	0.982859	0.523335	0.546277
ASV158 Lachnospiraceae UCG-006	0.185373	0.163264	0.992207	0.972501	0.948516	0.994172	0.987993		0.982703	0.519078	0.953334	1	0.773738	0.80936	0.689326	0.994681	1	0.98534	0.993648	0.966667	0.839245	1	0.98078	0.930682	1	0.982677	0.955177	0.998275	0.990166	0.715557	0.979748		0.99349	0.83045	0.959491	0.956727	0.9624	0.957002	0.909063
ASV159 Clostridia UCG-014	0.728259	0.673756	0.992207	0.972501	0.989221	0.882117	0.934598		0.980379	0.967042	0.842504	1	0.773738	0.599806	0.787807	0.994681	0.899684	0.98534	0.989557	0.710682	0.982715	1	0.979665	0.621812	1	0.802258	0.990938	0.998275	0.732158	0.851808	0.979748		0.996397	0.829255	0.845953	0.956727	0.982859	0.847654	0.991202
ASV160 Lachnospiraceae NK4A136 group	0.328382	0.294826	0.760961	0.972501	0.892669	0.664162	0.827257		0.980379	0.932459	0.965053	1	0.898403	0.826682	0.925207	0.994681	0.899684	0.98534	0.989557	0.710682	0.856667	1	0.982094	0.650269	1	0.800402	0.990938	0.998275	0.685582	0.750377	0.987121		0.99349	0.744063	0.977125	0.956727	0.9624	0.397417	0.0816409
ASV161 Lachnospiraceae NK4A136 group	0.855768	0.802479	0.895218	0.972501	0.996546	0.948274	0.888614		0.980379	0.519078	0.908849	1	0.944433	0.380186	0.798659	0.994681	0.899684	0.98534	0.989557	0.790479	0.688373	1	0.98078	0.556973	1	0.882238	0.947833	0.998275	0.719816	0.743867	0.990938		0.99349	0.627476	0.845953	0.956727	0.9624	0.847654	0.893281
ASV162 Enterorhabdus	0.0727901	0.060709	0.810904	0.972501	0.93743	0.557653	0.835108		0.980379	0.903508	0.908849	1	0.773738	0.660999	0.331349	0.994681	0.994063	0.98534	0.989557	0.966667	0.688373	1	0.979665	0.765607	1	0.805167	0.990938	0.998275	0.685582	0.662616	0.979748		0.99349	0.8383	0.977125	0.956727	0.9624	0.521059	0.408813
ASV163 UCG-010	0.568092	0.518222	0.814651	0.993043	0.975987	0.649734	0.835152		0.980379	0.78979	0.994196	1	0.898403	0.791284	0.971885	0.994681	0.961423	0.98534	0.989557	0.877883	0.717325	1	0.98078	0.556973	1	0.751112	0.990938	0.998275	0.634787	0.715557	0.987121		0.996397	0.679925	0.977125	0.956727	0.9624	0.397417	0.179729
ASV164 Oscillospiraceae	0.631571	0.58869	0.874799	0.98957	0.932812	0.981717	0.835152		0.980379	0.866229	0.918176	1	0.77877	1	0.660265	0.994681	0.899684	0.98534	0.989557	0.710682	0.717934	1	0.98078	0.930682	1	0.951422	0.955177	0.998275	0.963516	0.924376	0.979748		0.99349	0.939049	0.741335	0.956727	0.9624	0.826953	0.951991
ASV165 caecimuris	0.515471	0.474426	0.981951	0.972501	0.960299	0.557653	0.964264		0.987461	0.519078	0.826827	1	0.773738	0.229251	0.584499	0.994681	0.899684	0.98534	0.993648	0.710682	0.925521	1	0.98078	0.795252	1	1	0.990938	0.998275	0.873254	0.888156	0.990938		0.99349	0.911865	0.977125	0.956727	0.9624	0.521059	0.19222
ASV167 UCG-009	0.47149	0.420029	0.874799	0.972501	0.942172	0.557653	0.835152		0.982703	0.519078	0.824137	1	0.917235	0.647254	0.787697	0.994681	0.899684	0.98534	0.989557	0.710682	0.472743	0.993519	0.98078	0.987461	1	0.939457	0.976439	0.998275	0.990166	0.977125	0.979748		0.99349	0.939049	0.768539	0.956727	0.97008	0.911218	0.827674
ASV168 Muribaculaceae	0.385189	0.349793	0.820859	0.972501	0.956876	0.557653	0.835152		0.980379	0.519078	0.824137	1	0.773738	0.183759	0.466791	0.994681	0.899684	0.98534	0.989557	0.710682	0.688373	1	0.979665	0.621812	1	0.664531	0.990938	0.998275	0.580398	0.662616	0.979748		0.99349	0.679925	0.977125	0.974444	0.981637	0.614042	0.565552
ASV169 Oscillospiraceae	0.606524	0.556111	0.874799	0.972501	0.956876	0.557653	0.929898		0.980379	0.596446	0.908849	1	0.917235	0.3231	0.741175	0.994681	0.899684	0.98534	0.989557	0.710682	0.688373	1	0.978088	0.396529	1	0.664531	0.990938	0.998275	0.635775	0.715557	0.979748		0.99349	0.726267	0.973027	0.956727	0.981637	0.527567	0.0434334
ASV170 Oscillospiraceae	0.0274492	0.024936	0.710517	0.972501	0.932812	1	0.433048		0.987461	0.862087	0.918176	1	0.578209	0.707404	0.331349	0.994681	0.993881	0.98534	0.989557	0.710682	0.447171	1	0.978088	0.776772	1	0.751112	0.990938	0.998275	0.672865	0.750377	0.979748		0.99349	0.651273	0.959491	0.991768	0.981637	0.7117	0.621675
ASV171 Clostridia UCG-014	0.967775	0.923877	0.967933	0.972501	0.894903	0.557653	0.934598		0.980379	0.672265	0.908849	1	0.944433	0.371499	0.894386	0.994681	0.899684	0.98534	0.989557	0.710682	0.447171	1	0.978088	0.683373	1	0.664531	0.990938	0.998275	0.552502	0.662616	0.979748		0.99349	0.8383	0.959491	0.977059	0.9624	0.534941	0.315818
ASV172 Muribaculaceae	0.385189	0.349793	0.820859	0.972501	0.956876	0.557653	0.835152		0.980379	0.519078	0.824137	1	0.773738	0.183759	0.466791	0.994681	0.899684	0.98534	0.989557	0.710682	0.688373	1	0.979665	0.621812	1	0.664531	0.990938	0.998275	0.580398	0.662616	0.979748		0.99349	0.679925	0.977125	0.974444	0.981637	0.614042	0.610119
ASV173 Colidextribacter	0.634712	0.588943	0.842514	0.98957	0.93743	0.794459	0.835152		0.980379	0.841269	0.920281	1	0.893065	0.454885	0.560707	0.994681	0.988076	0.98534					0.978088	0.888986	1	0.939457	0.955177	0.998275	1	0.888156	0.979748		0.99349	0.954204	0.959491	0.956727	0.96366	0.937274	0.951991
ASV174 Lachnospiraceae	0.380639	0.341689	0.992207	0.972501	0.960299	0.818455	0.971379		0.980379	0.579518	0.908849	1	0.898403	0.391742	0.753177	0.994681	0.994063	0.98534	0.993648	0.710682	0.295657	1	0.98078	0.769457	1	0.751112	0.947833	0.998275	0.694453	0.76998	0.987121		0.662559	0.627476	0.741335	0.956727	0.9624	0.986932	0.821286
ASV176 Muribaculaceae	0.53088	0.489026	0.760961	0.98957	0.942172	0.564751	0.835152		0.980379	0.579518	0.901754	1	0.773738	0.19263	0.466791	0.994681	0.899684	0.98534	0.989557	0.710682	0.688373	1	0.98078	0.556973	1	0.664531	0.990938	0.998275	0.580398	0.662616	0.979748		0.99349	0.627476	0.973027	0.974444	0.981637	0.534941	0.542876
ASV177 Enterorhabdus	1	1	0.945829	0.972501	0.987204	0.663219	0.835152		0.982703	0.519078	1	1	0.820684	0.647254	0.850051	0.994681	0.993881	0.98534	0.989557	0.877883	1	1	0.978088	0.870333	1	0.951422	0.990938	0.998275	0.936556	0.990166	0.979748		0.99349	0.891307	0.959491	0.991124	0.9624	0.534941	0.784397
ASV178 Muribaculaceae	0.815966	0.768535	0.874799	0.972501	0.960299	0.712532	0.964264		0.980379	0.628584	0.908849	1	0.87	0.287003	0.596189	0.994681	0.899684	0.98534	0.989557	0.710682	0.688373	1	1	0.539326	1	0.751112	0.990938	0.998275	0.719816	0.805167	0.979748		0.99349	0.627476	0.959491	0.956727	0.9624	0.982677	0.610119
ASV179 Clostridia UCG-014	0.0490874	0.0405686	0.874799	0.98957	0.93743	0.794459	0.835152		0.982703	0.78979	0.908849	1	0.671907	0.835455	0.346445	0.994681	0.961423	0.98534	0.989557	0.790479	0.688373	1	0.98078	0.769457	1	0.751112	0.990938	0.998275	0.606267	0.662616	0.979748		0.99349	0.778679	0.959491	0.974444	0.96366	0.397417	0.432221
ASV181 Alistipes	0.631571	0.58869	0.922552	0.972501	0.948516	0.85713	0.835152		0.982703	0.415179	0.842504	1	0.773738	0.23281	0.539087	0.994681	0.899684	0.98534	0.989557	0.877883	0.982715	1	0.979665	0.85678	1	0.942194	0.990938	0.998275	0.919303	0.924376	0.979748		0.99349	0.874323	0.959491	0.977059	0.9624	0.7117	0.583346
ASV182 Muribaculaceae	0.0333888	0.0405686	0.760961	0.972501	0.892669	0.866718	0.827257		0.982703	0.672265	0.920281	1	0.430201	0.647254	0.408479	0.994681	0.994063	0.98534	0.989557	0.710682	0.37094	1	0.979665	0.650269	1	0.751112	0.990938	0.998275	0.685582	0.680747	0.979748		0.99349	0.701545	0.959491	0.956727	0.96366	0.576986	0.4671
ASV183 Lachnoclostridium	0.247147	0.218661	0.981951	0.972501	0.960299	0.818455	0.962581		0.982703	0.894704	0.908849	1	0.970764	0.454885	0.978227	0.994681	0.899684	0.98534	0.989557	0.710682	0.6728	1	0.978088	0.813094	1	0.942194	0.990938	0.998275	0.919303	0.865904	0.979748		0.935294	0.878555	0.959491	0.956727	0.9624	0.527347	0.247524
ASV184 Bacteroides	0.248847	0.2221	0.760961	0.992455	0.93743	0.564751	0.835152		0.980379	0.579518	0.908849	1	0.789471	0.239079	0.331349	0.994681	0.899684	0.98534	0.989557	0.710682	0.897579	1	0.982094	0.602509	1	0.862918	0.990938	0.998275	0.732158	0.715557	0.979748		0.996397	0.809396	0.959491	0.956727	0.9624	0.527347	0.378607
ASV185 Roseburia	0.180348	0.160228	0.986342	0.972501	0.892669	0.660743	0.964264		0.980379	0.877172	0.901754	1	0.77877	0.778216	0.978227	0.994681	0.899684	0.98534	0.989557	0.877883	0.447171	1	0.978088	0.80402	1	0.751112	0.990938	0.998275	0.842154	0.98626	1		0.996397	0.784007	0.959491	0.981973	0.981637	0.527567	0.344728
ASV186 Clostridia UCG-014	0.0727901	0.060709	0.760961	0.972501	0.898467	0.952245	0.835152		0.980379	0.706665	0.908849	1	0.430201	0.693937	0.331349	0.994681	0.993881	0.98534	0.989557	0.710682	0.508906	1	0.98078	0.842753	1	0.882801	0.990938	0.998275	0.741196	0.680747	0.979748		0.99349	0.889835	0.959491	0.977059	0.96366	0.534941	0.55855
ASV188 Lachnospiraceae	0.581374	0.539578	0.818622	0.991862	0.907379	0.85713	0.964264		0.980379	0.866229	0.92645	1	0.947046	0.70138	0.867353	0.994681	0.993881	0.98534	0.989557	0.745666	0.563889	1	0.98078	0.923822	1	0.91523	0.990938	0.998275	0.778421	0.902123	0.987121		0.99349	0.778679	0.959491	0.956727	0.96366	0.521059	0.827674
ASV189 Alistipes	0.906996	0.855046	0.945829	0.98957	0.942172	0.978678	0.964264		0.980379	0.812815	1	1	0.879024	0.963419	0.81165	0.994681	0.899684	0.98534	0.989557	0.710682	0.358418	1	0.978088	0.776772	1	0.982677	0.990938	0.998275	0.990166	0.941388	0.979748		0.99349	0.911865	0.985537	1	0.9624	0.65917	0.203677
ASV190 Clostridia UCG-014	0.0490874	0.0405686	0.784527	0.972501	0.942172	0.951016	0.827257		0.987461	0.812815	0.918176	1	0.944433	0.735236	0.971885	0.994681	0.994063	0.98534	0.989557	0.710682	0.447171	0.993519	0.978088	0.888986	1	0.942194	0.955177	0.998275	0.842154	0.900493	0.979748		0.99349	0.939049	0.845953	0.956727	0.9624	0.534941	0.716632
ASV191 Colidextribacter	0.53088	0.480007	0.760961	0.972501	0.791742	0.557653	0.835152		0.980379	0.812815	0.938876	1	0.773738	0.963419	0.560707	0.994681	0.899684	0.98534	0.989557	0.710682	0.563889	1	0.978088	0.795252	1	0.842244	0.990938	0.998275	0.685582	0.867674	0.979748		0.958536	0.627476	0.936777	0.956727	0.9624	0.847654	0.742953
ASV192 GCA-900066575	0.247147	0.218661	0.965989	0.972501	0.93743	0.967057	0.835152		0.980379	0.967042	0.908849	1	0.773738	0.725982	0.978227	0.994681	0.899684	0.98534	0.989557	0.790479	0.447171	1	0.978088	0.859914	1	0.982677	0.990938	0.998275	0.919303	0.941388	0.979748		0.99349	0.939076	0.959491	0.956727	0.9624	0.534941	0.0570084
ASV193 Roseburia	1	0.9526	0.874799	0.972501	0.898467	0.932761	0.827257		0.980379	0.958487	0.824137	1	0.840563	0.619251	0.629275	0.994681	0.899684	0.98534	0.989557	0.877883	0.688373	1	0.978088	0.686735	1	0.751112	0.947833	0.998275	0.837629	0.941388	0.979748		0.99349	0.778679	0.959491	0.956727	0.9624	0.790831
ASV194 Lachnospiraceae	0.988035	0.943975	0.992207	0.972501	0.892669	0.557653	0.835152		0.982703	0.672265	0.908849	1	0.944433	0.3231	0.829357	0.994681	0.899684	0.98534	0.989557	0.710682	0.688373	1	0.978088	0.539326	1	0.664531	0.955177	0.998275	0.531146	0.662616	0.979748		0.99349	0.778679	0.959491	0.974444	0.9624	0.982677	0.657934
ASV196 UBA1819	0.0448214	0.0396867	0.760961	0.972501	0.960299	1	0.835152		0.982703	0.884853	0.908849	1	0.773738	0.918592	0.829357	0.994681	0.899684	0.98534	0.989557	0.710682	0.37094	1	0.979665	0.396529	1	0.664531	0.990938	0.998275	0.330357	0.516642	0.987121		0.99349	0.627476	0.977125	1	0.9624	0.673236	0.583346
ASV198 Colidextribacter	0.728259	0.673756	0.810904	0.972501	0.975987	0.557653	0.934783		0.982703	0.579518	0.824137	1	0.77877	0.183759	0.50307	0.994681	0.899684	0.986117	0.993648	0.790479	0.982715	1	0.98078	0.776772	1	0.800402	0.990938	0.998275	0.580398	0.680747	0.979748		0.99349	0.778679	0.959491	0.956727	0.981637	0.527347	0.652276
ASV200 excrementihominis	0.15024	0.134202	0.760961	0.972501	0.791742	0.921415	0.835108		0.980379	0.672265	0.824137	1	0.701552	0.58063	0.331349	0.994681	0.899684	0.98534	0.989557	0.877883	1	1	0.979665	0.423958	1	0.664531	0.990938	0.998275	0.503453	0.662616	0.979748		0.99349	0.627476	0.959491	0.974444	0.97008	0.534941	0.546277
ASV202 Intestinimonas	0.575068	0.528995	0.904867	0.972501	0.956876	0.569899	0.964264		0.980379	0.534017	0.824137	1	0.806153	0.183759	0.483427	0.994681	0.899684	0.98534	0.989557	0.710682	0.447171	0.993519	0.98078	0.188594	1	0.50218	0.947833	0.998275	0.246273	0.394918	0.979748		0.918117	0.627476	0.959491	0.956727	0.878156	0.987461	0.657934
ASV203 caecimuris	0.0490874	0.0405686	0.760961	0.991862	0.906843	0.745394	0.827257		0.980379	0.967042	0.908849	1	0.486106	0.698104	0.331349	0.994681	0.899684	0.98534	0.989557	0.710682	0.447171	1	0.98078	0.870333	1	0.887853	0.990938	0.998275	0.820129	0.867674	0.979748		1	0.891307	0.959491	0.956727	0.9624	0.521059	0.565552
ASV204 Roseburia	0.186992	0.163513	0.810904	0.972501	0.93743	0.569899	0.827257		0.980379	0.672265	0.824137	1	0.773738	0.216793	0.331349	0.994681	0.899684	0.98534					0.979935	0.776772	1	0.878555	0.990938	0.998275	0.819418	0.789789	0.979748		0.99349	0.878555	0.959491	0.956727	0.9624	0.527567	0.414182
ASV205 Lachnospiraceae	0.404037	0.366275	0.970274	0.972501	0.892669	0.921415	0.835152		0.980379	0.80335	0.842504	1	0.840563	0.619251	0.560707	0.994681	0.994063	0.98534	0.989557	0.710682	0.333464	1	0.979665	0.686735	1	0.903225	0.990938	0.998275	0.856959	0.898743	0.979748		0.99349	0.939076	0.973027	0.956727	0.9624	0.957002	0.694976
ASV206 Lachnospiraceae	0.0490874	0.0405686	0.904779	0.991862	0.942172	0.794459	0.827257		0.980379	0.976888	0.985809	1	0.516667	0.988077	0.689326	0.994681	0.899684	0.98534	1	0.710682	0.447171	1	0.98078	0.758276	1	0.725246	0.990938	0.998275	0.769676	0.834656	0.987121		1	0.911865	0.845953	0.956727	0.96366	0.607119	0.407943
ASV207 Lachnospiraceae NK4A136 group	0.137433	0.117172	0.794517	0.972501	0.892669	0.940581	0.835152		0.980379	0.809509	0.920281	1	0.773738	0.988077	0.560349	0.994681	0.899684	0.98534	0.989557	0.710682	0.688373	1	0.98078	0.769457	1	0.751112	0.990938	0.998275	0.606267	0.662616	0.979748		0.99349	0.778679	0.959491	0.974444	0.96366	0.397417	0.315818
ASV208 Muribaculaceae	0.941047	0.893011	0.934649	0.972501	0.942172	0.557653	0.964264		0.980379	0.749771	0.824137	1	0.916545	0.210437	0.660265	0.994681	0.899684	0.98534	0.993648	0.710682	0.358418	1	0.979665	0.888986	1	0.942194	1	0.998275	1	0.950169	0.990938		0.99349	0.939076	1	0.974444	0.9624	0.560557	0.55855
ASV210 Lachnospiraceae	0.236378	0.208213	0.874799	0.972501	0.93743	1	0.835152		0.980379	0.78979	0.918176	1	0.340819	0.809071	0.560349	0.994681	0.935288	0.98534	0.993648	0.877883	0.472743	1	0.979665	0.813094	1	0.751112	0.990938	0.998275	0.718719	0.580046	0.979748		0.99349	0.978918	0.959491	0.974444	0.981637	0.847654	0.709956
ASV211 [Eubacterium] coprostanoligenes group	0.0727901	0.060709	0.58727	0.972501	0.791742	0.940581	0.827257		0.980379	0.780777	0.908849	1	0.789471	0.650687	0.408479	0.994681	0.899684	0.98534	0.993648	0.710682	0.839245	1	0.978088	0.677849	1	0.800402	0.990938	0.998275	0.580398	0.662616	0.979748		0.99349	0.726267	0.959491	0.956727	0.981637	0.666044	0.817596
ASV213 Muribaculaceae	0.658163	0.613925	0.945959	0.972501	0.960299	0.557653	0.947063		0.987461	0.672265	0.920115	1	0.798101	0.380186	0.654365	0.994681	0.994063	0.98534	0.993648	0.710682	0.925521	1	0.978088	0.727608	1	0.749699	1	0.998275	0.741196	0.871971	0.979748		0.99349	0.809396	0.959491	0.974444	0.9624	0.397417	0.162533
ASV214 Muribaculaceae	0.448443	0.410317	0.874799	0.972501	0.948516	0.557653	0.964264		0.980379	0.86109	0.938876	1	0.855957	0.963419	0.894386	0.994681	0.899684	0.98534	0.989557	0.824151	0.856667	1	0.979935	0.737279	1	0.802258	0.947833	0.998275	0.732158	0.750377	0.979748		0.760844	0.760835	0.741335	0.956727	0.794834	0.527567	0.546277
ASV216 Lachnospiraceae NK4A136 group	0.247147	0.218661	0.967933	0.972501	0.932812	1	0.914871		0.980379	0.672265	0.92645	1	0.800497	0.889096	0.983794	0.994681	0.994063	0.98534	0.989557	0.849604	0.688373	1	0.98078	0.37787	1	0.731528	0.990938	0.604593	0.525674	0.580046	0.979748		0.99349	0.679925	0.959491	0.991768	0.9624	0.847654	0.600585
ASV218 finegoldii	0.988035	0.943975	0.885614	0.972501	0.960299	0.557653	0.934598		0.980379	0.519078	0.824137	1	0.773738	0.19263	0.560349	0.994681	0.899684	0.98534	0.989557	0.710682	0.688373	1	0.979935	0.804509	1	0.802258	0.990938	0.998275	0.744521	0.873336	0.987121		0.99349	0.8383	0.959491	0.956727	0.9624	0.138865	0.408813
ASV220 Oscillospiraceae	0.941047	0.893011	0.945829	0.991862	0.920496	0.724834	0.964264		0.980379	0.812815	0.92645	1	0.944433	0.58063	0.689326	0.519465	0.899684	1	0.989557	1	0.6728	1	0.979665	0.80144	1	0.982677	0.990938	0.998275	0.873182	0.897013	0.987121		0.99349	0.939049	0.959491	0.977059	0.9624	0.7117	0.9475
ASV221 Lachnospiraceae NK4A136 group	0.448443	0.410317	0.895218	0.972501	0.960299	0.557653	0.835152		0.980379	0.70739	0.908849	1	0.934266	0.58063	0.50307	0.994681	0.993881	0.98534	0.989557	0.710682	0.716947	1	0.978088	0.795252	1	0.664531	0.990938	0.998275	0.580398	0.662616	0.979748		0.99349	0.83045	0.959491	0.977059	0.981637	0.397417	0.714281
ASV222 RF39	0.328382	0.294826	0.945959	0.972501	0.960299	0.952245	0.964264		0.980379	0.958487	0.971822	1	0.944433	0.991625	0.971885	0.994681	0.899684	0.98534	0.989557	0.877883	0.883984	1	0.978088	1	1	0.942194	0.955177	0.998275	0.925808	0.962333	0.979748		1	0.978918	0.845953	0.956727	0.96366	0.987461	0.583346
ASV223 Dorea	0.0490874	0.0405686	0.992207	0.972501	0.948516	0.569899	0.835152		0.980379	0.905137	0.920281	1	0.77877	0.871278	0.740829	0.994681	0.994063	0.98534	0.989557	0.710682	0.6728	1	0.98078	0.970003	1	1	0.947833	0.998275	0.919303	0.942194	0.979748		0.99349	0.878881	0.741335	0.956727	0.894455	0.521059	0.315818
ASV225 Clostridia UCG-014	0.23181	0.195581	0.760961	0.972501	0.942172	0.903583	0.835152			0.70739	0.908849	1	0.944433	0.707404	0.971885	0.994681	0.899684	0.98534	0.989557	0.710682	0.688373	1	0.979665	0.671815	1	0.751112	0.990938	0.998275	0.719816	0.867674	0.979748		0.996397	0.778679	0.951542	0.956727	0.982859	0.70184	0.652276
ASV226 Desulfovibrionaceae	0.0828492	0.0868911	0.967933	0.972501	0.956876	0.982414	0.947063		0.980379	0.985494	0.920281	1	0.645372	0.861803	0.660265	0.994681	0.899684	0.98534	0.989557	0.745666	0.472743	1	0.978088	0.870333	1	0.842244	0.990938	0.998275	0.919303	0.76998	0.979748		0.99349	0.977125	0.985537	0.974444	1	1	0.652276
ASV227 Ruminococcus	0.581374	0.539578	0.760961	0.991862	0.898467	0.569899	0.835152		0.980379	0.519078	0.824137	1	0.773738	0.0437846	0.331349	0.994681	0.899684	0.98534	0.989557	0.710682	0.637447	1	0.98078	0.396529	1	0.664531	0.990938	0.998275	0.503453	0.580046	0.990938		0.99349	0.627476	0.977125	0.977059	0.981637	0.521059	0.4671
ASV228 Lachnospiraceae	0.774123	0.726578	0.895218	0.972501	0.987204	0.557653	0.881863		0.980379	0.967042	0.824137	1	0.798101	0.380186	0.660265	0.994681	0.899684	0.98534	0.989557	0.710682	0.688373	1	0.978088	0.888986	1	0.942194	0.955177	0.998275	0.842154	0.900493	0.979748		0.99349	0.939049	0.845953	0.956727	0.9624	0.534941	0.814727
ASV230 Lachnospiraceae	0.924568	0.876684	0.874799	0.972501	0.892669	0.649734	0.835152		0.980379	0.672265	0.971822	1	0.941137	0.579496	0.978227	0.994681	0.899684	0.991397	0.989557	0.824151	0.717934	1	0.978088	0.687097	1	0.805167	0.947833	0.998275	0.842154	0.750377	0.979748		0.99349	0.939049	0.845953	0.956727	0.9624	0.883341	0.687227
ASV232 Muribaculaceae	1	1	0.760961	0.972501	0.892669	0.569899	0.947063		0.980379	0.866229	0.920281	1	0.773738	0.80936	0.942453	0.994681	0.899684	0.98534	0.989557	0.710682	1	1	0.978088	0.910155	1	0.887853	0.990938	1	0.919303	0.900493	0.979748		0.99349	0.939049	0.959491	0.974444	0.96366	0.527567	0.408813
ASV234 Clostridia UCG-014	0.988035	0.943975	0.967933	0.991862	0.975987	0.663219	0.964264		0.980379	0.958487	0.953334	1	0.77877	0.991625	0.883169	0.994681	0.959548	0.98534	0.989557	0.877883	0.897579	1	0.978088	0.970003	1	0.942194	0.990938	0.998275	0.75356	0.827803	0.979748		0.99349	0.939049	0.977125	0.981973	0.9624	0.977332	0.546277
ASV235 Clostridia UCG-014	0.724655	0.673756	0.810904	0.972501	0.892669	0.557653	0.964264		0.987461	0.78979	0.938876	1	0.840563	0.861803	0.850051	0.994681	0.899684	0.98534	0.989557	0.710682	0.688373	1	0.98078	0.539326	1	0.604351	0.947833	0.998275	0.297729	0.516642	0.979748		0.551066	0.627476	0.741335	0.956727	0.794834	0.957002	0.724929
ASV236 Erysipelatoclostridium	0.906996	0.855046	0.967933	0.972501	0.892669	0.557653	0.964264		0.980379	0.958487	0.920281	1	0.982831	0.647254	0.978227	0.994681	0.899684	0.98534	1	0.877883	0.839245	1	0.98078	0.946849	1	0.942194	0.990938	1	0.912303	0.76998	0.979748		0.99349	1	0.845953	0.956727	0.96366	0.987461	0.621675
ASV238 Clostridia UCG-014	0.318097	0.286045	0.760961	0.972501	0.948516	0.952245	0.835152		0.980379	0.783143	0.824137	1	1	0.292638	0.721332	0.994681	0.204045	0.98534	0.989557	0.710682	0.6728	0.993519	0.978088	0.686735	1	0.664531	0.990938	1	0.685582	0.715557	0.979748		0.99349	0.843422	0.959491	0.956727	0.982859	0.560557	0.307842
ASV239 ilealis	0.741618	0.67622	0.760961	0.972501	0.960299	0.779466	0.835152		0.980379	0.86109	0.824137	1	0.773738	0.33382	0.50307	0.994681	0.899684	0.98534	0.989557	0.790479	0.897579	1
ASV240 Oscillospiraceae	0.592004	0.548089	0.810904	0.972501	0.942172	0.952245	0.835152		0.980379	0.519078	0.908849	1	0.970764	0.441217	0.704223	0.994681	0.899684	0.98534	0.989557	0.824151	0.839245	1	0.978088	0.677849	1	0.882801	0.947833	0.803498	0.741196	0.715557	0.979748		0.99349	0.859463	0.741335	0.956727	0.9624	0.938569	0.951991
ASV241 Clostridia UCG-014	0.924568	0.873431	0.965674	0.972501	0.93743	0.957883	0.934783		0.980379	0.596446	0.824137	1	0.773738	0.210437	0.331349	0.994681	0.899684	0.98534					0.98078	0.859914	1	1	0.955177	0.998275	0.919303	0.869023	0.979748		0.99349	0.970135	0.741335	0.956727	0.9624	0.838234	0.394823
ASV242 Erysipelatoclostridium	0.0274492	0.024936	0.760961	0.972501	0.93743	0.663219	0.827257		0.984512	0.958487	0.918176	1	0.67825	0.778216	0.346445	0.994681	0.899684	0.991397	0.989557	0.710682	0.447171	1	0.979935	0.78769	1	0.800402	0.962352	0.998275	0.732158	0.725093	0.979748		1	0.926289	0.90549	0.956727	0.9624	0.527347	0.525164
ASV243 Clostridia UCG-014	0.0490874	0.0405686	0.760961	0.972501	0.892669	0.948274	0.827257		0.982703	0.86109	0.920281	1	0.773738	0.991625	0.560707	0.994681	0.899684	0.98534	0.989557	0.710682	0.688373	1	0.979665	0.737279	1	0.868182	0.990938	0.998275	0.725337	0.662616	0.979748		0.99349	0.878555	0.959491	0.956727	0.9624	0.527347	0.369025
ASV244 Oscillospiraceae	0.87354	0.823877	0.760961	0.972501	0.942172	0.952245	0.964264		0.980379	0.519078	0.908849	1	0.798101	0.371499	0.560707	0.994681	0.899684	0.98534	0.989557	0.788086	0.960861	1	0.978088	0.685255	1	0.942194	0.955177	0.921503	0.842154	0.867674	0.979748		0.996397	0.83045	0.845953	0.956727	0.981637	0.716427	0.817596
ASV249 Muribaculaceae	0.855768	0.802479	0.966906	0.972501	0.956876	1	0.964264		0.980379	0.783143	1	1	0.884853	0.991625	0.894386	0.994681	0.899684	0.98534	0.993648	0.710682	0.839245	1	0.978088	0.588654	1	0.9331	0.990938	0.998275	0.919303	0.900493	0.979748		0.99349	0.889835	0.977125	0.956727	0.981637	0.847654	0.262743
ASV250 UBA1819	0.15024	0.133653	1	0.972501	0.948516	0.952245	0.835152		0.980379	0.820877	0.918176	1	0.528994	0.79254	0.560707	0.994681	0.961423	0.98534	0.989557	0.710682	0.856667	1	0.978088	0.396529	1	0.664531	0.955177	0.998275	0.379299	0.580046	0.979748		0.551066	0.565781	0.959491	0.956727	0.9624	0.987461	0.657887
ASV251 dorei	0.53088	0.489026	0.874799	0.972501	0.960299	0.557653	0.964264		0.980379	0.519078	0.824137	1	0.773738	0.183759	0.466791	0.994681	0.899684	0.98534	0.989557	0.710682	0.688373	1	0.979665	0.683373	1	0.751112	0.990938	0.998275	0.580398	0.662616	0.979748		1	0.8383	0.959491	1	0.981637	0.521059	0.637433
ASV253 Lachnoclostridium	0.261955	0.232849	0.965674	0.991862	0.892669	0.882117	0.835152		0.980379	0.935378	0.918176	1	0.773738	0.861803	0.978227	0.994681	0.899684	0.98534	0.993648	0.710682	0.358418	1	0.978088	0.795252	1	0.939457	0.990938	0.998275	0.912303	0.743867	0.979748		0.99349	0.939049	0.959491	0.991124	0.96366	0.987461	0.821286
ASV255 Roseburia	0.906996	0.855046	0.874799	0.972501	0.960299	0.557653	0.964264		0.982703	0.737539	0.908849	1	0.87	0.229251	0.610806	0.994681	0.899684	0.98534	0.989557	0.710682	0.688373	1	0.98078	0.602509	1	0.664531	0.947833	0.998275	0.379299	0.516642	0.979748		0.551066	0.627476	0.741335	0.956727	0.794834	1	0.821286
ASV256 Muribaculaceae	0.568092	0.518222	0.904779	0.972501	0.960299	0.653105	0.835152		0.980379	0.519078	0.824137	1	0.773738	0.192917	0.466791	0.994681	0.899684	0.98534	0.993648	0.710682	0.91347	1	1	0.650269	1	0.942194	0.990938	0.998275	0.842154	0.76998	0.979748		0.99349	0.874323	0.959491	0.956727	0.9624	0.534941	0.195658
ASV257 Lachnospiraceae	0.855768	0.802479	0.874799	0.972501	0.956876	0.673045	0.947063		0.982703	0.941941	1	1	0.982831	0.962459	0.934629	0.994681	0.899684	0.98534	0.993648	0.710682	0.688373	1	0.98078	0.888986	1	0.942194	0.955177	1	0.850851	0.900493	0.979748		0.99349	0.939049	0.959491	0.956727	0.9624	0.397417	0.315818
ASV260 Lachnospiraceae	0.23181	0.195581	0.874799	0.972501	0.955796	0.801692	0.947063		0.982703	0.958487	0.908849	1	0.840563	0.963419	0.850051	0.994681	0.899684	0.98534					0.978088	0.85678	1	0.942194	0.955177	0.998275	0.936556	0.990166	0.979748		0.99349	0.939076	0.959491	0.956727	0.9624	0.527347	0.828967
ASV261 Alistipes	0.730244	0.673756	0.710517	0.972501	0.791742	0.779466	0.827257		0.980379	0.884853	0.918874	1	0.879024	0.988077	0.787697	0.994681	0.899684	0.98534	0.989557	0.824151	1	1	0.978088	0.966207	1	0.942194	0.990938	0.998275	0.842154	0.888156	0.979748		0.99349	0.83045	0.985537	0.977059	0.962462	0.614042	0.951991
ASV263 Lachnospiraceae	0.158367	0.138673	0.945829	0.972501	0.956876	0.903583	0.964264		0.980379	0.967042	1	1	0.67825	0.809071	0.850051	0.994681	0.899684	0.98534	0.989557	1	0.688373	1	0.978088	0.80411	1	0.749699	0.990938	0.998275	0.732158	0.662616	0.979748		0.99349	0.970135	0.959491	0.956727	0.96366	0.534941	0.315818
ASV264 Clostridia UCG-014	0.0490874	0.0405686	0.870757	0.972501	0.948516	0.921415	0.835152		0.982703	1	0.994196	1	0.800497	0.931971	0.614767	0.994681	0.899684	0.98534	0.989557	0.710682	0.688373	1	0.979665	0.69292	1	0.751112	0.990938	0.998275	0.606267	0.715557	0.979748		0.996397	0.778679	0.959491	0.956727	0.9624	0.397417	0.489433
ASV265 Clostridia UCG-014	0.0274492	0.024936	0.794517	0.995681	0.93743	0.801692	0.835152		0.980379	0.706665	0.826827	1	0.430201	0.640255	0.331349	0.994681	0.899684	0.98534	0.989557	0.710682	0.508906	1	0.98078	0.870333	1	0.878555	0.990938	0.998275	0.727608	0.750377	0.987121		0.996397	0.878555	0.959491	0.991768	0.9624	0.397417	0.432221
ASV266 Incertae Sedis	0.186992	0.163264	0.760961	0.972501	0.988764	0.557653	0.934783		0.980379	1	0.908849	1	0.773738	0.660999	0.978227	0.994681	0.899684	0.98534	0.993648	0.710682	0.358418	1	0.98078	0.398065	1	0.664531	0.947833	0.998275	0.570617	0.680747	0.987121		0.99349	0.627476	0.90549	0.956727	0.794834	0.76612	0.725244
ASV269 Muribaculaceae	0.0448214	0.0396867	0.760961	0.972501	0.960299	0.903583	0.835152		0.980379	0.958487	0.949945	1	0.701837	0.910854	0.610806	0.994681	0.899684	0.98534	0.989557	0.710682	0.447171	1	0.978088	0.795252	1	0.664531	1	0.998275	0.719816	0.834656	0.979748		0.99349	0.882758	0.959491	0.956727	0.9624	0.344782	0.195658
ASV270 Roseburia	0.186992	0.163513	0.907582	0.972501	0.93743	0.76176	0.835152		0.980379	1	0.918176	1	0.917235	0.854409	0.741175	0.994681	0.899684	0.98534	0.989557	0.877883	0.819307	1	0.978088	0.776772	1	0.942194	0.947833	0.998275	0.842154	0.867674	0.979748		0.99349	0.939049	0.741335	0.956727	0.9624	0.7117	0.657934
ASV271 Lachnospiraceae	0.317217	0.283955	0.802121	0.972501	0.93743	0.702759	0.947063		0.980379	0.680752	0.908849	1	0.773738	0.47371	0.690679	0.994681	0.899684	0.98534	0.989557	0.916898	0.960861	1	0.978088	0.37787	1	0.664531	0.990938	0.998275	0.531146	0.662616	0.979748		0.99349	0.627476	0.977125	1	0.9624	0.666044	0.266865
ASV272 Muribaculaceae	0.23181	0.195581	0.760961	0.972501	0.93743	0.557653	0.835152		0.980379	0.89578	0.908849	1	0.773738	0.595257	0.948594	0.994681	0.899684	0.994557	0.993648	0.710682	0.358418	1
ASV274 Ruminococcaceae	0.186992	0.163513	0.874799	0.972501	0.948516	0.664162	0.964264		0.982703	0.69555	0.824137	1	0.917235	0.21804	0.690679	0.994681	0.899684	0.98534	0.993648	0.710682	0.447171	1	0.98078	0.888986	1	0.79997	0.947833	0.998275	0.727608	0.750377	0.979748		0.551066	0.760835	0.741335	0.956727	0.794834	0.534941	0.728712
ASV275 Lachnospiraceae	0.384003	0.342513	0.760961	0.991862	0.942172	0.663219	0.827257		0.984512	0.672265	0.824137	1	0.516667	0.3231	0.345375	0.994681	0.993881	0.98534	0.989557	0.868648	0.897579	1	0.98078	0.556973	1	0.751112	0.990938	0.998275	0.634787	0.715557	0.987121		0.996397	0.679925	0.977125	0.956727	0.9624	0.397417	0.122248
ASV276 [Eubacterium] siraeum group	0.741618	0.67622	0.760961	0.972501	0.906843	1	0.977655		0.980379	0.579518	0.920281		0.773738	0.856362	0.560707	0.994681	0.899684	0.98534					0.979665	0.556973	1	0.664531	0.955177	0.998275	0.503453	0.680747	0.979748		0.99349	0.627476	0.959491	0.956727	0.9624	0.397417	0.716632
ASV277 Lachnospiraceae	0.262937	0.232849	0.904867	0.972501	0.907379	0.940581	0.835152		0.980379	0.958487	0.920281	1	0.944433	0.918592	0.961391	0.994681	0.993881	0.98534	0.993648	0.710682	0.358418	1	0.979665	0.556973	1	0.805167	0.990938	0.998275	0.732158	0.76998	0.979748		0.99349	0.861195	0.977125	0.977059	0.9624	0.987461	0.657934
ASV279 RF39	0.465538	0.420029	0.750072	0.972501	0.892669	0.882117	0.835152		0.980379	0.958487	0.920281	1	0.840563	0.918592	0.838018	0.994681	0.899684	0.98534	0.989557	0.849604	0.688373	1	0.98078	0.602509	1	0.664531	0.990938	0.998275	0.606267	0.692107	0.979748		0.873031	0.627476	0.977125	0.974444	0.9624	0.907589	0.986131
ASV280 Muribaculaceae	0.236378	0.208213	0.965674	0.972501	0.916361	0.718987	0.881863		0.980379	0.579518	1	1	0.773738	0.889096	0.926128	0.994681	0.994681	0.98534	0.989557	0.966667	0.688373	1	0.979665	0.683373	1	0.942194	0.990938	0.998275	0.820129	0.869023	0.979748		0.99349	0.8383	0.961024	0.974444	0.9624	0.418138	0.266865
ASV281 Oscillospiraceae	0.369236	0.332984	0.966267	0.991862	0.988764	0.653105	0.835152		0.980379	0.877172	0.92919	1	0.898403	0.861803	0.867353	0.994681	0.993881	0.98534	0.989557	0.790479	0.688373	1	0.978088	0.907589	1	0.91523	0.990938	0.998275	0.963516	0.867674	0.979748		1	0.778679	0.959491	0.956727	0.981637	0.937274	0.716632
ASV282 GCA-900066575	0.380639	0.341689	0.820859	0.972501	0.907379	0.569899	0.835152		0.980379	0.837912	0.908849	1	0.773738	0.581898	0.894386	0.994681	0.899684	0.98534	0.989557	0.710682	0.37094	1	0.978088	0.870333	1	0.800402	0.990938	0.998275	0.694453	0.680747	0.979748		0.958536	0.8383	0.977125	0.991768	0.9624	0.847654	0.435976
ASV283 Intestinimonas	0.941047	0.893011	0.760961	0.972501	0.93743	0.564751	0.835152		0.984512	0.519078	0.918176	1	0.898403	0.698104	0.660265	0.994681	0.899684	0.98534	0.993648	0.710682	0.754796	1	0.98078	0.776772	1	0.942194	0.947833	0.998275	0.732158	0.725093	0.979748		0.99349	0.8383	0.741335	0.956727	0.9624	0.847654	0.546277
ASV284 Oscillospiraceae	0.335973	0.301552	0.874799	0.992455	0.942172	0.569899	0.934598		0.980379	0.596446	0.824137	1	0.773738	0.210437	0.331349	0.994681	0.899684	0.98534					0.98078	0.683373	1	0.903225	0.990938	0.998275	0.732158	0.580046	0.979748		0.996397	0.939076	0.977125	0.956727	0.96366	0.687105	0.525164
ASV286 Rhodospirillales	0.130087	0.113401	0.53171	0.972501	0.942172	0.870327	0.835152		0.984512	0.958487	0.920281	1	0.773738	0.889096	0.560707	0.994681	0.994681	0.98534	0.989557	0.710682	0.563889	0.993519	0.979665	0.556973	1	0.800402	0.990938	0.998275	0.685582	0.750377	0.979748		0.99349	0.744063	0.977125	0.974444	0.96366	0.397417	0.219546
ASV289 NK4A214 group	1	1	0.885614	0.972501	0.892669	0.569899	0.827257		0.987461	0.534017	0.824137	1	0.944433	0.33382	0.740285	0.994681	0.899684	0.98534	0.989557	0.710682	0.37094	0.989173	0.979665	0.396529	1	0.664531	0.947833	0.204468	0.503453	0.662616	0.979748		0.99349	0.627476	0.845953	0.956727	0.9624	0.847654	0.565552
ASV290 Colidextribacter	1	1	0.945829	0.972501	0.932812	0.794459	0.835152		0.980379	0.671057	0.908849	1	0.800497	0.481209	0.610806	0.994681	0.961423	0.98534	0.989557	0.710682	0.6728	1	0.979665	0.946849	1	0.807252	0.990938	0.998275	0.761525	0.869023	0.979748		0.99349	0.778679	0.959491	0.956727	0.981637	0.570497	0.828967
ASV291 Muribaculaceae	0.941047	0.893011	0.992539	0.972501	0.93743	0.557653	0.964264		0.980379	0.894704	1	1	0.941137	0.621598	0.850051	0.994681	0.993881	0.98534	0.989557	0.710682	0.688373	1	0.978088	0.833343	1	0.942194	0.990938	0.998275	0.938733	0.924376	0.979748		0.99349	0.939049	0.959491	0.956727	0.9624	0.673236	0.203677
ASV292 Enterorhabdus	0.568092	0.518222	0.981951	0.972501	0.915925	0.557653	0.835152		0.980379	0.783143	0.824137	1	0.789471	0.216854	0.596189	0.994681	0.899684	0.98534	0.989557	0.710682	0.717934	0.993519	0.98078	0.556973	1	0.664531	0.990938	0.998275	0.606267	0.733028	0.979748		0.99349	0.642783	0.959491	0.977059	0.962462	0.798767	0.408813
ASV293 Lachnoclostridium	0.577113	0.534074	0.83856	0.972501	0.93743	0.663219	0.835152		0.980379	0.911625	0.920281	1	0.840563	0.991625	0.689326	0.994681	0.899684	0.98534	0.989557	0.710682	0.6728	1	0.978088	0.966207	1	0.896266	0.990938	0.998275	0.845019	0.900493	0.979748		0.99349	0.939049	0.959491	1	0.9624	0.614042	0.407024
ASV295 Clostridia UCG-014	0.413289	0.366275	0.810904	0.972501	0.942172	0.653105	0.835152		0.980379	0.812815	0.920281	1	0.944433	0.988077	0.690679	0.994681	0.899684	0.98534	0.993648	0.710682	0.925521	1	0.978088	0.946849	1	0.942194	0.990938	0.998275	0.850851	0.990166	0.979748		0.99349	0.939076	0.959491	0.956727	0.9624	0.521059	0.657934
ASV297 Oscillospiraceae	0.13683	0.117172	0.922827	0.972501	0.956876	0.929651	0.827257		0.982703	0.884853	0.986522	1	0.898403	0.880628	0.850051	0.994681	0.994063	0.98534	0.989557	0.710682	0.688373	1	0.978088	0.850471	1	0.942194	0.955177	0.998275	0.850851	0.909795	0.979748		0.99349	0.884156	0.845953	0.956727	0.96366	0.917698	0.821286
ASV298 Colidextribacter	0.116036	0.103626	0.992207	0.972501	0.960299	0.830586	0.934598		0.980379	0.519078	0.908849	1	0.45441	0.481209	0.50307	0.994681	0.994063	0.98534	0.989557	0.710682	0.91347	0.993519	0.98078	0.556973	1	0.664531	0.990938	0.998275	0.580398	0.662616	0.987121		0.99349	0.726267	0.959491	0.956727	0.96366	0.521059	0.4671
ASV300 Clostridia UCG-014	0.0274492	0.024936	0.53171	0.972501	0.892669	0.85713	0.827257		0.980379	0.86109	0.918176	1	0.773738	0.918592	0.694053	0.994681	0.899684	0.98534	0.989557	0.710682	0.37094	0.989173	0.98078	0.396529	1	0.664531	0.990938	0.998275	0.503453	0.580046	0.987121		0.99349	0.627476	0.977125	0.956727	0.981637	0.527347	0.461491
ASV301 Erysipelatoclostridiaceae	0.346964	0.309286	0.750411	0.972501	0.791742	0.818455	0.835152		0.987461	0.958487	0.908849	1	0.773738	0.660999	0.539087	0.994681	0.899684	0.98534	0.989557	0.710682	0.688373	1	0.978088	0.712779	1	0.848423	0.990938	0.998275	0.658946	0.662616	0.979748		0.996397	0.884156	0.959491	0.956727	0.981637	0.614042	0.951991
ASV302 Roseburia	0.0727901	0.060709	0.810904	0.972501	0.992223	0.653105	0.827257		0.980379	0.884853	0.920281	1	0.516667	0.889096	0.540698	0.994681	0.899684	0.98534	0.989557	0.710682	0.563889	1	0.98078	0.910155	1	0.882801	0.976439	0.998275	0.919303	0.962333	0.979748		0.99349	0.939049	0.845953	0.956727	0.9624	0.521059	0.315818
ASV303 Incertae Sedis	0.568092	0.518222	0.966267	0.991862	0.942172	0.663219	0.835152		0.980379	0.847027	0.918176	1	0.944433	0.880628	0.850051	0.994681	0.899684	0.98534	0.993648	1	0.856667	1	0.978088	0.85678	1	1	0.947833	0.998275	0.919303	0.869023	0.979748		0.99349	1	0.741335	0.956727	0.9624	0.790831	0.827674
ASV306 Enterorhabdus	0.47149	0.420029	0.708244	0.972501	0.791742	0.557653	0.827257		0.982703	0.866229	0.92645	1	0.898403	0.824432	0.978227	0.994681	0.899684	0.98534	0.989557	0.710682	0.6728	0.993519	0.978088	0.683373	1	0.695549	0.990938	0.998275	0.531146	0.662616	0.979748		0.99349	0.627476	0.959491	0.956727	0.96366	0.576986	0.821286
ASV308 Muribaculaceae	0.275065	0.241348	0.794517	0.972501	0.960299	0.653105	0.827257		0.980379	0.812815	0.918176	1	0.800497	0.371499	0.50307	0.994681	0.961423	0.98534					0.979665	0.686735	1	0.664531	0.990938	0.998275	0.701274	0.869023	0.979748		0.99349	0.627476	0.973027	0.956727	0.96366	0.798373	0.546277
ASV309 Lachnospiraceae	0.236378	0.208213	0.842514	0.972501	0.942172	0.993453	0.433048		0.980379	0.812815	0.920281	1	0.773738	0.983426	0.596189	0.994681	0.994063	0.98534	0.989557	0.710682	0.836194	1	0.979665	0.85678	1	0.942194	0.947833	0.998275	0.816272	0.851808	0.979748		0.99349	0.882758	0.741335	0.956727	0.9624	0.847654	0.414182
ASV310 Clostridia UCG-014	0.0727901	0.060709	0.382857	0.972501	0.892669	0.903583	0.827257		0.980379	0.877172	0.908849	1	0.801782	0.900471	0.788138	0.994681	0.899684	0.98534	0.989557	0.710682	0.37094	0.989173	0.98078	0.37787	1	0.604351	0.990938	0.998275	0.447614	0.580046	0.987121		0.99349	0.627476	0.959491	0.974444	0.962462	0.527347	0.315129
ASV311 UCG-010	0.857781	0.802479	0.760961	0.972501	0.791742	0.557653	0.835152		0.980379	0.985494	0.918874	1	0.820684	0.963419	0.829826	0.994681	0.899684	0.98534	0.993648	0.710682	0.960861	1	0.98078	0.910155	1	0.882238	0.990938	0.998275	0.919303	0.871971	0.979748		0.760844	0.849971	0.959491	0.956727	0.9624	0.576986	0.4671
ASV313 Paludicola	0.340033	0.307126	0.965674	0.972501	0.93743	0.557653	0.881863		0.987461	0.519078	0.824137	1	0.773738	0.210437	0.4533	0.994681	0.899684	0.98534	0.989557	0.710682	0.688373	0.989173	0.978088	0.556973	1	0.664531	0.990938	0.998275	0.503453	0.662616	0.979748		0.99349	0.627476	0.959491	0.974444	0.981637	0.523335	0.549905
ASV317 Lachnospiraceae	0.53088	0.489026	0.965674	0.972501	0.989221	0.557653	0.835152		0.982703	0.847027	0.908849	1	0.87	0.287003	0.740285	0.994681	0.899684	0.98534	0.989557	0.710682	0.688373	1	0.98078	0.888986	1	1	0.947833	0.998275	1	0.941388	0.979748		0.99349	0.939049	0.741335	0.956727	0.9624	0.534941	0.203677
ASV319 Lachnospiraceae	0.186992	0.163513	0.965674	0.972501	0.942172	0.952245	0.835152		0.982703	0.672265	0.918176	1	0.970764	0.58063	0.978227	0.994681	0.899684	0.98534	0.989557	0.710682	0.688373	1	0.979665	0.954026	1	0.942194	0.947833	0.998275	0.948621	0.98626	0.979748		0.99349	0.977125	0.741335	0.956727	0.9624	0.570083	0.758124
ASV320 Oscillospiraceae	0.300249	0.269883	0.820859	0.972501	0.95763	0.691106	0.964264		0.980379	0.737539	0.920281	1	0.773738	0.481209	0.654058	0.994681	0.994063	0.98534	0.989557	0.790479	0.856667	1	0.978088	0.37787	1	0.604351	0.990938	0.998275	0.503453	0.580046	0.979748		0.99349	0.627476	0.977125	1	0.9624	0.766649	0.338755
ASV324 Defluviitaleaceae UCG-011	0.0274492	0.024936	0.53171	0.972501	0.813048	0.923689	0.827257		0.982703	0.911625	0.965053	1	0.515943	0.988077	0.560349	0.994681	0.899684	0.98534	0.989557	0.710682	0.333464	1	0.979665	0.556973	1	0.664531	0.990938	0.998275	0.552502	0.662616	0.979748		0.99349	0.627476	0.959491	0.974444	0.981637	0.614042	0.609285
ASV325 Muribaculaceae	0.422171	0.38448	0.484295	0.972501	0.93743	0.977981	0.827257		0.980379	0.976888	0.994196	1	0.773738	0.838487	0.596189	0.994681	0.994063	0.98534	0.989557	0.710682	0.717934	1	0.979665	0.683373	1	0.664531	0.990938	0.998275	0.701274	0.776892	1		0.99349	0.809396	0.959491	0.956727	0.96366	0.7117	0.387442
ASV326 Gastranaerophilales	0.0490874	0.0405686	0.760961	0.972501	0.956876	0.952245	0.835152		0.980379	0.981149	0.908849	1	0.884853	0.826682	0.807595	0.994681	0.899684	0.98534	0.989557	0.710682	0.447171	0.993519	0.98078	0.396529	1	0.664531	1	0.998275	0.531146	0.662616	0.979748		0.99349	0.627476	0.959491	0.956727	0.97008	0.6485	0.600585
ASV328 Clostridia	0.369236	0.335068	0.760961	0.972501	0.93743	0.660391	0.835152		0.980379	0.976888	0.989137	1	0.947046	0.823803	0.560349	0.994681	0.961423	0.98534	0.989557	0.745666	0.839245	1	0.979665	0.687097	1	0.751112	0.990938	0.998275	0.816272	0.851808	0.987121		0.99349	0.83045	0.959491	0.956727	0.9624	0.534941	0.414182
ASV332 Anaerovorax	0.257122	0.229991	0.760961	0.972501	0.988764	0.818455	0.827257		0.980379	0.532892	0.908849	1	0.898403	0.826682	0.971885	0.994681	0.899684	0.98534	0.989557	0.710682	0.688373	0.993519	0.98078	0.850471	1	0.800402	0.955177	0.998275	0.842154	0.873336	0.979748		0.99349	0.944897	0.741335	0.956727	0.9624	0.560557	0.543899
ASV334 Erysipelotrichaceae	0.148546	0.130346	0.760961	0.972501	0.942172	0.994172	0.827257		0.980379	0.958487	0.918176	1	0.773738	0.838487	0.741175	0.994681	0.899684	0.98534	0.989557	0.710682	0.6728	1	0.978088	0.870333	1	0.942194	0.976439	0.998275	0.948779	0.977125	0.987121		0.99349	0.978918	0.845953	0.956727	0.9624	0.570497	0.179729
ASV335 Clostridia vadinBB60 group	0.236378	0.208213	0.820156	0.972501	0.960299	0.653105	0.964264		0.980379	0.984209	0.920115	1	0.773738	0.70138	0.894386	0.994681	0.899684	0.98534	0.989557	0.745666	0.472743	1	0.978088	0.539326	1	0.751112	0.955177	0.998275	0.727608	0.662616	0.979748		0.99349	0.83045	0.959491	0.974444	0.9624	0.847654	0.616709
ASV336 Colidextribacter	0.340033	0.307126	0.874799	0.972501	0.960299	1	0.964264		0.980379	0.519078	0.908849	1	0.773738	0.391742	0.560707	0.994681	0.994063	0.98534	0.989557	0.710682	0.91347	0.993519	0.98078	0.169493	1	0.395465	0.955177	0.998275	0.246273	0.394918	0.987121		0.760844	0.604593	0.959491	0.956727	0.9624	0.847654	0.621675
ASV339 RF39	0.0727901	0.060709	0.955701	0.972501	0.987204	0.952245	0.835152		0.982703	0.812815	0.986522	1	0.944433	0.826682	0.850051	0.994681	0.994063	0.98534	0.989557	0.710682	0.688373	1	0.978088	0.776772	1	0.942194	0.947833	0.998275	0.842154	0.867674	0.979748		0.99349	0.939049	0.741335	0.956727	0.9624	0.7117	0.817596
ASV342 Colidextribacter	0.247147	0.218661	0.382857	0.972501	0.791742	1	0.827257		0.980379	0.534017	0.918176	1	0.934266	0.47371	0.466791	0.994681	0.899684	0.98534	0.993648	0.710682	0.982715	1	0.978088	0.539326	1	0.664531	0.990938	0.998275	0.503453	0.662616	0.979748		0.662559	0.604593	0.959491	0.956727	0.9624	0.911218	0.802161
ASV343 Oscillospiraceae	0.422171	0.38448	0.966906	0.992455	0.93743	0.942582	0.835152		0.980379	0.78979	0.824137	1	0.898403	0.481209	0.704223	0.994681	0.899684	0.98534	0.989557	0.877883	0.447171	1	0.978088	0.677849	1	0.851755	0.990938	0.998275	0.912303	0.98626	0.979748		0.99349	0.889835	0.959491	0.956727	0.981637	0.6485	0.414182
ASV344 UCG-005	0.913781	0.861396	0.760961	0.972501	0.942172	0.702813	0.964264		0.980379	0.519078	0.908849	1	0.806153	0.330794	0.539087	0.994681	0.959548	0.98534	0.989557	0.745666	1	1	0.978088	0.556973	1	0.664531	0.947833	0.998275	0.580398	0.662616	0.979748		0.99349	0.627476	0.845953	0.956727	0.9624	0.616585	0.414182
ASV345 aureus	0.13683	0.117172	0.53171	0.972501	0.892669	0.779466	0.835152		0.984512	0.680752	0.920281	1	0.62169	0.640255	0.346445	0.994681	0.994063	0.98534	0.989557	0.710682	0.447171	1	0.979665	0.539326	0.848164	0.50218	0.955177	0.998275	0.302296	0.516642	0.979748		0.551066	0.627476	0.959491	0.956727	0.794834	0.912964	0.716632
ASV351 [Eubacterium] xylanophilum group	0.0519477	0.0440898	0.760961	0.972501	0.989221	0.653105	0.835152		0.982703	0.958487	0.986522	1	0.746412	0.804422	0.50307	0.994681	0.899684	0.98534	0.993648	0.710682	0.295657	1	0.978088	0.556973	1	0.604351	0.990938	0.998275	0.531146	0.662616	0.979748		0.99349	0.701545	0.959491	0.974444	0.96366	0.534941	0.408813
ASV352 Muribaculaceae	0.728073	0.673756	0.955701	0.972501	0.956876	0.569899	0.914871		0.980379	0.706665	0.824137	1	0.773738	0.229251	0.478436	0.994681	0.899684	0.98534	0.989557	0.710682	0.897579	1	0.979665	0.78769	1	0.695549	0.955177	0.998275	0.580398	0.76998	0.979748		0.918117	0.627476	0.845953	0.956727	0.9624	0.673236	0.821286
ASV353 Intestinimonas	0.685318	0.639938	0.895218	0.98957	0.987204	0.557653	0.964264		0.980379	0.519078	0.824137	1	0.773738	0.183759	0.539087	0.994681	0.899684	0.98534	0.989557	0.710682	0.688373	1	0.979665	0.556973	1	0.664531	0.990938	0.998275	0.503453	0.580046	0.979748		0.99349	0.726267	0.959491	1	0.981637	0.521059	0.610119
ASV355 Marvinbryantia	0.0727901	0.060709	0.760961	0.991862	0.93743	0.557653	0.835152		0.980379	0.672265	0.824137	1	0.773738	0.216793	0.331349	0.994681	0.899684	0.98534					0.978088	0.621812	1	0.664531	0.990938	0.998275	0.531146	0.649077	0.979748		0.99349	0.642783	0.977125	0.974444	0.981637	0.590638	0.680795
ASV360 Lachnospiraceae NK4A136 group	0.369236	0.313247	0.934866	0.972501	0.833705	0.85713	0.835152		0.982703	0.672265	0.908849	1	0.773738	0.861803	0.560707	0.994681	0.959548	0.98534					0.98078	0.970003	1	0.986932	0.990938	0.998275	0.867679	0.800639	0.987121		0.99349	0.978918	0.959491	0.977059	0.9624	0.570083	0.414182
ASV361 Christensenellaceae	0.673815	0.616333	0.981951	0.972501	0.93743	0.557653	0.977655		0.980379	0.911625	0.824137	1	0.917235	0.282486	0.629275	0.994681	0.899684	0.98534	0.989557	0.710682	0.688373	0.993519	0.98078	0.686735	1	0.951422	0.990938	0.998275	0.842154	0.867674	0.979748		0.99349	0.939049	0.959491	0.956727	0.9624	0.623346	0.489433
ASV362 [Eubacterium] coprostanoligenes group	0.741618	0.67622	0.965674	0.972501	0.956876	0.557653	0.964264		0.980379	0.958487	0.920281	1	0.773738	0.58063	0.483427	0.994681	0.994063	0.98534					0.98078	0.783294	1	0.805167	0.976439	0.998275	0.845019	0.950169	0.979748		0.99349	0.939076	0.958089	0.956727	0.9624	0.76612	0.902009
ASV363 Lachnospiraceae	1	1	0.965674	0.972501	0.932812	0.557653	0.964264		0.980379	0.86109	0.994196	1	0.954353	0.647234	0.926128	0.994681	0.994063	0.98534	0.989557	0.710682	0.688373	1	0.978088	0.850471	1	0.942194	0.990938	0.998275	0.919303	0.924376	0.979748		0.99349	0.911865	0.973027	0.956727	0.9624	0.826953	0.278783
ASV364 NK4A214 group	0.624704	0.577667	0.710517	0.972501	0.93743	0.818455	0.916977		0.982703	0.958487	0.908849	1	0.970764	0.660999	0.978227	0.994681	0.899684	0.98534	0.989557	0.710682	0.447171	1	0.978088	0.687097	1	0.882801	0.990938	0.998275	0.919303	0.941388	0.979748		0.99349	0.859463	0.959491	0.974444	0.97008	0.673236	0.414182
ASV367 Oscillospiraceae	0.237792	0.208213	0.874799	0.972501	0.915925	0.882117	1		0.980379	0.579518	0.996263	1	0.840563	0.991625	0.978227	0.994681	0.994063	0.98534	0.989557	0.877883	0.688373	1	0.978088	0.842753	1	1	0.990938	0.998275	0.818713	0.941388	0.979748		0.99349	0.701545	0.959491	0.956727	1	0.70184	0.657934
ASV369 Colidextribacter	0.453516	0.413845	0.760961	0.972501	0.892669	0.599133	0.835152		0.987461	0.985494	0.920281	1	0.898403	0.693937	0.883169	0.994681	0.899684	0.98534	0.989557	0.710682	0.447171	0.993519	0.978088	0.869189	1	0.942194	0.990938	0.998275	0.919303	0.942194	0.979748		0.99349	0.878555	0.959491	0.956727	0.96366	0.718543	0.609285
ASV371 Fournierella	0.568092	0.518222	0.966906	0.972501	0.93743	0.903583	0.947063		0.980379	0.963069	0.908849	1	0.941137	0.962459	0.925207	0.994681	0.994063	0.98534	0.989557	0.824151	0.960861	1	0.978088	0.734374	1	0.942194	0.955177	0.998275	0.919303	0.865904	0.979748		0.996397	0.977125	0.959491	0.956727	0.9624	0.673236	0.64461
ASV373 GCA-900066575	0.13683	0.117172	0.760961	0.972501	0.892669	0.674399	0.827257		0.980379	0.960891	0.918176	1	0.430201	0.947485	0.464265	0.994681	0.899684	0.98534	0.989557	0.710682	0.447171	1	0.978088	0.683373	1	0.664531	0.990938	0.998275	0.503453	0.580046	0.979748		0.551066	0.627476	0.959491	0.956727	0.9624	0.987461	0.716632
ASV375 Colidextribacter	0.0727901	0.060709	0.760961	0.972501	0.95763	0.968303	0.827257		0.980379	0.894704	0.824137	1	0.962038	0.481209	1	0.994681	0.899684	0.98534	0.989557	0.710682	0.688373	0.993519	0.979665	0.776772	1	0.805167	0.990938	0.998275	0.873254	0.942194	0.987121		0.99349	0.906621	0.936777	0.956727	0.9624	0.521059	0.195658
ASV377 Lachnospiraceae	0.0727901	0.060709	0.967933	0.992455	0.955796	0.977981	0.964264		0.980379	0.960891	0.908849	1	0.800497	0.621598	0.971885	0.994681	0.899684	0.98534	0.989557	0.710682	0.508906	1	0.978088	0.949222	1	0.942194	0.990938	0.998275	0.912303	0.869023	0.979748		0.760844	0.906621	0.959491	0.956727	0.960674	0.344782	0.195658
ASV378 Oscillospiraceae	0.604891	0.556111	0.874799	0.972501	0.948516	0.557653	0.964264		0.980379	0.672265	0.908849	1	0.773738	0.441217	0.560707	0.994681	0.899684	0.98534	1	0.877883	0.839245	1	0.978088	0.80402	1	0.878555	0.990938	0.998275	0.842154	0.962333	0.979748		0.99349	0.843422	0.959491	0.974444	0.962462	0.37787	0.179729
ASV379 Paludicola	0.0519477	0.0440898	0.760961	0.972501	0.915925	0.818455	0.835152		0.980379	0.958487	0.901754	1	0.516667	0.778216	0.464265	0.994681	0.899684	0.98534	0.993648	0.710682	0.472743	1	0.979665	0.687097	1	0.807252	0.990938	0.998275	0.685582	0.662616	0.987121		0.99349	0.896266	0.959491	0.956727	0.9624	0.521059	0.879884
ASV381 distasonis	0.247147	0.218661	0.760961	0.972501	0.985665	0.557653	0.847185		0.980379	0.672265	0.908849	1	0.77877	0.282486	0.466791	0.994681	0.899684	0.98534					0.979665	0.396529	1	0.664531	0.990938	0.998275	0.503453	0.662616	0.979748		0.99349	0.627476	0.977125	0.995463	0.982859	0.523335	0.428499
ASV382 Fournierella	0.23181	0.195581	0.992207	0.972501	0.975987	0.903583	0.964264		0.984512	0.86109	0.908849		0.944433	0.809071	0.978227	0.994681	0.994063	0.98534	0.989557	0.710682	0.717325	1																	0.414182
ASV383 merdae	0.466472	0.420029	0.760961	0.972501	0.892669	0.779466	0.964264		0.10171	0.519078	0.918176	1	0.944433	0.441217	0.704223	0.994681	0.899684	0.98534	0.993648	0.987751	0.6728	1	0.979665	0.69292	0.846765	0.664531	0.947833	0.998275	0.503453	0.662616	0.987121		0.551066	0.627476	0.845953	0.956727	0.794834	0.7117	0.543899
ASV385 Peptococcaceae	0.118034	0.104591	0.992207	0.972501	0.93743	0.660743	0.939514		0.980379	0.564399	0.908849	1	0.789471	0.615368	0.978227	0.994681	0.899684	0.98534	0.989557	0.710682	0.37094	1	0.98078	0.910155	1	0.939457	0.990938	0.998275	0.873254	0.867674	0.979748		0.99349	0.891307	0.959491	0.956727	0.9624	0.527347	0.65416
ASV387 massiliensis	0.967775	0.923877	0.966267	0.972501	0.955796	0.663219	0.949551		0.980379	0.534017	0.824137	1	0.773738	0.183759	0.50307	0.994681	0.899684	0.98534	0.989557	0.710682	0.688373	1	0.98078	0.85678	1	0.942194	0.990938	0.998275	0.936556	0.924376	0.979748		0.99349	0.939076	0.959491	0.956727	0.9624	0.673236	0.951991
ASV389 Muribaculaceae	0.604891	0.556111	0.760961	0.972501	0.791742	0.557653	0.835152		0.987461	0.958487	0.908849	1	0.789471	0.660999	0.867353	0.994681	0.899684	0.98534	0.993648	0.710682	0.472743	1	0.979665	0.910155	1	0.805167	0.990938	0.998275	0.732158	0.680747	0.979748		0.551066	0.809396	0.951542	0.956727	0.9624	0.826953	0.525603
ASV390 Alistipes	0.581374	0.539578	0.794517	0.972501	0.93743	0.966096	0.835152		0.980379	0.809509	0.920281	1	0.789471	0.824432	0.989224	0.994681	0.899684	0.98534	0.989557	0.824151	0.839245	1	0.978088	0.930682	1	0.862918	0.947833	0.998275	0.873254	0.834656	0.979748		0.99349	0.939049	0.741335	0.956727	0.9624	0.560557	0.817596
ASV392 Muribaculaceae	0.786946	0.739068	0.810904	0.972501	0.892669	0.952245	0.964264		0.980379	0.672265	0.908849	1	0.970764	0.988077	0.989224	0.994681	0.899684	0.98534	0.989557	0.966667	0.897579	1	0.98078	0.539326	1	0.664531	0.990938	0.998275	0.518615	0.394918	0.979748		0.99349	0.809396	0.977125	0.956727	0.962462	0.847654	0.680795
ASV393 Oscillibacter	0.466472	0.420029	0.760961	0.972501	0.892669	0.882838	0.964264		0.980379	0.958487	0.994196	1	0.949231	0.823803	0.850051	0.994681	0.971778	0.98534	0.989557	0.877883	0.819307	1	0.98078	0.556973	0.846765	0.50218	0.947833	0.998275	0.297729	0.516642	0.979748		0.551066	0.627476	0.845953	0.956727	0.794834	1	0.650433
ASV394 Enterorhabdus	0.988035	0.943975	0.810904	0.972501	0.791742	0.718987	0.934598		0.980379	0.582424	0.824137	1	0.773738	0.183759	0.0808776	0.994681	0.899684	0.98534	0.989557	0.877883	0.778704	1	0.98078	0.817415	1	0.942194	0.990938	0.998275	0.919303	0.962333	0.987121		0.99349	0.939049	0.959491	0.956727	0.981637	0.662376	0.903715
ASV395 Colidextribacter	0.941047	0.893011	0.820859	0.972501	0.93743	0.649734	0.964264		0.980379	0.984209	0.918176	1	0.970764	0.647234	0.740624	0.994681	0.961423	0.98534	0.989557	0.745666	0.839245	1	0.979665	0.556973	1	0.664531	0.955177	0.998275	0.531146	0.662616	0.979748		0.551066	0.604593	0.959491	0.956727	0.9624	0.982677	0.828967
ASV399 Monoglobus	0.186992	0.163513	0.810904	0.972501	0.960299	0.952245	0.827257		0.982703	0.672265	0.824137	1	0.898403	0.292638	0.629275	0.994681	0.899684	0.98534	0.989557	0.710682	0.37094	0.989173	0.978088	0.95512	1	0.882801	0.947833	0.998275	0.919303	0.869023	0.979748		0.935294	0.926289	0.741335	0.956727	0.9624	0.534941	0.414182
ASV402 Enterorhabdus	0.380639	0.342513	0.760961	0.972501	0.932812	0.557653	0.835152		0.980379	0.596446	0.824137	1	0.773738	0.210437	0.331349	0.994681	0.899684	0.98534					0.978088	0.686735	1	0.695549	0.990938	0.998275	0.518615	0.662616	0.979748		0.99349	0.627476	0.959491	0.956727	0.96366	0.534941	0.821286
ASV403 Oscillospiraceae	0.568092	0.518222	0.966267	0.972501	0.988764	0.557653	0.964264		1	0.911625	0.824137	1	0.800497	0.287003	0.489393	0.994681	0.899684	0.98534	0.989557	0.710682	0.563889	1	0.978088	0.813094	1	0.79997	0.990938	0.998275	0.672865	0.662616	0.979748		0.99349	0.896266	0.959491	0.956727	0.96366	0.987461	0.817596
ASV404 Lachnoclostridium	0.209837	0.184787	0.760961	0.972501	0.892669	0.794459	0.827257		0.987461	0.884853	0.920281	1	0.898403	0.804422	0.948594	0.994681	0.994681	0.98534	0.989557	0.710682	0.447171	0.993519	0.978088	0.859914	1	0.942194	0.955177	0.998275	0.842154	0.931948	0.979748		0.99349	0.850364	0.84785	0.956727	0.96366	0.817679	0.926158
ASV405 Erysipelotrichaceae	0.328382	0.294826	0.904779	0.972501	0.960299	0.557653	0.835152		0.980379	0.519078	0.824137	1	0.773738	0.183759	0.346445	0.994681	0.899684	0.98534	0.989557	0.710682	0.688373	1	0.979665	0.795201	1	0.805167	0.990938	0.998275	0.723714	0.76998	0.979748		0.99349	0.778679	0.977125	0.974444	0.9624	0.521059	0.369025
ASV406 Ruminococcaceae	0.453516	0.413845	0.760961	0.972501	0.985665	0.653105	0.934598		0.980379	0.932459	0.92919	1	0.893065	0.619251	0.809317	0.994681	0.899684	0.98534	0.989557	0.710682	0.897579	1	0.979665	0.539326	1	0.751112	0.990938	0.998275	0.71182	0.662616	0.979748		0.996397	0.849971	0.977125	0.956727	0.9624	0.911218	0.891712
ASV413 Parasutterella	0.49519	0.454091	0.760961	0.972501	0.93743	0.557653	0.835152		0.980379	0.519078	0.824137	1	0.773738	0.183759	0.478436	0.994681	0.899684	0.98534	0.989557	0.710682	0.688373	1	0.978088	0.556973	1	0.664531	0.990938	0.998275	0.503453	0.662616	0.979748		0.99349	0.627476	0.959491	0.974444	0.981637	0.523335	0.55855
ASV420 Muribaculaceae	0.247147	0.218661	0.760961	0.972501	0.791742	0.663219	0.827257		0.980379	0.951424	0.953334	1	0.773738	0.931971	0.678213	0.994681	0.899684	0.98534	0.993648	0.710682	0.472743	1	0.979665	0.917698	1	0.868182	0.990938	0.998275	0.919303	0.851808	0.987121		0.996397	0.939076	0.959491	0.956727	0.9624	0.576986	0.621675
ASV423 UBA1819	0.466472	0.420029	0.955701	0.972501	0.93743	0.653105	0.835152		0.987461	0.78979	0.986522	1	0.898403	0.650687	0.704223	0.994681	0.994681	0.98534	0.989557	0.877883	0.688373	1	0.979665	0.37787	1	0.50218	0.947833	0.998275	0.313596	0.394918	0.979748		0.760844	0.627476	0.845953	0.956727	0.794834	0.912964	0.807693
ASV424 Tuzzerella	1	1	0.874799	0.972501	0.987204	0.664162	0.934346		0.980379	0.958487	0.99802	1	0.898403	0.941325	0.978227	0.994681	0.994063	0.98534	0.993648	0.710682	0.688373	1	0.979665	0.970003	1	0.882238	0.990938	0.998275	0.842154	0.805167	0.979748		0.996397	0.939076	0.953285	0.956727	0.981637	0.957002	0.680795
ASV427 Lachnoclostridium	0.380639	0.342513	0.810904	0.972501	0.956876	0.664162	0.827257		0.980379	0.958487	0.908849	1	0.898403	0.671691	0.879694	0.994681	0.899684	0.98534	0.989557	0.710682	0.688373	1	0.978088	0.737279	1	0.751112	0.990938	1	0.732158	0.884332	0.979748		0.760844	0.627476	0.978064	0.956727	0.9624	0.847654	0.657887
ASV428 Pygmaiobacter	0.339342	0.303697	0.760961	0.972501	0.988764	0.557653	0.827257		0.987461	0.894704	0.971822	1	0.773738	0.900471	0.678213	0.994681	0.899684	0.98534	0.989557	0.710682	0.563889	1	0.978088	0.758276	1	0.664531	0.990938	0.998275	0.732158	0.76998	0.979748		0.996397	0.878881	0.959491	0.956727	0.96366	0.527347	0.195658
ASV430 bacterium	0.0727901	0.060709	0.816446	0.991862	0.948516	0.557653	0.835152		0.980379	0.672265	0.824137	1	0.773738	0.216793	0.331349	0.994681	0.899684	0.98534					0.98078	0.686735	1	0.805167	0.990938	0.998275	0.732158	0.750377	0.987121		0.99349	0.896266	0.959491	0.956727	0.9624	0.397417	0.414182
ASV433 Clostridia UCG-014	1	1	0.771978	0.972501	0.907379	0.653105	0.888614		0.980379	0.672265	0.824137	1	0.773738	0.216793	0.331349	0.994681	0.899684	0.98534					0.979665	0.935768	1	0.664531	0.955177	1	0.580398	0.662616	0.987121		0.865362	0.760835	0.845953	0.956727	0.9624	0.847654	0.802723
ASV436 Enterorhabdus	0.962844	0.912151	0.992207	0.972501	0.942172	0.794459	0.835152			0.579518	0.824137	1	0.840563	0.391742	0.560707	0.994681	0.899684	0.98534					0.978088	0.85678	1	0.820209	0.990938	0.998275	0.850851	0.937231	0.979748		0.99349	0.843422	0.959491	1	0.9624	0.582864	0.962816
ASV439 Muribaculum	0.730244	0.67622	0.874799	0.972501	0.942172	0.712532	0.964264		0.980379	0.715391	0.908849	1	0.789471	0.481209	0.823453	0.994681	0.899684	0.98534	0.989557	0.877883	0.688373	1	0.978088	0.888986	1	0.942194	0.955177	0.998275	0.842154	0.900493	0.979748		0.99349	0.939049	0.845953	0.956727	0.9624	0.534941	0.909063
ASV440 Lachnospiraceae	0.0274492	0.024936	0.760961	0.972501	0.93743	1	0.827257		0.980379	0.958487	0.920281	1	0.516667	0.991625	0.478436	0.994681	0.993881	0.98534	0.989557	0.710682	0.447171	1	0.98078	0.696895	1	0.882801	0.987726	0.998275	0.819418	0.725093	0.987121		0.99349	0.939049	0.959491	0.956727	0.9624	0.521059	0.266865
ASV446 Lachnospiraceae	0.0727901	0.060709	0.760961	0.972501	0.942172	1	0.835152		0.980379	0.877172	0.971822	1	0.801782	0.963419	0.610806	0.994681	0.899684	0.98534	0.989557	0.710682	0.688373	1	0.98078	0.396529	1	0.664531	0.990938	0.998275	0.503453	0.662616	0.979748		0.99349	0.627476	0.959491	0.974444	0.96366	0.534941	0.315818
ASV447 RF39	0.913781	0.861396	0.760961	0.972501	0.932812	0.794459	0.964264		0.980379	0.809509	0.918176	1	0.898403	0.481209	0.560707	0.994681	0.994681	0.98534	0.989557	0.788086	0.688373	1	0.98078	0.396529	1	0.395465	0.955177	0.998275	0.246273	0.394918	0.979748		0.760844	0.627476	0.959491	0.956727	0.960674	0.917698	0.974736
ASV448 Peptococcaceae	0.15024	0.133653	0.965674	0.972501	0.988764	0.557653	0.847185		0.984512	0.596446	0.908849	1	0.773738	0.481209	0.50307	0.994681	0.906129	0.98534	0.989557	0.877883	0.688373	1	0.98078	0.686735	1	0.855836	0.990938	0.998275	0.727608	0.750377	0.987121		0.99349	0.859657	0.959491	0.956727	0.9624	0.344782	0.123054
ASV456 Clostridia UCG-014	0.0274492	0.024936	0.484295	0.972501	0.791742	0.940581	0.827257		0.980379	0.672265	0.908849	1	0.773738	0.470722	0.331349	0.994681	0.899684	0.98534	0.993648	0.710682	0.688373	1	0.978088	0.556973	1	0.664531	0.990938	0.998275	0.503453	0.580046	0.979748		0.99349	0.627476	0.978064	0.974444	0.981637	0.614042	0.695382
ASV462 Muribaculaceae	0.236378	0.208213	0.53171	0.972501	0.892669	0.921415	0.934598		0.980379	0.812815	0.953334	1	0.798101	0.931971	0.740285	0.994681	0.961423	0.98534	0.993648	0.710682	0.358418	1	0.98078	0.396529	1	0.820209	0.990938	0.898256	0.609611	0.662616	0.987121		0.99349	0.679925	0.977125	0.956727	0.981637	0.590638	0.694976
ASV465 Intestinimonas	0.333678	0.294826	0.965674	0.972501	0.93743	0.882117	0.929898		0.982703	0.958487	0.908849	1	0.840563	0.963419	0.850051	0.994681	0.899684	0.98534					0.978088	0.776772	1	0.942194	0.947833	0.998275	0.842154	0.867674	0.979748		0.99349	0.939049	0.741335	0.956727	0.9624	0.7117	0.828967
ASV467 UCG-010	0.230178	0.195581	0.794517	0.972501	0.932812	0.557653	0.827257		0.980379	0.672265	0.824137	1	0.773738	0.216793	0.331349	0.994681	0.899684	0.98534					0.98078	0.765607	1	0.800402	0.990938	0.998275	0.732158	0.680747	0.979748		0.99349	0.859657	0.959491	0.956727	0.9624	0.534941	0.338755
ASV468 Candidatus Saccharimonas	0.0727901	0.060709	0.820859	0.972501	0.987204	0.942582	0.835152		0.987461	0.958487	0.920281	1	0.840563	0.926479	0.978227	0.994681	0.993881	0.98534	0.989557	0.710682	0.563889	1	0.978088	0.776772	1	0.942194	0.947833	0.998275	0.842154	0.867674	0.979748		0.99349	0.939049	0.741335	0.956727	0.9624	0.7117	0.802161
ASV469 Lachnospiraceae	0.604891	0.556111	0.874799	0.972501	0.955796	0.653105	0.835152		0.980379	0.812815	0.824137	1	0.898403	0.371499	0.610806	0.994681	0.899684	0.98534	0.989557	0.824151	0.472743	1	0.979665	0.423958	1	0.805167	0.990938	0.998275	0.672865	0.733028	0.979748		0.996397	0.642783	0.959491	0.956727	0.981637	0.614042	0.408813
ASV470 UCG-007	0.941047	0.893011	0.966267	0.995681	0.942172	0.921415	0.835152		0.980379	0.519078	0.920281	1	0.982831	0.826682	0.983794	0.994681	0.899684	0.98534	0.993648	0.966667	0.839245	1	0.98078	0.910155	1	0.807252	0.990938	0.998275	0.919303	1	0.979748		0.99349	0.978918	0.959491	1	0.9624	0.70184	0.974736
ASV473 Gastranaerophilales	0.137433	0.119699	0.904779	0.972501	0.996546	0.653105	0.934783		0.987461	0.519078	0.918176	1	0.773738	0.47371	0.668488	0.994681	0.899684	0.98534	0.993648	0.896396	0.717934	1	0.98078	0.396529	1	0.664531	0.990938	0.998275	0.503453	0.580046	0.987121		0.99349	0.627476	0.977125	0.956727	0.981637	0.527347	0.306333
ASV475 Lachnospiraceae UCG-006	0.151984	0.134202	1	0.972501	0.988764	0.794459	0.835152		0.982703	0.582424	0.908849	1	0.970764	0.481209	0.971885	0.994681	0.899684	0.98534	0.989557	0.710682	0.688373	1	0.979665	0.944666	1	1	0.947833	0.998275	1	0.942194	0.979748		0.99349	0.939049	0.741335	0.956727	0.9624	0.527567	0.512805
ASV479 Clostridia vadinBB60 group	0.522768	0.480007	0.760961	0.991862	0.987204	0.73719	0.827257		0.984512	0.941941	0.908849	1	0.820684	0.962188	0.894386	0.994681	0.899684	0.98534	0.989557	0.710682	0.53221	1	0.978088	0.813094	1	0.664531	0.990938	0.998275	0.805803	0.962333	0.979748		0.99349	0.809396	0.959491	0.974444	0.96366	0.627711	0.266865
ASV481 UCG-010	0.53088	0.480007	0.760961	0.972501	0.791742	0.921415	0.835152		0.980379	0.884853	1	1	0.944433	0.963419	0.707224	0.994681	0.899684	0.98534	0.989557	0.710682	0.856667	0.993519	0.979665	0.987461	1	0.914111	0.955177	0.998275	0.842154	0.834656	0.979748		0.99349	0.939076	0.936777	0.956727	0.9624	0.623346	1
ASV484 Lachnoclostridium	0.0727901	0.060709	0.935365	0.98957	0.93743	0.653105	0.939514		0.980379	0.958487	0.918176	1	0.773738	0.886099	0.704223	0.994681	0.899684	0.98534	0.989557	0.710682	0.508906	1	0.978088	0.842753	1	0.805167	0.990938	0.998275	0.834316	0.941388	0.979748		0.99349	0.911865	0.959491	0.981973	0.9624	0.344782	0.315818
ASV486 Bacteroides	0.568092	0.518222	0.965674	0.972501	0.975987	0.557653	0.964264		0.980379	0.596446	0.824137	1	0.773738	0.210437	0.331349	0.994681	0.899684	0.98534					0.979665	0.946849	1	1	0.990938	0.998275	0.855267	0.869023	0.979748		0.99349	0.970135	0.959491	0.974444	0.9624	0.521059	0.621675
ASV491 NK4A214 group	0.237792	0.208213	0.967933	0.972501	0.93743	0.557653	0.869621		0.980379	0.958487	0.920281	1	0.773738	0.58063	0.483427	0.994681	0.994063	0.98534					0.98078	0.966207	1	0.896266	0.990938	0.998275	0.919303	0.98626	0.987121		0.99349	0.939076	0.959491	0.956727	0.9624	0.397417	0.293109
ASV496 Lachnospiraceae	0.15024	0.133653	0.934649	0.972501	0.960299	0.664162	0.964264		0.980379	0.958487	0.938876	1	0.773738	0.809071	0.971885	0.994681	0.899684	0.98534	0.993648	0.710682	0.358418	1	0.978088	0.625109	1	0.942194	0.990938	0.998275	0.850851	0.662616	0.979748		0.99349	0.978918	0.959491	0.956727	0.981637	0.976278	0.621675
ASV498 Ruminococcaceae	0.962844	0.912151	0.760961	0.972501	0.93743	0.921415	0.914871		0.980379	0.672265	0.908849	1	0.840563	0.33382	0.539087	0.994681	0.899684	0.98534					0.98078	0.683373	1	0.857384	0.955177	0.998275	0.732158	0.662616	1		0.662559	0.809396	0.951542	0.956727	0.9624	0.521059	0.817596
ASV500 Colidextribacter	0.646241	0.598933	0.760961	0.972501	0.791742	0.557653	0.934598		0.980379	0.671057	0.994196	1	0.670394	0.847152	0.539087	0.994681	0.994681	1	0.989557	0.710682	0.447171	1	0.979935	0.85678	1	0.878555	0.955177	0.998275	0.732158	0.662616	0.987121		0.552861	0.843422	0.741335	0.956727	0.9624	0.565133	0.435976
ASV501 Streptococcus	0.0727901	0.060709	0.874799	0.972501	0.942172	0.952245	0.835152		0.982703	0.812815	0.986522	1	0.944433	0.826682	0.850051	0.994681	0.994063	0.98534	0.989557	0.710682	0.688373	1	0.978088	0.776772	1	0.942194	0.947833	0.998275	0.842154	0.867674	0.979748		0.99349	0.939049	0.741335	0.956727	0.9624	0.7117	0.758124
ASV504 Paludicola	0.0727901	0.060709	0.484295	0.972501	0.791742	0.952245	0.827257		0.980379	0.666998	0.824137	1	0.645372	0.33382	0.298388	0.994681	0.899684	0.98534	0.993648	0.710682	0.688373	1	0.978088	0.677849	1	0.805167	0.990938	0.998275	0.635775	0.580046	0.979748		0.958536	0.778679	0.977125	0.981973	0.96366	1	0.91698
ASV509 Escherichia-Shigella	0.380639	0.342513	0.760961	0.972501	0.93743	1	0.835152		0.980379	0.672265	0.918176	1	0.944433	0.44614	0.925207	0.994681	0.899684	0.98534	0.989557	0.790479	0.688373	1	0.979665	0.683373	0.846765	0.664531	0.990938	0.998275	0.552502	0.662616	0.979748		0.662559	0.627476	0.977125	0.956727	0.860917	0.7117	0.817596
ASV511 thetaiotaomicron	0.53088	0.482352	0.966267	0.972501	0.960299	0.569899	0.964264		0.982703	0.579518	0.824137	1	0.840563	0.371499	0.560349	0.994681	0.899684	0.98534	0.989557	0.710682	0.563889	1	0.979665	0.687097	1	0.97344	0.990938	0.998275	0.741196	0.867674	0.979748		0.99349	0.804908	0.959491	0.981973	0.9624	0.527347	0.515435
ASV512 faecalis	0.0490874	0.0405686	0.760961	0.972501	0.915925	0.794459	0.827257		0.980379	0.596446	0.971822	1	0.773738	0.947485	0.660265	0.994681	0.899684	0.98534	0.989557	0.710682	0.563889	1	0.98078	0.539326	1	0.698352	0.990938	0.998275	0.580398	0.580046	0.987121		0.99349	0.704221	0.977125	0.956727	0.96366	0.534941	0.408813
ASV514 bacterium	0.924568	0.873431	0.760961	0.987545	0.932812	0.85713	0.827257		0.980379	0.519078	0.824137	1	0.516667	0.216793	0.331349	0.994681	0.899684	0.98534	0.989557	0.987751	0.821357	1	0.979665	0.869189	1	0.805167	0.947833	0.998275	0.761525	0.884332	0.979748		0.551066	0.627476	0.845953	0.956727	0.9624	0.826953	0.980671
ASV517 Ruminococcaceae	0.339342	0.303697	0.877551	0.972501	0.942172	0.663219	0.835152		0.980379	0.596446	0.824137	1	0.773738	0.210437	0.331349	0.994681	0.899684	0.98534					0.978088	0.842753	1	0.942194	0.990938	0.998275	0.818713	0.851808	0.979748		0.99349	0.778679	0.977125	0.980766	0.96366	0.7117	0.951991
ASV520 Lachnoclostridium	0.854702	0.786126	0.965674	0.972501	0.93743	0.818455	0.835152		0.980379	0.86109	1		0.944433	0.963419	0.704223	0.994681	0.899684	0.98534	0.989557	0.710682	0.897579	1	0.979665	0.621812	1	0.802258	0.990938	0.998275	0.732158	0.851808	0.979748		0.996397	0.829255	0.845953	0.956727	0.982859	0.847654	0.546277
ASV523 Lachnoclostridium	0.0274492	0.024936	0.53171	0.972501	0.907379	0.85713	0.827257		0.980379	0.847027	0.908849	1	0.701837	0.619251	0.331349	0.994681	0.899684	0.98534	0.993648	0.710682	0.688373	1	0.98078	0.621812	1	0.664531	0.990938	0.998275	0.536194	0.580046	0.987121		0.99349	0.804908	0.959491	0.956727	0.981637	0.527347	0.407943
ASV524 Christensenellaceae R-7 group	0.0274492	0.024936	0.58727	0.972501	0.907379	0.921415	0.827257		0.980379	0.86109	0.918176	1	0.773738	0.918592	0.694053	0.994681	0.899684	0.98534	0.989557	0.710682	0.37094	0.989173	0.98078	0.556973	1	0.664531	0.990938	0.998275	0.503453	0.662616	1		0.99349	0.627476	0.977125	0.991124	0.981637	0.397417	0.428499
ASV525 Lachnospiraceae	0.47149	0.432286	0.874799	0.972501	0.98466	0.557653	0.971379		0.980379	0.812815	0.908849	1	0.800497	0.287003	0.464265	0.994681	0.935288	0.994557	0.989557	0.710682	0.563889	1	0.978088	0.423958	1	0.50218	0.990938	0.998275	0.447614	0.580046	0.979748		0.99349	0.627476	0.973027	0.977059	0.9624	0.534941	0.489433
ASV526 Clostridia vadinBB60 group	0.568092	0.518222	0.750411	0.972501	0.791742	1	0.827257		0.980379	0.519078	0.824137	1	0.670394	0.183759	0.298388	0.994681	0.899684	0.98534	0.989557	0.745666	0.563889	1	0.978088	0.776772	1	0.800402	0.990938	0.998275	0.580398	0.662616	0.979748		0.958536	0.651273	0.959491	0.956727	0.96366	0.7117	0.817596
ASV527 [Eubacterium] nodatum group	0.186992	0.163513	0.842514	0.972501	0.932812	0.994172	0.835152		0.980379	0.958487	0.920281	1	0.516667	0.923102	0.468748	0.994681	0.899684	0.98534	0.989557	0.710682	0.53221	1	0.979665	0.827954	1	0.664531	0.990938	0.998275	0.719816	0.662616	0.979748		0.99349	0.970135	0.959491	0.956727	0.981637	0.599422	0.716632
ASV528 cellulosilyticus	0.718507	0.671371	0.842514	0.972501	0.93743	0.569899	0.835152		0.980379	0.519078	0.824137	1	0.773738	0.183759	0.346445	0.994681	0.899684	0.98534	0.989557	0.710682	0.688373	1	0.978088	0.85678	1	0.751112	0.990938	0.998275	0.580398	0.662616	0.979748		0.935294	0.708367	0.959491	0.956727	0.96366	0.7117	0.974606
ASV538 A2	0.0727901	0.060709	0.865557	0.98957	0.988764	0.557653	0.835152		0.980379	0.672265	0.824137	1	0.773738	0.216793	0.331349	0.994681	0.899684	0.98534					0.98078	0.602509	1	0.664531	0.990938	0.998275	0.580398	0.580046	0.987121		0.996397	0.8383	0.959491	0.956727	0.96366	0.521059	0.336047
ASV542 Clostridia UCG-014	0.0727901	0.060709	0.874799	0.972501	0.948516	0.921415	0.835152		0.982703	0.812815	0.986522	1	0.944433	0.826682	0.850051	0.994681	0.994063	0.98534	0.989557	0.710682	0.688373	1	0.978088	0.80144	1	0.903225	0.955177	0.998275	0.818713	0.869023	0.979748		0.99349	0.906621	0.845953	0.956727	0.9624	0.614042	0.716632
ASV544 Lachnospiraceae	0.151984	0.134202	0.760961	0.972501	0.892669	0.830586	0.964264		0.980379	0.70739	0.971822	1	0.773738	0.58063	0.926128	0.994681	0.899684	0.98534	0.989557	0.877883	0.688373	1	0.978088	0.875761	1	0.942194	0.955177	0.998275	0.919303	0.950169	0.979748		0.760844	0.939049	0.90549	0.956727	0.860917	0.397417	0.179729
ASV545 Lachnospiraceae NK4A136 group	0.137433	0.117172	0.992207	0.972501	0.956876	1	0.827257		0.982703	0.958487	0.908849	1	0.840563	0.963419	0.850051	0.994681	0.899684	0.98534					0.978088	0.949222	1	0.942194	0.947833	0.998275	0.946518	0.900493	0.979748		0.99349	0.939076	0.845953	0.956727	0.9624	0.70184	0.652276
ASV551 Clostridia UCG-014	0.0727901	0.060709	0.820859	0.972501	0.942172	0.897134	0.893143		0.980379	0.86109	0.971822	1	0.773738	0.988077	0.560349	0.994681	0.899684	0.98534	0.989557	0.710682	0.688373	1	0.98078	0.685255	1	0.664531	0.990938	0.998275	0.531146	0.662616	0.979748		0.99349	0.651273	0.959491	0.956727	0.981637	0.37787	0.407943
ASV554 Lachnospiraceae	0.574956	0.4992	0.760961	0.972501	0.93743	0.882117	0.835152		0.980379		0.908849			0.58063	0.704223	0.994681	0.899684	0.98534	0.989557	0.877883	0.688373	1
ASV556 Oscillibacter	0.988035	0.943975	0.965674	0.972501	0.95763	0.903583	0.835152		0.982703	0.877172	0.920401	1	0.934266	0.835455	0.617923	0.519465	0.994063	0.98534	0.989557	0.987751	0.960861	1	0.978088	1	1	0.942194	0.990938	0.998275	0.925808	0.867527	0.979748		0.99349	0.8383	0.959491	0.956727	0.981637	0.695044	0.610119
ASV559 obesi	1	1	0.820859	0.972501	0.93743	0.663219	0.916977		0.980379	0.519078	0.824137	1	0.773738	0.19263	0.560349	0.994681	0.899684	0.98534	0.989557	0.710682	0.688373	1	0.982094	0.621812	1	0.664531	0.990938	0.998275	0.606267	0.715557	0.979748		0.99349	0.658994	0.959491	0.974444	0.96366	0.521059	0.58902
ASV565 Lachnospiraceae
ASV569 GCA-900066575	0.0727901	0.060709	0.935365	0.972501	0.956876	0.952245	0.949551		0.980379	0.89578	0.908849	1	0.773738	0.481209	0.989224	0.994681	0.899684	0.98534	0.993648	0.710682	0.295657	1	0.978088	0.813094	1	0.942194	0.990938	0.998275	0.919303	0.865904	0.979748		0.935294	0.878555	0.959491	0.956727	0.9624	0.527347	0.266865
ASV577 Peptostreptococcales-Tissierellales	0.467314	0.420029	0.810904	0.972501	0.93743	0.779466	0.835152		0.982703	0.672265	0.920281	1	0.944433	0.756866	0.989224	0.994681	0.899684	0.98534	1	0.790479	0.856667	1	0.978088	0.677849	1	0.942194	0.955177	0.998275	0.873254	0.851808	0.979748		0.99349	0.882758	0.845953	0.956727	0.9624	0.7117	0.828967
ASV585 Bilophila	0.941047	0.893011	0.810904	0.972501	0.892669	0.557653	0.964264		0.982703	0.960891	0.92645	1	0.970764	0.619251	0.989224	0.994681	0.899684	0.98534	0.989557	0.710682	0.688373	1	0.98078	0.687097	1	0.800402	0.947833	0.998275	0.634787	0.750377	0.979748		0.99349	0.744063	0.845953	0.956727	0.960674	0.847654	0.565552
ASV586 Clostridia vadinBB60 group	0.592004	0.548089	0.760961	0.972501	0.95763	0.903583	0.934598		0.980379	0.684427	0.920281	1	0.944433	0.671691	0.721332	0.994681	0.899684	0.98534	0.989557	0.710682	0.897579	1	0.979665	0.396529	1	0.802258	0.955177	0.451177	0.685582	0.715557	0.979748		0.99349	0.642783	0.959491	0.956727	0.9624	0.884994	0.593609
ASV588 UCG-005	0.906996	0.855046	0.818622	0.972501	0.998048	0.557653	0.835152		0.980379	0.967042	0.99802	1	0.970764	0.608897	0.661865	0.994681	0.899684	0.98534	0.989557	0.710682	0.897579	1	0.979665	0.946849	0.846765	0.664531	0.955177	0.998275	0.723714	0.867674	0.979748		0.99349	0.878555	0.959491	0.956727	0.9624	0.987461	0.657934
ASV589 Muribaculaceae	0.262937	0.232849	0.817357	0.972501	0.93743	0.557653	0.835152		0.980379	0.983241	0.908849	1	0.893065	0.595257	0.678213	0.994681	0.899684	0.98534	0.989557	0.710682	0.733557	1	0.978088	0.970003	1	1	0.947833	0.998275	0.98078	0.942194	0.979748		0.996397	0.939076	0.741335	0.956727	0.9624	0.7117	0.827674
ASV594 colihominis	0.151984	0.134202	0.760961	0.972501	0.892669	0.977981	0.835152		0.982703	0.958487	0.938876	1	0.77877	0.963419	0.596189	0.994681	0.899684	0.98534	0.989557	0.710682	0.688373	1	0.98078	0.686735	1	0.664531	0.990938	0.998275	0.518615	0.662616	0.979748		0.99349	0.784007	0.977125	0.981973	0.981637	0.521059	0.435976
ASV597 Roseburia	0.574956	0.4992	0.760961	0.972501	0.960299	0.557653	0.827257		0.980379	0.70739		1	0.773738	0.707404	0.971885	0.994681	0.899684	0.98534	0.989557	0.710682	0.563889	1
ASV600 Lachnospiraceae	1	1	0.967933	0.972501	0.932812	0.663219	0.835152		0.987461	0.985494	0.908849	1	0.947046	0.991625	0.971885	0.994681	0.899684	0.98534	0.989557	0.877883	0.688373	1	0.978088	0.85678	0.848164	0.664531	0.947833	0.998275	0.694453	0.867674	0.979748		0.958536	0.726267	0.958089	0.956727	0.960674	0.987461	0.817596
ASV605 Clostridia vadinBB60 group	0.718507	0.671371	0.874799	0.991862	0.93743	0.968303	0.964264		0.980379	0.519078	0.824137	1	0.773738	0.183759	0.466791	0.994681	0.899684	0.98534	0.989557	0.710682	0.688373	1	0.979665	0.813094	1	0.882238	0.947833	0.998275	0.719816	0.662616	0.987121		0.662559	0.743446	0.741335	0.956727	0.9624	0.70184	0.4671
ASV606 Lachnoclostridium	0.574956	0.4992	0.981951	0.972501	0.988764	0.557653	0.827257																0.978088	0.813094	1	0.942194	0.990938	0.998275	0.919303	0.865904	0.979748		0.935294	0.878555	0.959491	0.956727	0.9624	0.527347	0.546277
ASV615 UCG-010	0.223912	0.195581	0.484295	0.972501	0.892669	0.794459	0.835152		0.980379	0.671057	0.908849	1	0.773738	0.475195	0.346445	0.994681	0.899684	0.98534	0.989557	0.710682	0.508906	1	0.978088	0.396529	1	0.604351	0.955177	0.998275	0.246273	0.516642	0.979748		0.551066	0.604593	0.959491	0.956727	0.794834	0.883341	0.681149
ASV629 [Eubacterium] coprostanoligenes group	0.53088	0.482352	0.874799	0.972501	0.892669	0.794459	0.964264		0.980379	0.809509	0.994196	1	0.789471	0.918592	0.971885	0.994681	0.994681	0.98534	0.989557	0.745666	0.856667	1	0.978088	0.602509	1	0.942194	0.990938	0.998275	0.732158	0.76998	0.979748		0.99349	0.778679	0.977125	0.956727	0.9624	0.560557	0.817596
ASV635 Lachnospiraceae
ASV636 RF39	0.467314	0.420029	0.810904	0.972501	0.915925	0.660743	0.827257		0.980379	0.534283	0.891293	1	0.884853	0.287003	0.560707	0.994681	0.899684	0.98534	0.989557	0.877883	0.563889	1	0.979665	0.765607	1	0.802258	0.976439	0.998275	0.719816	0.662616	0.979748		0.99349	0.939049	0.959491	0.956727	0.9624	0.614042	0.546277
ASV640 Clostridia vadinBB60 group	0.380639	0.342513	0.965674	0.972501	0.93743	1	0.971379		0.982703	0.884853	0.986522	1	0.898403	0.880628	0.850051	0.994681	0.994063	0.98534	0.989557	0.710682	0.688373	1	0.978088	0.898242	1	0.882238	0.990938	0.998275	0.732158	0.76998	0.987121		0.99349	0.970135	0.959491	0.956727	0.981637	0.695044	0.709956
ASV646 Anaerotruncus	0.0727901	0.060709	0.992207	0.995681	0.956876	0.557653	0.970697		0.984512	0.672265	0.930768	1	0.773738	0.671691	0.560707	0.994681	0.994063	0.98534	0.989557	0.877883	0.688373	1	0.98078	0.602509	1	0.664531	0.990938	0.998275	0.531146	0.516642	0.979748		0.99349	0.878555	0.977125	0.956727	0.981637	0.560557	0.428499
ASV648 Clostridia vadinBB60 group	0.247147	0.218661	0.484295	0.972501	0.791742	0.903583	0.433048		1	0.706665	0.824137	1	0.501729	0.314677	0.0808776	0.994681	0.899684	0.98534	0.989557	0.710682	0.688373	1	0.978088	0.677849	1	0.805167	0.990938	0.998275	0.606267	0.715557	0.979748		0.99349	0.627476	0.978064	0.977059	0.981637	0.790831	0.991202
ASV662 [Clostridium] methylpentosum group	0.422171	0.38448	0.760961	0.972501	0.93743	0.557653	0.835152		0.987461	0.596446	0.824137	1	0.970764	0.3231	0.596189	0.994681	0.899684	0.98534	0.989557	0.710682	0.688373	0.993519	0.978088	0.946849	1	0.942194	0.990938	0.998275	0.850851	0.990166	0.979748		0.99349	0.939076	0.959491	0.956727	0.9624	0.521059	0.756428
ASV665 Anaerofustis	0.0274492	0.024936	0.708244	0.972501	0.892669	0.939734	0.827257		0.980379	0.894704	0.908849	1	0.430201	0.838487	0.464265	0.994681	0.994681	0.98534	0.993648	0.710682	0.295657	1	0.98078	0.556973	1	0.744111	0.990938	0.998275	0.563691	0.580046	0.987121		0.996397	0.809396	0.968994	0.956727	0.96366	0.523335	0.4671
ASV667 [Eubacterium] brachy group	0.466472	0.420029	0.760961	0.972501	0.932812	0.73719	0.949551		0.982703	0.941941	0.838518	1	0.917235	0.371499	0.466791	0.994681	0.899684	0.98534	0.989557	0.896396	1	1	0.979665	0.621812	1	0.802258	0.990938	0.998275	0.732158	0.851808	0.979748		0.996397	0.829255	0.845953	0.956727	0.982859	0.847654	0.914216
ASV684 RF39	0.0727901	0.060709	0.760961	0.972501	0.898467	0.952245	0.835152		0.980379	0.706665	0.908849	1	0.430201	0.693937	0.331349	0.994681	0.993881	0.98534	0.989557	0.710682	0.508906	1	0.98078	0.842753	1	0.882801	0.990938	0.998275	0.741196	0.680747	0.979748		0.99349	0.889835	0.959491	0.977059	0.96366	0.534941	0.55855
ASV702 Oscillospiraceae	0.223912	0.195581	0.965674	0.991862	0.892669	0.85713	0.964264		0.980379	0.78979	0.908849	1	0.773738	0.693937	0.989224	0.994681	0.899684	0.98534	0.989557	0.790479	0.37094	1	0.978088	0.602509	1	0.664531	0.990938	0.998275	0.672865	0.680747	0.979748		0.99349	0.8383	1	1	0.9624	0.826953	0.315818
ASV709 Clostridia UCG-014	0.151984	0.134202	0.913931	0.972501	0.988764	0.557653	0.827257		0.980379	0.519078	0.824137	1	0.773738	0.183759	0.346445	0.994681	0.899684	0.98534	0.989557	0.710682	0.688373	1	0.978088	0.69292	1	0.800402	0.990938	0.998275	0.71182	0.76998	0.979748		0.99349	0.743446	0.959491	0.956727	0.9624	0.527347	0.379953
ASV727 RF39	0.0877676	0.0762677	0.760961	0.972501	0.942172	0.801692	0.827257		0.982703	0.78979	0.908849	1	0.67825	0.608897	0.560349	0.994681	0.994063	0.98534	0.989557	0.790479	0.735346	1	0.979665	0.539326	1	0.698352	0.990938	0.998275	0.503453	0.580046	0.987121		0.99349	0.704221	0.978064	0.956727	0.981637	0.534941	0.493259
ASV754 Parabacteroides	0.0727901	0.060709	0.810904	0.98957	0.960299	0.557653	0.835108		0.980379	0.596446	0.824137	1	0.773738	0.210437	0.331349	0.994681	0.899684	0.98534					0.978088	0.556973	1	0.664531	0.990938	0.998275	0.503453	0.580046	0.979748		0.99349	0.627476	0.978064	0.974444	0.981637	0.614042	0.512805
ASV772 Butyricicoccus	0.0519477	0.0440898	0.779196	0.972501	0.95763	0.794459	0.964264		0.980379	0.680752	0.99802	1	0.62169	0.861803	0.52882	0.994681	0.993881	0.98534	0.989557	0.710682	0.447171	1	0.98078	0.556973	1	0.50218	0.955177	0.998275	0.246273	0.394918	0.979748		0.99349	0.627476	0.959491	0.956727	0.9624	0.636757	0.817596
ASV828 indistinctus	0.728259	0.673756	0.966267	0.972501	0.932812	0.903583	0.964264			0.579518	0.824137	1	0.840563	0.391742	0.560707	0.994681	0.899684	0.98534					0.979665	0.80402	1	0.725246	0.990938	1	0.732158	0.851808	0.979748		0.996397	0.939049	0.959491	0.956727	0.9624	0.917698	0.716632
ASV844 Clostridia UCG-014	0.0727901	0.060709	0.934649	0.972501	0.987204	0.870327	0.835152		0.982703	0.812815	0.986522	1	0.944433	0.826682	0.850051	0.994681	0.994063	0.98534	0.989557	0.710682	0.688373	1	0.978088	0.80144	1	0.903225	0.955177	0.998275	0.818713	0.869023	0.979748		0.99349	0.906621	0.845953	0.956727	0.9624	0.614042	0.714262
ASV978 Intestinimonas	0.575068	0.528995	0.750072	0.972501	0.93743	0.794459	0.964264		0.980379		0.971822			0.823794	0.894386	0.994681	0.899684	0.994557	0.989557	0.710682	0.960861	1	0.979665	0.970003	0.846765	0.800402	0.955177	0.998275	0.732158	0.867674	0.987121		0.958536	0.8383	0.942691	0.956727	0.794834	0.614042	0.195658

## Sheet: Status
	Antibiotic	Group	SCFA_AA	SCFA_PA	SCFA_BA	SCFA_VA	SCFA_CA	Batch	GLAST	GLT1	GAT1	GAT3	TNFR1	NR2B	NR2A	NR1	GLUA1	GLUA2	Ambulatory_Counts	Vertcal_Counts	Stereotipic_Counts	Average_velocity	IL_6	TNF_a	IFN_gamma	IL_15	IL_17	IL_10	IL_4	TGF_b	CCL2	CCL5	CCL20	CX3CL1	CCR2	CCR5	CX3CR1	Occludine	Learning_index_Rmaze
ASV1 Muribaculaceae	NS	NS	NS	NS	NS	NS	NS	NS	NS	NS	NS	NS	NS	NS	NS	NS	NS	NS	NS	NS	NS	NS	NS	NS	NS	NS	NS	NS	NS	NS	NS	NS	NS	NS	NS	NS	NS	NS	NS
ASV2 Lachnospiraceae NK4A136 group	NS	NS	NS	NS	NS	NS	NS	NS	NS	NS	NS	NS	NS	NS	NS	NS	NS	NS	NS	NS	NS	NS	NS	NS	NS	NS	NS	NS	NS	NS	NS	NS	NS	NS	NS	NS	NS	NS	NS
ASV3 muciniphila	NS	NS	NS	NS	NS	NS	NS	NS	NS	NS	NS	NS	NS	NS	NS	NS	NS	NS	NS	NS	NS	NS	NS	NS	NS	NS	NS	NS	NS	NS	NS	NS	NS	NS	NS	NS	NS	NS	NS
ASV4 Lachnospiraceae NK4A136 group	NS	NS	NS	NS	NS	NS	NS	NS	NS	NS	NS	NS	NS	NS	NS	NS	NS	NS	NS	NS	NS	NS	NS	NS	NS	NS	NS	NS	NS	NS	NS	NS	NS	NS	NS	NS	NS	NS	NS
ASV5 Lactobacillus	NS	NS	NS	NS	NS	NS	NS	NS	NS	NS	NS	NS	NS	NS	NS	NS	NS	NS	NS	NS	NS	NS	NS	NS	NS	NS	NS	NS	NS	NS	NS	NS	NS	NS	NS	NS	NS	NS	NS
ASV6 Muribaculaceae	NS	NS	NS	NS	NS	NS	NS	NS	NS	NS	NS	NS	NS	NS	NS	NS	NS	NS	NS	NS	NS	NS	NS	NS	NS	NS	NS	NS	NS	NS	NS	NS	NS	NS	NS	NS	NS	NS	NS
ASV7 johnsonii	NS	NS	NS	NS	NS	NS	NS	NS	NS	NS	NS	NS	NS	NS	NS	NS	NS	NS	NS	NS	NS	NS	NS	NS	NS	NS	NS	NS	NS	NS	NS	NS	NS	NS	NS	NS	NS	NS	NS
ASV8 Lachnospiraceae NK4A136 group	NS	NS	NS	NS	NS	NS	NS	NS	NS	NS	NS	NS	NS	NS	NS	NS	NS	NS	NS	NS	NS	NS	NS	NS	NS	NS	NS	NS	NS	NS	NS	NS	NS	NS	NS	NS	NS	NS	NS
ASV9 [Eubacterium] xylanophilum group	NS	NS	NS	NS	NS	NS	NS	NS	NS	NS	NS	NS	NS	NS	NS	NS	NS	NS	NS	NS	NS	NS	NS	NS	NS	NS	NS	NS	NS	NS	NS	NS	NS	NS	NS	NS	NS	NS	NS
ASV10 Ruminococcus	NS	NS	NS	NS	NS	NS	NS	NS	NS	NS	NS	NS	NS	NS	NS	NS	NS	NS	NS	NS	NS	NS	NS	NS	NS	NS	NS	NS	NS	NS	NS	NS	NS	NS	NS	NS	NS	NS	NS
ASV11 Lachnospiraceae NK4A136 group	NS	NS	NS	NS	NS	NS	NS	NS	NS	NS	NS	NS	NS	NS	NS	NS	NS	NS	NS	NS	NS	NS	NS	NS	NS	NS	NS	NS	NS	NS	NS	NS	NS	NS	NS	NS	NS	NS	NS
ASV12 Intestinimonas	NS	NS	NS	NS	NS	NS	NS	NS	NS	NS	NS	NS	NS	NS	NS	NS	NS	NS	NS	NS	NS	NS	NS	NS	NS	NS	NS	NS	NS	NS	NS	NS	NS	NS	NS	NS	NS	NS	NS
ASV13 Turicibacter	NS	NS	NS	NS	NS	NS	NS	NS	NS	NS	NS	NS	NS	NS	NS	NS	NS	NS	NS	NS	NS	NS	NS	NS	NS	NS	NS	NS	NS	NS	NS	NS	NS	NS	NS	NS	NS	NS	NS
ASV14 Lachnospiraceae	NS	NS	NS	NS	NS	NS	NS	NS	NS	NS	NS	NS	NS	NS	NS	NS	NS	NS	NS	NS	NS	NS	NS	NS	NS	NS	NS	NS	NS	NS	NS	NS	NS	NS	NS	NS	NS	NS	NS
ASV15 Muribaculaceae	NS	NS	NS	NS	NS	NS	NS	NS	NS	NS	NS	NS	NS	NS	NS	NS	NS	NS	NS	NS	NS	NS	NS	NS	NS	NS	NS	NS	NS	NS	NS	NS	NS	NS	NS	NS	NS	NS	NS
ASV16 pseudolongum	NS	NS	NS	NS	NS	NS	NS	NS	NS	NS	NS	NS	NS	NS	NS	NS	NS	NS	NS	NS	NS	NS	NS	NS	NS	NS	NS	NS	NS	NS	NS	NS	NS	NS	NS	NS	NS	NS	NS
ASV17 Ruminococcus	AD	AD	NS	NS	NS	NS	NS		NS	NS	NS	NS	NS	NS	NS	NS	NS	NS	NS	NS	NS	NS	NS	NS	NS	NS	NS	NS	NS	NS	NS	NS	NS	NS	NS	NS	NS	NS	NS
ASV18 Oscillospiraceae	NS	NS	NS	NS	NS	NS	NS	NS	NS	NS	NS	NS	NS	NS	NS	NS	NS	NS	NS	NS	NS	NS	NS	NS	NS	NS	NS	NS	NS	NS	NS	NS	NS	NS	NS	NS	NS	NS	NS
ASV19 Muribaculaceae	NS	NS	NS	NS	NS	NS	NS	NS	NS	NS	NS	NS	NS	NS	NS	NS	NS	NS	NS	NS	NS	NS	NS	NS	NS	NS	NS	NS	NS	NS	NS	NS	NS	NS	NS	NS	NS	NS	NS
ASV20 Ruminococcus	AD	AD	NS	NS	NS	NS	NS		NS	NS	NS	NS	NS	NS	NS	NS	NS	NS	NS	NS	NS	NS	NS	NS	NS	NS	NS	NS	NS	NS	NS	NS	NS	NS	NS	NS	NS	NS	NS
ASV21 Muribaculaceae	NS	NS	NS	NS	NS	NS	NS	NS	NS	NS	NS	NS	NS	NS	NS	NS	NS	NS	NS	NS	NS	NS	NS	NS	NS	NS	NS	NS	NS	NS	NS	NS	NS	NS	NS	NS	NS	NS	NS
ASV22 Muribaculaceae	NS	NS	NS	NS	NS	NS	NS	NS	NS	NS	NS	NS	NS	NS	NS	NS	NS	NS	NS	NS	NS	NS	NS	NS	NS	NS	NS	NS	NS	NS	NS	NS	NS	NS	NS	NS	NS	NS	NS
ASV23 Ligilactobacillus	NS	NS	NS	NS	NS	NS	NS	NS	NS	NS	NS	NS	NS	NS	NS	NS	NS	NS	NS	NS	NS	NS	NS	NS	NS	NS	NS	NS	NS	NS	NS	NS	NS	NS	NS	NS	NS	NS	NS
ASV24 ilealis	NS	NS	NS	NS	NS	NS	NS	NS	NS	NS	NS	NS	NS	NS	NS	NS	NS	NS	NS	NS	NS	NS	NS	NS	NS	NS	NS	NS	NS	NS	NS	NS	NS	NS	NS	NS	NS	NS	NS
ASV25 Muribaculaceae	NS	NS	NS	NS	NS	NS	NS		NS	NS	NS	NS	NS	NS	NS	NS	NS	NS	NS	NS	NS	NS	NS	NS	NS	NS	NS	NS	NS	NS	NS	NS	NS	NS	NS	NS	NS	NS	OK_nc
ASV26 Alistipes	NS	NS	NS	NS	NS	NS	NS	NS	NS	NS	NS	NS	NS	NS	NS	NS	NS	NS	NS	NS	NS	NS	NS	NS	NS	NS	NS	NS	NS	NS	NS	NS	NS	NS	NS	NS	NS	NS	NS
ASV27 Lachnospiraceae NK4A136 group	NS	NS	NS	NS	NS	NS	NS	NS	NS	NS	NS	NS	NS	NS	NS	NS	NS	NS	NS	NS	NS	NS	NS	NS	NS	NS	NS	NS	NS	NS	NS	NS	NS	NS	NS	NS	NS	NS	NS
ASV28 Jeotgalicoccus	NS	NS	NS	NS	NS	NS	NS	NS	NS	NS	NS	NS	NS	NS	NS	NS	NS	NS	NS	NS	NS	NS	NS	NS	NS	NS	NS	NS	NS	NS	NS	NS	NS	NS	NS	NS	NS	NS	NS
ASV29 Muribaculaceae	NS	NS	NS	NS	NS	NS	NS	NS	NS	NS	NS	NS	NS	NS	NS	NS	NS	NS	NS	NS	NS	NS	NS	NS	NS	NS	NS	NS	NS	NS	NS	NS	NS	NS	NS	NS	NS	NS	NS
ASV30 ilealis	NS	NS	NS	NS	NS	NS	NS	NS	NS	NS	NS	NS	NS	NS	NS	NS	NS	NS	NS	NS	NS	NS	NS	NS	NS	NS	NS	NS	NS	NS	NS	NS	NS	NS	NS	NS	NS	NS	NS
ASV31 Clostridia UCG-014	NS	NS	NS	NS	NS	NS	NS	NS	NS	NS	NS	NS	NS	NS	NS	NS	NS	NS	NS	NS	NS	NS	NS	NS	NS	NS	NS	NS	NS	NS	NS	NS	NS	NS	NS	NS	NS	NS	NS
ASV32 Muribaculaceae	NS	NS	NS	NS	NS	NS	NS	NS	NS	NS	NS	NS	NS	NS	NS	NS	NS	NS	NS	NS	NS	NS	NS	NS	NS	NS	NS	NS	NS	NS	NS	NS	NS	NS	NS	NS	NS	NS	NS
ASV33 Lachnospiraceae NK4A136 group	NS	NS	NS	NS	NS	NS	NS	NS	NS	NS	NS	NS	NS	NS	NS	NS	NS	NS	NS	NS	NS	NS	NS	NS	NS	NS	NS	NS	NS	NS	NS	NS	NS	NS	NS	NS	NS	NS	NS
ASV34 Ruminococcus	AD	AD	NS	NS	NS	NS	NS		NS	NS	NS	NS	NS	NS	NS	NS	NS	NS	NS	NS	NS	NS	NS	NS	NS	NS	NS	NS	NS	NS	NS	NS	NS	NS	NS	NS	NS	NS	NS
ASV35 Clostridium sensu stricto 1	NS	NS	NS	NS	NS	NS	NS	NS	NS	NS	NS	NS	NS	NS	NS	NS	NS	NS	NS	NS	NS	NS	NS	NS	NS	NS	NS	NS	NS	NS	NS	NS	NS	NS	NS	NS	NS	NS	NS
ASV36 NK4A214 group	NS	NS	NS	NS	NS	NS	NS	NS	NS	NS	NS	NS	NS	NS	NS	NS	NS	NS	NS	NS	NS	NS	NS	NS	NS	NS	NS	NS	NS	NS	NS	NS	NS	NS	NS	NS	NS	NS	NS
ASV37 Limosilactobacillus	NS	NS	NS	NS	NS	NS	NS	NS	NS	NS	NS	NS	NS	NS	NS	NS	NS	NS	NS	NS	NS	NS	NS	NS	NS	NS	NS	NS	NS	NS	NS	NS	NS	NS	NS	NS	NS	NS	NS
ASV38 Muribaculaceae	AD	AD	NS	NS	NS	NS	NS		NS	NS	NS	NS	NS	NS	NS	NS	NS	NS	NS	NS	NS	NS	NS	NS	NS	NS	NS	NS	NS	NS	NS	NS	NS	NS	NS	NS	NS	NS	NS
ASV39 Muribaculaceae	NS	NS	NS	NS	NS	NS	NS	NS	NS	NS	NS	NS	NS	NS	NS	NS	NS	NS	NS	NS	NS	NS	NS	NS	NS	NS	NS	NS	NS	NS	NS	NS	NS	NS	NS	NS	NS	NS	NS
ASV40 Clostridia UCG-014	AD	AD	NS	NS	NS	NS	NS		NS	NS	NS	NS	NS	NS	NS	NS	NS	NS	NS	NS	NS	NS	NS	NS	NS	NS	NS	NS	NS	NS	NS	NS	NS	NS	NS	NS	NS	NS	NS
ASV41 [Eubacterium] xylanophilum group	NS	NS	NS	NS	NS	NS	NS	NS	NS	NS	NS	NS	NS	NS	NS	NS	NS	NS	NS	NS	NS	NS	NS	NS	NS	NS	NS	NS	NS	NS	NS	NS	NS	NS	NS	NS	NS	NS	NS
ASV42 Clostridia UCG-014	NS	NS	NS	NS	NS	NS	NS	NS	NS	NS	NS	NS	NS	NS	NS	NS	NS	NS	NS	NS	NS	NS	NS	NS	NS	NS	NS	NS	NS	NS	NS	NS	NS	NS	NS	NS	NS	NS	NS
ASV44 Roseburia	AD	AD	NS	NS	NS	NS	NS		NS	NS	NS	NS	NS	NS	NS	NS	NS	NS	NS	NS	NS	NS	NS	NS	NS	NS	NS	NS	NS	NS	NS	NS	NS	NS	NS	NS	NS	NS	NS
ASV45 Roseburia	AD	AD	NS	NS	NS	NS	NS		NS	NS	NS	NS	NS	NS	NS	NS	NS	NS	NS	NS	NS	NS	NS	NS	NS	NS	NS	NS	NS	NS	NS	NS	NS	NS	NS	NS	NS	NS	NS
ASV46 Colidextribacter	NS	NS	NS	NS	NS	NS	NS	NS	NS	NS	NS	NS	NS	NS	NS	NS	NS	NS	NS	NS	NS	NS	NS	NS	NS	NS	NS	NS	NS	NS	NS	NS	NS	NS	NS	NS	NS	NS	NS
ASV47 xylosus	NS	NS	NS	NS	NS	NS	NS	NS	NS	NS	NS	NS	NS	NS	NS	NS	NS	NS	NS	NS	NS	NS	NS	NS	NS	NS	NS	NS	NS	NS	NS	NS	NS	NS	NS	NS	NS	NS	NS
ASV49 [Eubacterium] coprostanoligenes group	AD	AD	NS	NS	NS	NS	NS		NS	NS	NS	NS	NS	NS	NS	NS	NS	NS	NS	NS	NS	NS	NS	NS	NS	NS	NS	NS	NS	NS	NS	NS	NS	NS	NS	NS	NS	NS	NS
ASV50 Rikenellaceae RC9 gut group	NS	NS	NS	NS	NS	NS	NS	NS	NS	NS	NS	NS	NS	NS	NS	NS	NS	NS	NS	NS	NS	NS	NS	NS	NS	NS	NS	NS	NS	NS	NS	NS	NS	NS	NS	NS	NS	NS	NS
ASV51 Colidextribacter	NS	NS	NS	NS	NS	NS	NS	NS	NS	NS	NS	NS	NS	NS	NS	NS	NS	NS	NS	NS	NS	NS	NS	NS	NS	NS	NS	NS	NS	NS	NS	NS	NS	NS	NS	NS	NS	NS	NS
ASV52 Eisenbergiella	NS	NS	NS	NS	NS	NS	NS	NS	NS	NS	NS	NS	NS	NS	NS	NS	NS	NS	NS	NS	NS	NS	NS	NS	NS	NS	NS	NS	NS	NS	NS	NS	NS	NS	NS	NS	NS	NS	NS
ASV54 HT002	NS	NS	NS	NS	NS	NS	NS	NS	NS	NS	NS	NS	NS	NS	NS	NS	NS	NS	NS	NS	NS	NS	NS	NS	NS	NS	NS	NS	NS	NS	NS	NS	NS	NS	NS	NS	NS	NS	NS
ASV56 Clostridia UCG-014	NS	NS	NS	NS	NS	NS	NS	NS	NS	NS	NS	NS	NS	NS	NS	NS	NS	NS	NS	NS	NS	NS	NS	NS	NS	NS	NS	NS	NS	NS	NS	NS	NS	NS	NS	NS	NS	NS	NS
ASV58 Muribaculaceae	AD	AD	NS	NS	NS	NS	NS		NS	NS	NS	NS	NS	NS	NS	NS	NS	NS	NS	NS	NS	NS	NS	NS	NS	NS	NS	NS	NS	NS	NS	NS	NS	NS	NS	NS	NS	NS	NS
ASV59 Odoribacter	NS	NS	NS	NS	NS	NS	NS	NS	NS	NS	NS	NS	NS	NS	NS	NS	NS	NS	NS	NS	NS	NS	NS	NS	NS	NS	NS	NS	NS	NS	NS	NS	NS	NS	NS	NS	NS	NS	NS
ASV60 Ruminococcus	NS	NS	NS	NS	NS	NS	NS	NS	NS	NS	NS	NS	NS	NS	NS	NS	NS	NS	NS	NS	NS	NS	NS	NS	NS	NS	NS	NS	NS	NS	NS	NS	NS	NS	NS	NS	NS	NS	NS
ASV61 Clostridia UCG-014	AD	AD	NS	NS	NS	NS	NS		NS	NS	NS	NS	NS	NS	NS	NS	NS	NS	NS	NS	NS	NS	NS	NS	NS	NS	NS	NS	NS	NS	NS	NS	NS	NS	NS	NS	NS	NS	NS
ASV62 Lachnospiraceae	NS	NS	NS	NS	NS	NS	NS	NS	NS	NS	NS	NS	NS	NS	NS	NS	NS	NS	NS	NS	NS	NS	NS	NS	NS	NS	NS	NS	NS	NS	NS	NS	NS	NS	NS	NS	NS	NS	NS
ASV63 RF39	NS	NS	NS	NS	NS	NS	NS	NS	NS	NS	NS	NS	NS	NS	NS	NS	NS	NS	NS	NS	NS	NS	NS	NS	NS	NS	NS	NS	NS	NS	NS	NS	NS	NS	NS	NS	NS	NS	NS
ASV64 Intestinimonas	NS	NS	NS	NS	NS	NS	NS	NS	NS	NS	NS	NS	NS	NS	NS	NS	NS	NS	NS	NS	NS	NS	NS	NS	NS	NS	NS	NS	NS	NS	NS	NS	NS	NS	NS	NS	NS	NS	NS
ASV65 Muribaculaceae	AD	AD	NS	NS	NS	NS	NS		NS	NS	NS	NS	NS	NS	NS	NS	NS	NS	NS	NS	NS	NS	NS	NS	NS	NS	NS	NS	NS	NS	NS	NS	NS	NS	NS	NS	NS	NS	NS
ASV66 [Eubacterium] ruminantium group	NS	NS	NS	NS	NS	NS	NS	NS	NS	NS	NS	NS	NS	NS	NS	NS	NS	NS	NS	NS	NS	NS	NS	NS	NS	NS	NS	NS	NS	NS	NS	NS	NS	NS	NS	NS	NS	NS	NS
ASV67 [Eubacterium] coprostanoligenes group	NS	NS	NS	NS	NS	NS	NS	NS	NS	NS	NS	NS	NS	NS	NS	NS	NS	NS	NS	NS	NS	NS	NS	NS	NS	NS	NS	NS	NS	NS	NS	NS	NS	NS	NS	NS	NS	NS	NS
ASV68 Lachnospiraceae NK4A136 group	NS	NS	NS	NS	NS	NS	NS	NS	NS	NS	NS	NS	NS	NS	NS	NS	NS	NS	NS	NS	NS	NS	NS	NS	NS	NS	NS	NS	NS	NS	NS	NS	NS	NS	NS	NS	NS	NS	NS
ASV69 [Eubacterium] coprostanoligenes group	AD	AD	NS	NS	NS	NS	NS		NS	NS	NS	NS	NS	NS	NS	NS	NS	NS	NS	NS	NS	NS	NS	NS	NS	NS	NS	NS	NS	NS	NS	NS	NS	NS	NS	NS	NS	NS	NS
ASV72 [Eubacterium] siraeum group	NS	NS	NS	NS	NS	NS	NS	NS	NS	NS	NS	NS	NS	NS	NS	NS	NS	NS	NS	NS	NS	NS	NS	NS	NS	NS	NS	NS	NS	NS	NS	NS	NS	NS	NS	NS	NS	NS	NS
ASV73 Anaerostipes	NS	NS	NS	NS	NS	NS	NS	NS	NS	NS	NS	NS	NS	NS	NS	NS	NS	NS	NS	NS	NS	NS	NS	NS	NS	NS	NS	NS	NS	NS	NS	NS	NS	NS	NS	NS	NS	NS	NS
ASV75 Ruminococcus	NS	NS	NS	NS	NS	NS	NS	NS	NS	NS	NS	NS	NS	NS	NS	NS	NS	NS	NS	NS	NS	NS	NS	NS	NS	NS	NS	NS	NS	NS	NS	NS	NS	NS	NS	NS	NS	NS	NS
ASV78 Eisenbergiella	NS	NS	NS	NS	NS	NS	NS	NS	NS	NS	NS	NS	NS	NS	NS	NS	NS	NS	NS	NS	NS	NS	NS	NS	NS	NS	NS	NS	NS	NS	NS	NS	NS	NS	NS	NS	NS	NS	NS
ASV80 Lachnospiraceae	NS	NS	NS	NS	NS	NS	NS	NS	NS	NS	NS	NS	NS	NS	NS	NS	NS	NS	NS	NS	NS	NS	NS	NS	NS	NS	NS	NS	NS	NS	NS	NS	NS	NS	NS	NS	NS	NS	NS
ASV81 Lachnospiraceae NK4A136 group	NS	NS	NS	NS	NS	NS	NS	NS	NS	NS	NS	NS	NS	NS	NS	NS	NS	NS	NS	NS	NS	NS	NS	NS	NS	NS	NS	NS	NS	NS	NS	NS	NS	NS	NS	NS	NS	NS	NS
ASV82 Muribaculaceae	NS	NS	NS	NS	NS	NS	NS	NS	NS	NS	NS	NS	NS	NS	NS	NS	NS	NS	NS	NS	NS	NS	NS	NS	NS	NS	NS	NS	NS	NS	NS	NS	NS	NS	NS	NS	NS	NS	NS
ASV84 Alistipes	NS	NS	NS	NS	NS	NS	NS	NS	NS	NS	NS	NS	NS	NS	NS	NS	NS	NS	NS	NS	NS	NS	NS	NS	NS	NS	NS	NS	NS	NS	NS	NS	NS	NS	NS	NS	NS	NS	NS
ASV85 HT002	NS	NS	NS	NS	NS	NS	NS	NS	NS	NS	NS	NS	NS	NS	NS	NS	NS	NS	NS	NS	NS	NS	NS	NS	NS	NS	NS	NS	NS	NS	NS	NS	NS	NS	NS	NS	NS	NS	NS
ASV86 Lachnospiraceae NK4A136 group	NS	NS	NS	NS	NS	NS	NS	NS	NS	NS	NS	NS	NS	NS	NS	NS	NS	NS	NS	NS	NS	NS	NS	NS	NS	NS	NS	NS	NS	NS	NS	NS	NS	NS	NS	NS	NS	NS	NS
ASV87 Lachnospiraceae	NS	NS	NS	NS	NS	NS	NS	NS	NS	NS	NS	NS	NS	NS	NS	NS	NS	NS	NS	NS	NS	NS	NS	NS	NS	NS	NS	NS	NS	NS	NS	NS	NS	NS	NS	NS	NS	NS	NS
ASV88 Lachnospiraceae NK4A136 group	NS	NS	NS	NS	NS	NS	NS	NS	NS	NS	NS	NS	NS	NS	NS	NS	NS	NS	NS	NS	NS	NS	NS	NS	NS	NS	NS	NS	NS	NS	NS	NS	NS	NS	NS	NS	NS	NS	NS
ASV89 Muribaculaceae	NS	NS	NS	NS	NS	NS	NS	NS	NS	NS	NS	NS	NS	NS	NS	NS	NS	NS	NS	NS	NS	NS	NS	NS	NS	NS	NS	NS	NS	NS	NS	NS	NS	NS	NS	NS	NS	NS	NS
ASV90 Muribaculaceae	NS	NS	NS	NS	NS	NS	NS	NS	NS	NS	NS	NS	NS	NS	NS	NS	NS	NS	NS	NS	NS	NS	NS	NS	NS	NS	NS	NS	NS	NS	NS	NS	NS	NS	NS	NS	NS	NS	NS
ASV93 RF39	NS	NS	NS	NS	NS	NS	NS	NS	NS	NS	NS	NS	NS	NS	NS	NS	NS	NS	NS	NS	NS	NS	NS	NS	NS	NS	NS	NS	NS	NS	NS	NS	NS	NS	NS	NS	NS	NS	NS
ASV94 Clostridia UCG-014	NS	NS	NS	NS	NS	NS	NS	NS	NS	NS	NS	NS	NS	NS	NS	NS	NS	NS	NS	NS	NS	NS	NS	NS	NS	NS	NS	NS	NS	NS	NS	NS	NS	NS	NS	NS	NS	NS	NS
ASV95 Roseburia	NS	NS	NS	NS	NS	NS	NS	NS	NS	NS	NS	NS	NS	NS	NS	NS	NS	NS	NS	NS	NS	NS	NS	NS	NS	NS	NS	NS	NS	NS	NS	NS	NS	NS	NS	NS	NS	NS	NS
ASV96 Lachnospiraceae NK4A136 group	NS	NS	NS	NS	NS	NS	NS	NS	NS	NS	NS	NS	NS	NS	NS	NS	NS	NS	NS	NS	NS	NS	NS	NS	NS	NS	NS	NS	NS	NS	NS	NS	NS	NS	NS	NS	NS	NS	NS
ASV97 Eisenbergiella	NS	NS	NS	NS	NS	NS	NS	NS	NS	NS	NS	NS	NS	NS	NS	NS	NS	NS	NS	NS	NS	NS	NS	NS	NS	NS	NS	NS	NS	NS	NS	NS	NS	NS	NS	NS	NS	NS	NS
ASV98 Clostridia UCG-014	NS	NS	NS	NS	NS	NS	NS	NS	NS	NS	NS	NS	NS	NS	NS	NS	NS	NS	NS	NS	NS	NS	NS	NS	NS	NS	NS	NS	NS	NS	NS	NS	NS	NS	NS	NS	NS	NS	NS
ASV99 Clostridia UCG-014	NS	NS	NS	NS	NS	NS	NS	NS	NS	NS	NS	NS	NS	NS	NS	NS	NS	NS	NS	NS	NS	NS	NS	NS	NS	NS	NS	NS	NS	NS	NS	NS	NS	NS	NS	NS	NS	NS	NS
ASV100 Oscillibacter	NS	NS	NS	NS	NS	NS	NS	NS	NS	NS	NS	NS	NS	NS	NS	NS	NS	NS	NS	NS	NS	NS	NS	NS	NS	NS	NS	NS	NS	NS	NS	NS	NS	NS	NS	NS	NS	NS	NS
ASV101 Muribaculaceae	NS	NS	NS	NS	NS	NS	NS	NS	NS	NS	NS	NS	NS	NS	NS	NS	NS	NS	NS	NS	NS	NS	NS	NS	NS	NS	NS	NS	NS	NS	NS	NS	NS	NS	NS	NS	NS	NS	NS
ASV102 choerinum	NS	NS	NS	NS	NS	NS	NS	NS	NS	NS	NS	NS	NS	NS	NS	NS	NS	NS	NS	NS	NS	NS	NS	NS	NS	NS	NS	NS	NS	NS	NS	NS	NS	NS	NS	NS	NS	NS	NS
ASV104 Prevotellaceae UCG-001	AD	AD	NS	NS	NS	NS	NS		NS	NS	NS	NS	NS	NS	NS	NS	NS	NS	NS	NS	NS	NS	NS	NS	NS	NS	NS	NS	NS	NS	NS	NS	NS	NS	NS	NS	NS	NS	NS
ASV105 uniformis	NS	NS	NS	NS	NS	NS	NS	NS	NS	NS	NS	NS	NS	NS	NS	NS	NS	NS	NS	NS	NS	NS	NS	NS	NS	NS	NS	NS	NS	NS	NS	NS	NS	NS	NS	NS	NS	NS	NS
ASV106 Oscillospiraceae	NS	NS	NS	NS	NS	NS	NS	NS	NS	NS	NS	NS	NS	NS	NS	NS	NS	NS	NS	NS	NS	NS	NS	NS	NS	NS	NS	NS	NS	NS	NS	NS	NS	NS	NS	NS	NS	NS	NS
ASV107 urinaeequi	NS	NS	NS	NS	NS	NS	NS	NS	NS	NS	NS	NS	NS	NS	NS	NS	NS	NS	NS	NS	NS	NS	NS	NS	NS	NS	NS	NS	NS	NS	NS	NS	NS	NS	NS	NS	NS	NS	NS
ASV108 Alistipes	NS	NS	NS	NS	NS	NS	NS	NS	NS	NS	NS	NS	NS	NS	NS	NS	NS	NS	NS	NS	NS	NS	NS	NS	NS	NS	NS	NS	NS	NS	NS	NS	NS	NS	NS	NS	NS	NS	NS
ASV109 Muribaculaceae	AD	AD	NS	NS	NS	NS	NS		NS	NS	NS	NS	NS	NS	NS	NS	NS	NS	NS	NS	NS	NS	NS	NS	NS	NS	NS	NS	NS	NS	NS	NS	NS	NS	NS	NS	NS	NS	NS
ASV112 Muribaculaceae	NS	NS	NS	NS	NS	NS	NS	NS	NS	NS	NS	NS	NS	NS	NS	NS	NS	NS	NS	NS	NS	NS	NS	NS	NS	NS	NS	NS	NS	NS	NS	NS	NS	NS	NS	NS	NS	NS	NS
ASV113 Muribaculaceae	NS	NS	NS	NS	NS	NS	NS	NS	NS	NS	NS	NS	NS	NS	NS	NS	NS	NS	NS	NS	NS	NS	NS	NS	NS	NS	NS	NS	NS	NS	NS	NS	NS	NS	NS	NS	NS	NS	NS
ASV114 Oscillospiraceae	NS	NS	NS	NS	NS	NS	NS	NS	NS	NS	NS	NS	NS	NS	NS	NS	NS	NS	NS	NS	NS	NS	NS	NS	NS	NS	NS	NS	NS	NS	NS	NS	NS	NS	NS	NS	NS	NS	NS
ASV115 Lachnospiraceae NK4A136 group	NS	NS	NS	NS	NS	NS	NS	NS	NS	NS	NS	NS	NS	NS	NS	NS	NS	NS	NS	NS	NS	NS	NS	NS	NS	NS	NS	NS	NS	NS	NS	NS	NS	NS	NS	NS	NS	NS	NS
ASV117 Lachnospiraceae NK4A136 group	NS	NS	NS	NS	NS	NS	NS	NS	NS	NS	NS	NS	NS	NS	NS	NS	NS	NS	NS	NS	NS	NS	NS	NS	NS	NS	NS	NS	NS	NS	NS	NS	NS	NS	NS	NS	NS	NS	NS
ASV118 Akkermansia	NS	NS	NS	NS	NS	NS	NS	NS	NS	NS	NS	NS	NS	NS	NS	NS	NS	NS	NS	NS	NS	NS	NS	NS	NS	NS	NS	NS	NS	NS	NS	NS	NS	NS	NS	NS	NS	NS	NS
ASV119 Intestinimonas	NS	NS	NS	NS	NS	NS	NS	NS	NS	NS	NS	NS	NS	NS	NS	NS	NS	NS	NS	NS	NS	NS	NS	NS	NS	NS	NS	NS	NS	NS	NS	NS	NS	NS	NS	NS	NS	NS	NS
ASV122 acidifaciens	NS	NS	NS	NS	NS	NS	NS	NS	NS	NS	NS	NS	NS	NS	NS	NS	NS	NS	NS	NS	NS	NS	NS	NS	NS	NS	NS	NS	NS	NS	NS	NS	NS	NS	NS	NS	NS	NS	NS
ASV126 Muribaculaceae	AD	AD	NS	NS	NS	NS	NS		NS	NS	NS	NS	NS	NS	NS	NS	NS	NS	NS	NS	NS	NS	NS	NS	NS	NS	NS	NS	NS	NS	NS	NS	NS	NS	NS	NS	NS	NS	NS
ASV127 Alistipes	NS	NS	NS	NS	NS	NS	NS	NS	NS	NS	NS	NS	NS	NS	NS	NS	NS	NS	NS	NS	NS	NS	NS	NS	NS	NS	NS	NS	NS	NS	NS	NS	NS	NS	NS	NS	NS	NS	NS
ASV128 Muribaculaceae	NS	NS	NS	NS	NS	NS	NS	NS	NS	NS	NS	NS	NS	NS	NS	NS	NS	NS	NS	NS	NS	NS	NS	NS	NS	NS	NS	NS	NS	NS	NS	NS	NS	NS	NS	NS	NS	NS	NS
ASV129 schaedleri	NS	NS	NS	NS	NS	NS	NS	NS	NS	NS	NS	NS	NS	NS	NS	NS	NS	NS	NS	NS	NS	NS	NS	NS	NS	NS	NS	NS	NS	NS	NS	NS	NS	NS	NS	NS	NS	NS	NS
ASV131 RF39	NS	NS	NS	NS	NS	NS	NS	NS	NS	NS	NS	NS	NS	NS	NS	NS	NS	NS	NS	NS	NS	NS	NS	NS	NS	NS	NS	NS	NS	NS	NS	NS	NS	NS	NS	NS	NS	NS	NS
ASV132 Turicibacter	NS	NS	NS	NS	NS	NS	NS	NS	NS	NS	NS	NS	NS	NS	NS	NS	NS	NS	NS	NS	NS	NS	NS	NS	NS	NS	NS	NS	NS	NS	NS	NS	NS	NS	NS	NS	NS	NS	NS
ASV133 Roseburia	NS	NS	NS	NS	NS	NS	NS	NS	NS	NS	NS	NS	NS	NS	NS	NS	NS	NS	NS	NS	NS	NS	NS	NS	NS	NS	NS	NS	NS	NS	NS	NS	NS	NS	NS	NS	NS	NS	NS
ASV134 Bacteroides	NS	NS	NS	NS	NS	NS	NS	NS	NS	NS	NS	NS	NS	NS	NS	NS	NS	NS	NS	NS	NS	NS	NS	NS	NS	NS	NS	NS	NS	NS	NS	NS	NS	NS	NS	NS	NS	NS	NS
ASV135 Muribaculaceae	NS	NS	NS	NS	NS	NS	NS	NS	NS	NS	NS	NS	NS	NS	NS	NS	NS	NS	NS	NS	NS	NS	NS	NS	NS	NS	NS	NS	NS	NS	NS	NS	NS	NS	NS	NS	NS	NS	NS
ASV136 Papillibacter	NS	NS	NS	NS	NS	NS	NS	NS	NS	NS	NS	NS	NS	NS	NS	NS	NS	NS	NS	NS	NS	NS	NS	NS	NS	NS	NS	NS	NS	NS	NS	NS	NS	NS	NS	NS	NS	NS	NS
ASV137 [Eubacterium] coprostanoligenes group	NS	NS	NS	NS	NS	NS	NS	NS	NS	NS	NS	NS	NS	NS	NS	NS	NS	NS	NS	NS	NS	NS	NS	NS	NS	NS	NS	NS	NS	NS	NS	NS	NS	NS	NS	NS	NS	NS	NS
ASV138 Oscillospiraceae	NS	NS	NS	NS	NS	NS	NS	NS	NS	NS	NS	NS	NS	NS	NS	NS	NS	NS	NS	NS	NS	NS	NS	NS	NS	NS	NS	NS	NS	NS	NS	NS	NS	NS	NS	NS	NS	NS	NS
ASV139 Lachnospiraceae UCG-006	NS	NS	NS	NS	NS	NS	NS	NS	NS	NS	NS	NS	NS	NS	NS	NS	NS	NS	NS	NS	NS	NS	NS	NS	NS	NS	NS	NS	NS	NS	NS	NS	NS	NS	NS	NS	NS	NS	NS
ASV142 Clostridia UCG-014	AD	AD	NS	NS	NS	NS	NS		NS	NS	NS	NS	NS	NS	NS	NS	NS	NS	NS	NS	NS	NS	NS	NS	NS	NS	NS	NS	NS	NS	NS	NS	NS	NS	NS	NS	NS	NS	NS
ASV143 UCG-003	NS	NS	NS	NS	NS	NS	NS	NS	NS	NS	NS	NS	NS	NS	NS	NS	NS	NS	NS	NS	NS	NS	NS	NS	NS	NS	NS	NS	NS	NS	NS	NS	NS	NS	NS	NS	NS	NS	NS
ASV144 Alistipes	NS	NS	NS	NS	NS	NS	NS	NS	NS	NS	NS	NS	NS	NS	NS	NS	NS	NS	NS	NS	NS	NS	NS	NS	NS	NS	NS	NS	NS	NS	NS	NS	NS	NS	NS	NS	NS	NS	NS
ASV145 Intestinimonas	NS	NS	NS	NS	NS	NS	NS	NS	NS	NS	NS	NS	NS	NS	NS	NS	NS	NS	NS	NS	NS	NS	NS	NS	NS	NS	NS	NS	NS	NS	NS	NS	NS	NS	NS	NS	NS	NS	NS
ASV146 Clostridia UCG-014	AD	AD	NS	NS	NS	NS	NS		NS	NS	NS	NS	NS	NS	NS	NS	NS	NS	NS	NS	NS	NS	NS	NS	NS	NS	NS	NS	NS	NS	NS	NS	NS	NS	NS	NS	NS	NS	NS
ASV147 Lachnoclostridium	NS	NS	NS	NS	NS	NS	NS	NS	NS	NS	NS	NS	NS	NS	NS	NS	NS	NS	NS	NS	NS	NS	NS	NS	NS	NS	NS	NS	NS	NS	NS	NS	NS	NS	NS	NS	NS	NS	NS
ASV148 Lachnospiraceae	AD	AD	NS	NS	NS	NS	NS		NS	NS	NS	NS	NS	NS	NS	NS	NS	NS	NS	NS	NS	NS	NS	NS	NS	NS	NS	NS	NS	NS	NS	NS	NS	NS	NS	NS	NS	NS	NS
ASV149 Muribaculaceae	NS	NS	NS	NS	NS	NS	NS	NS	NS	NS	NS	NS	NS	NS	NS	NS	NS	NS	NS	NS	NS	NS	NS	NS	NS	NS	NS	NS	NS	NS	NS	NS	NS	NS	NS	NS	NS	NS	NS
ASV150 lentus	NS	NS	NS	NS	NS	NS	NS	NS	NS	NS	NS	NS	NS	NS	NS	NS	NS	NS	NS	NS	NS	NS	NS	NS	NS	NS	NS	NS	NS	NS	NS	NS	NS	NS	NS	NS	NS	NS	NS
ASV152 Muribaculaceae	NS	NS	NS	NS	NS	NS	NS	NS	NS	NS	NS	NS	NS	NS	NS	NS	NS	NS	NS	NS	NS	NS	NS	NS	NS	NS	NS	NS	NS	NS	NS	NS	NS	NS	NS	NS	NS	NS	NS
ASV153 Lachnospiraceae NK4A136 group	NS	NS	NS	NS	NS	NS	NS	NS	NS	NS	NS	NS	NS	NS	NS	NS	NS	NS	NS	NS	NS	NS	NS	NS	NS	NS	NS	NS	NS	NS	NS	NS	NS	NS	NS	NS	NS	NS	NS
ASV154 intestinale	NS	NS	NS	NS	NS	NS	NS	NS	NS	NS	NS	NS	NS	NS	NS	NS	NS	NS	NS	NS	NS	NS	NS	NS	NS	NS	NS	NS	NS	NS	NS	NS	NS	NS	NS	NS	NS	NS	NS
ASV155 Muribaculaceae	NS	NS	NS	NS	NS	NS	NS	NS	NS	NS	NS	NS	NS	NS	NS	NS	NS	NS	NS	NS	NS	NS	NS	NS	NS	NS	NS	NS	NS	NS	NS	NS	NS	NS	NS	NS	NS	NS	NS
ASV157 goldsteinii	NS	NS	NS	NS	NS	NS	NS		NS	NS	NS	NS	NS	NS	OK_nc	NS	NS	NS	NS	NS	NS	NS	NS	NS	NS	NS	NS	NS	NS	NS	NS	NS	NS	NS	NS	NS	NS	NS	NS
ASV158 Lachnospiraceae UCG-006	NS	NS	NS	NS	NS	NS	NS	NS	NS	NS	NS	NS	NS	NS	NS	NS	NS	NS	NS	NS	NS	NS	NS	NS	NS	NS	NS	NS	NS	NS	NS	NS	NS	NS	NS	NS	NS	NS	NS
ASV159 Clostridia UCG-014	NS	NS	NS	NS	NS	NS	NS	NS	NS	NS	NS	NS	NS	NS	NS	NS	NS	NS	NS	NS	NS	NS	NS	NS	NS	NS	NS	NS	NS	NS	NS	NS	NS	NS	NS	NS	NS	NS	NS
ASV160 Lachnospiraceae NK4A136 group	NS	NS	NS	NS	NS	NS	NS		NS	NS	NS	NS	NS	NS	NS	NS	NS	NS	NS	NS	NS	NS	NS	NS	NS	NS	NS	NS	NS	NS	NS	NS	NS	NS	NS	NS	NS	NS	OK_nc
ASV161 Lachnospiraceae NK4A136 group	NS	NS	NS	NS	NS	NS	NS	NS	NS	NS	NS	NS	NS	NS	NS	NS	NS	NS	NS	NS	NS	NS	NS	NS	NS	NS	NS	NS	NS	NS	NS	NS	NS	NS	NS	NS	NS	NS	NS
ASV162 Enterorhabdus	AD	AD	NS	NS	NS	NS	NS		NS	NS	NS	NS	NS	NS	NS	NS	NS	NS	NS	NS	NS	NS	NS	NS	NS	NS	NS	NS	NS	NS	NS	NS	NS	NS	NS	NS	NS	NS	NS
ASV163 UCG-010	NS	NS	NS	NS	NS	NS	NS	NS	NS	NS	NS	NS	NS	NS	NS	NS	NS	NS	NS	NS	NS	NS	NS	NS	NS	NS	NS	NS	NS	NS	NS	NS	NS	NS	NS	NS	NS	NS	NS
ASV164 Oscillospiraceae	NS	NS	NS	NS	NS	NS	NS	NS	NS	NS	NS	NS	NS	NS	NS	NS	NS	NS	NS	NS	NS	NS	NS	NS	NS	NS	NS	NS	NS	NS	NS	NS	NS	NS	NS	NS	NS	NS	NS
ASV165 caecimuris	NS	NS	NS	NS	NS	NS	NS	NS	NS	NS	NS	NS	NS	NS	NS	NS	NS	NS	NS	NS	NS	NS	NS	NS	NS	NS	NS	NS	NS	NS	NS	NS	NS	NS	NS	NS	NS	NS	NS
ASV167 UCG-009	NS	NS	NS	NS	NS	NS	NS	NS	NS	NS	NS	NS	NS	NS	NS	NS	NS	NS	NS	NS	NS	NS	NS	NS	NS	NS	NS	NS	NS	NS	NS	NS	NS	NS	NS	NS	NS	NS	NS
ASV168 Muribaculaceae	NS	NS	NS	NS	NS	NS	NS	NS	NS	NS	NS	NS	NS	NS	NS	NS	NS	NS	NS	NS	NS	NS	NS	NS	NS	NS	NS	NS	NS	NS	NS	NS	NS	NS	NS	NS	NS	NS	NS
ASV169 Oscillospiraceae	NS	NS	NS	NS	NS	NS	NS		NS	NS	NS	NS	NS	NS	NS	NS	NS	NS	NS	NS	NS	NS	NS	NS	NS	NS	NS	NS	NS	NS	NS	NS	NS	NS	NS	NS	NS	NS	OK_nc
ASV170 Oscillospiraceae	AD	AD	NS	NS	NS	NS	NS		NS	NS	NS	NS	NS	NS	NS	NS	NS	NS	NS	NS	NS	NS	NS	NS	NS	NS	NS	NS	NS	NS	NS	NS	NS	NS	NS	NS	NS	NS	NS
ASV171 Clostridia UCG-014	NS	NS	NS	NS	NS	NS	NS	NS	NS	NS	NS	NS	NS	NS	NS	NS	NS	NS	NS	NS	NS	NS	NS	NS	NS	NS	NS	NS	NS	NS	NS	NS	NS	NS	NS	NS	NS	NS	NS
ASV172 Muribaculaceae	NS	NS	NS	NS	NS	NS	NS	NS	NS	NS	NS	NS	NS	NS	NS	NS	NS	NS	NS	NS	NS	NS	NS	NS	NS	NS	NS	NS	NS	NS	NS	NS	NS	NS	NS	NS	NS	NS	NS
ASV173 Colidextribacter	NS	NS	NS	NS	NS	NS	NS	NS	NS	NS	NS	NS	NS	NS	NS	NS	NS	NS	NS	NS	NS	NS	NS	NS	NS	NS	NS	NS	NS	NS	NS	NS	NS	NS	NS	NS	NS	NS	NS
ASV174 Lachnospiraceae	NS	NS	NS	NS	NS	NS	NS	NS	NS	NS	NS	NS	NS	NS	NS	NS	NS	NS	NS	NS	NS	NS	NS	NS	NS	NS	NS	NS	NS	NS	NS	NS	NS	NS	NS	NS	NS	NS	NS
ASV176 Muribaculaceae	NS	NS	NS	NS	NS	NS	NS	NS	NS	NS	NS	NS	NS	NS	NS	NS	NS	NS	NS	NS	NS	NS	NS	NS	NS	NS	NS	NS	NS	NS	NS	NS	NS	NS	NS	NS	NS	NS	NS
ASV177 Enterorhabdus	NS	NS	NS	NS	NS	NS	NS	NS	NS	NS	NS	NS	NS	NS	NS	NS	NS	NS	NS	NS	NS	NS	NS	NS	NS	NS	NS	NS	NS	NS	NS	NS	NS	NS	NS	NS	NS	NS	NS
ASV178 Muribaculaceae	NS	NS	NS	NS	NS	NS	NS	NS	NS	NS	NS	NS	NS	NS	NS	NS	NS	NS	NS	NS	NS	NS	NS	NS	NS	NS	NS	NS	NS	NS	NS	NS	NS	NS	NS	NS	NS	NS	NS
ASV179 Clostridia UCG-014	AD	AD	NS	NS	NS	NS	NS		NS	NS	NS	NS	NS	NS	NS	NS	NS	NS	NS	NS	NS	NS	NS	NS	NS	NS	NS	NS	NS	NS	NS	NS	NS	NS	NS	NS	NS	NS	NS
ASV181 Alistipes	NS	NS	NS	NS	NS	NS	NS	NS	NS	NS	NS	NS	NS	NS	NS	NS	NS	NS	NS	NS	NS	NS	NS	NS	NS	NS	NS	NS	NS	NS	NS	NS	NS	NS	NS	NS	NS	NS	NS
ASV182 Muribaculaceae	AD	AD	NS	NS	NS	NS	NS		NS	NS	NS	NS	NS	NS	NS	NS	NS	NS	NS	NS	NS	NS	NS	NS	NS	NS	NS	NS	NS	NS	NS	NS	NS	NS	NS	NS	NS	NS	NS
ASV183 Lachnoclostridium	NS	NS	NS	NS	NS	NS	NS	NS	NS	NS	NS	NS	NS	NS	NS	NS	NS	NS	NS	NS	NS	NS	NS	NS	NS	NS	NS	NS	NS	NS	NS	NS	NS	NS	NS	NS	NS	NS	NS
ASV184 Bacteroides	NS	NS	NS	NS	NS	NS	NS	NS	NS	NS	NS	NS	NS	NS	NS	NS	NS	NS	NS	NS	NS	NS	NS	NS	NS	NS	NS	NS	NS	NS	NS	NS	NS	NS	NS	NS	NS	NS	NS
ASV185 Roseburia	NS	NS	NS	NS	NS	NS	NS	NS	NS	NS	NS	NS	NS	NS	NS	NS	NS	NS	NS	NS	NS	NS	NS	NS	NS	NS	NS	NS	NS	NS	NS	NS	NS	NS	NS	NS	NS	NS	NS
ASV186 Clostridia UCG-014	AD	AD	NS	NS	NS	NS	NS		NS	NS	NS	NS	NS	NS	NS	NS	NS	NS	NS	NS	NS	NS	NS	NS	NS	NS	NS	NS	NS	NS	NS	NS	NS	NS	NS	NS	NS	NS	NS
ASV188 Lachnospiraceae	NS	NS	NS	NS	NS	NS	NS	NS	NS	NS	NS	NS	NS	NS	NS	NS	NS	NS	NS	NS	NS	NS	NS	NS	NS	NS	NS	NS	NS	NS	NS	NS	NS	NS	NS	NS	NS	NS	NS
ASV189 Alistipes	NS	NS	NS	NS	NS	NS	NS	NS	NS	NS	NS	NS	NS	NS	NS	NS	NS	NS	NS	NS	NS	NS	NS	NS	NS	NS	NS	NS	NS	NS	NS	NS	NS	NS	NS	NS	NS	NS	NS
ASV190 Clostridia UCG-014	AD	AD	NS	NS	NS	NS	NS		NS	NS	NS	NS	NS	NS	NS	NS	NS	NS	NS	NS	NS	NS	NS	NS	NS	NS	NS	NS	NS	NS	NS	NS	NS	NS	NS	NS	NS	NS	NS
ASV191 Colidextribacter	NS	NS	NS	NS	NS	NS	NS	NS	NS	NS	NS	NS	NS	NS	NS	NS	NS	NS	NS	NS	NS	NS	NS	NS	NS	NS	NS	NS	NS	NS	NS	NS	NS	NS	NS	NS	NS	NS	NS
ASV192 GCA-900066575	NS	NS	NS	NS	NS	NS	NS		NS	NS	NS	NS	NS	NS	NS	NS	NS	NS	NS	NS	NS	NS	NS	NS	NS	NS	NS	NS	NS	NS	NS	NS	NS	NS	NS	NS	NS	NS	OK_nc
ASV193 Roseburia	NS	NS	NS	NS	NS	NS	NS	NS	NS	NS	NS	NS	NS	NS	NS	NS	NS	NS	NS	NS	NS	NS	NS	NS	NS	NS	NS	NS	NS	NS	NS	NS	NS	NS	NS	NS	NS	NS	NS
ASV194 Lachnospiraceae	NS	NS	NS	NS	NS	NS	NS	NS	NS	NS	NS	NS	NS	NS	NS	NS	NS	NS	NS	NS	NS	NS	NS	NS	NS	NS	NS	NS	NS	NS	NS	NS	NS	NS	NS	NS	NS	NS	NS
ASV196 UBA1819	AD	AD	NS	NS	NS	NS	NS		NS	NS	NS	NS	NS	NS	NS	NS	NS	NS	NS	NS	NS	NS	NS	NS	NS	NS	NS	NS	NS	NS	NS	NS	NS	NS	NS	NS	NS	NS	NS
ASV198 Colidextribacter	NS	NS	NS	NS	NS	NS	NS	NS	NS	NS	NS	NS	NS	NS	NS	NS	NS	NS	NS	NS	NS	NS	NS	NS	NS	NS	NS	NS	NS	NS	NS	NS	NS	NS	NS	NS	NS	NS	NS
ASV200 excrementihominis	NS	NS	NS	NS	NS	NS	NS	NS	NS	NS	NS	NS	NS	NS	NS	NS	NS	NS	NS	NS	NS	NS	NS	NS	NS	NS	NS	NS	NS	NS	NS	NS	NS	NS	NS	NS	NS	NS	NS
ASV202 Intestinimonas	NS	NS	NS	NS	NS	NS	NS	NS	NS	NS	NS	NS	NS	NS	NS	NS	NS	NS	NS	NS	NS	NS	NS	NS	NS	NS	NS	NS	NS	NS	NS	NS	NS	NS	NS	NS	NS	NS	NS
ASV203 caecimuris	AD	AD	NS	NS	NS	NS	NS		NS	NS	NS	NS	NS	NS	NS	NS	NS	NS	NS	NS	NS	NS	NS	NS	NS	NS	NS	NS	NS	NS	NS	NS	NS	NS	NS	NS	NS	NS	NS
ASV204 Roseburia	NS	NS	NS	NS	NS	NS	NS	NS	NS	NS	NS	NS	NS	NS	NS	NS	NS	NS	NS	NS	NS	NS	NS	NS	NS	NS	NS	NS	NS	NS	NS	NS	NS	NS	NS	NS	NS	NS	NS
ASV205 Lachnospiraceae	NS	NS	NS	NS	NS	NS	NS	NS	NS	NS	NS	NS	NS	NS	NS	NS	NS	NS	NS	NS	NS	NS	NS	NS	NS	NS	NS	NS	NS	NS	NS	NS	NS	NS	NS	NS	NS	NS	NS
ASV206 Lachnospiraceae	AD	AD	NS	NS	NS	NS	NS		NS	NS	NS	NS	NS	NS	NS	NS	NS	NS	NS	NS	NS	NS	NS	NS	NS	NS	NS	NS	NS	NS	NS	NS	NS	NS	NS	NS	NS	NS	NS
ASV207 Lachnospiraceae NK4A136 group	NS	NS	NS	NS	NS	NS	NS	NS	NS	NS	NS	NS	NS	NS	NS	NS	NS	NS	NS	NS	NS	NS	NS	NS	NS	NS	NS	NS	NS	NS	NS	NS	NS	NS	NS	NS	NS	NS	NS
ASV208 Muribaculaceae	NS	NS	NS	NS	NS	NS	NS	NS	NS	NS	NS	NS	NS	NS	NS	NS	NS	NS	NS	NS	NS	NS	NS	NS	NS	NS	NS	NS	NS	NS	NS	NS	NS	NS	NS	NS	NS	NS	NS
ASV210 Lachnospiraceae	NS	NS	NS	NS	NS	NS	NS	NS	NS	NS	NS	NS	NS	NS	NS	NS	NS	NS	NS	NS	NS	NS	NS	NS	NS	NS	NS	NS	NS	NS	NS	NS	NS	NS	NS	NS	NS	NS	NS
ASV211 [Eubacterium] coprostanoligenes group	AD	AD	NS	NS	NS	NS	NS		NS	NS	NS	NS	NS	NS	NS	NS	NS	NS	NS	NS	NS	NS	NS	NS	NS	NS	NS	NS	NS	NS	NS	NS	NS	NS	NS	NS	NS	NS	NS
ASV213 Muribaculaceae	NS	NS	NS	NS	NS	NS	NS	NS	NS	NS	NS	NS	NS	NS	NS	NS	NS	NS	NS	NS	NS	NS	NS	NS	NS	NS	NS	NS	NS	NS	NS	NS	NS	NS	NS	NS	NS	NS	NS
ASV214 Muribaculaceae	NS	NS	NS	NS	NS	NS	NS	NS	NS	NS	NS	NS	NS	NS	NS	NS	NS	NS	NS	NS	NS	NS	NS	NS	NS	NS	NS	NS	NS	NS	NS	NS	NS	NS	NS	NS	NS	NS	NS
ASV216 Lachnospiraceae NK4A136 group	NS	NS	NS	NS	NS	NS	NS	NS	NS	NS	NS	NS	NS	NS	NS	NS	NS	NS	NS	NS	NS	NS	NS	NS	NS	NS	NS	NS	NS	NS	NS	NS	NS	NS	NS	NS	NS	NS	NS
ASV218 finegoldii	NS	NS	NS	NS	NS	NS	NS	NS	NS	NS	NS	NS	NS	NS	NS	NS	NS	NS	NS	NS	NS	NS	NS	NS	NS	NS	NS	NS	NS	NS	NS	NS	NS	NS	NS	NS	NS	NS	NS
ASV220 Oscillospiraceae	NS	NS	NS	NS	NS	NS	NS	NS	NS	NS	NS	NS	NS	NS	NS	NS	NS	NS	NS	NS	NS	NS	NS	NS	NS	NS	NS	NS	NS	NS	NS	NS	NS	NS	NS	NS	NS	NS	NS
ASV221 Lachnospiraceae NK4A136 group	NS	NS	NS	NS	NS	NS	NS	NS	NS	NS	NS	NS	NS	NS	NS	NS	NS	NS	NS	NS	NS	NS	NS	NS	NS	NS	NS	NS	NS	NS	NS	NS	NS	NS	NS	NS	NS	NS	NS
ASV222 RF39	NS	NS	NS	NS	NS	NS	NS	NS	NS	NS	NS	NS	NS	NS	NS	NS	NS	NS	NS	NS	NS	NS	NS	NS	NS	NS	NS	NS	NS	NS	NS	NS	NS	NS	NS	NS	NS	NS	NS
ASV223 Dorea	AD	AD	NS	NS	NS	NS	NS		NS	NS	NS	NS	NS	NS	NS	NS	NS	NS	NS	NS	NS	NS	NS	NS	NS	NS	NS	NS	NS	NS	NS	NS	NS	NS	NS	NS	NS	NS	NS
ASV225 Clostridia UCG-014	NS	NS	NS	NS	NS	NS	NS	NS	NS	NS	NS	NS	NS	NS	NS	NS	NS	NS	NS	NS	NS	NS	NS	NS	NS	NS	NS	NS	NS	NS	NS	NS	NS	NS	NS	NS	NS	NS	NS
ASV226 Desulfovibrionaceae	AD	AD	NS	NS	NS	NS	NS		NS	NS	NS	NS	NS	NS	NS	NS	NS	NS	NS	NS	NS	NS	NS	NS	NS	NS	NS	NS	NS	NS	NS	NS	NS	NS	NS	NS	NS	NS	NS
ASV227 Ruminococcus	NS	NS	NS	NS	NS	NS	NS		NS	NS	NS	NS	NS	OK_nc	NS	NS	NS	NS	NS	NS	NS	NS	NS	NS	NS	NS	NS	NS	NS	NS	NS	NS	NS	NS	NS	NS	NS	NS	NS
ASV228 Lachnospiraceae	NS	NS	NS	NS	NS	NS	NS	NS	NS	NS	NS	NS	NS	NS	NS	NS	NS	NS	NS	NS	NS	NS	NS	NS	NS	NS	NS	NS	NS	NS	NS	NS	NS	NS	NS	NS	NS	NS	NS
ASV230 Lachnospiraceae	NS	NS	NS	NS	NS	NS	NS	NS	NS	NS	NS	NS	NS	NS	NS	NS	NS	NS	NS	NS	NS	NS	NS	NS	NS	NS	NS	NS	NS	NS	NS	NS	NS	NS	NS	NS	NS	NS	NS
ASV232 Muribaculaceae	NS	NS	NS	NS	NS	NS	NS	NS	NS	NS	NS	NS	NS	NS	NS	NS	NS	NS	NS	NS	NS	NS	NS	NS	NS	NS	NS	NS	NS	NS	NS	NS	NS	NS	NS	NS	NS	NS	NS
ASV234 Clostridia UCG-014	NS	NS	NS	NS	NS	NS	NS	NS	NS	NS	NS	NS	NS	NS	NS	NS	NS	NS	NS	NS	NS	NS	NS	NS	NS	NS	NS	NS	NS	NS	NS	NS	NS	NS	NS	NS	NS	NS	NS
ASV235 Clostridia UCG-014	NS	NS	NS	NS	NS	NS	NS	NS	NS	NS	NS	NS	NS	NS	NS	NS	NS	NS	NS	NS	NS	NS	NS	NS	NS	NS	NS	NS	NS	NS	NS	NS	NS	NS	NS	NS	NS	NS	NS
ASV236 Erysipelatoclostridium	NS	NS	NS	NS	NS	NS	NS	NS	NS	NS	NS	NS	NS	NS	NS	NS	NS	NS	NS	NS	NS	NS	NS	NS	NS	NS	NS	NS	NS	NS	NS	NS	NS	NS	NS	NS	NS	NS	NS
ASV238 Clostridia UCG-014	NS	NS	NS	NS	NS	NS	NS	NS	NS	NS	NS	NS	NS	NS	NS	NS	NS	NS	NS	NS	NS	NS	NS	NS	NS	NS	NS	NS	NS	NS	NS	NS	NS	NS	NS	NS	NS	NS	NS
ASV239 ilealis	NS	NS	NS	NS	NS	NS	NS	NS	NS	NS	NS	NS	NS	NS	NS	NS	NS	NS	NS	NS	NS	NS	NS	NS	NS	NS	NS	NS	NS	NS	NS	NS	NS	NS	NS	NS	NS	NS	NS
ASV240 Oscillospiraceae	NS	NS	NS	NS	NS	NS	NS	NS	NS	NS	NS	NS	NS	NS	NS	NS	NS	NS	NS	NS	NS	NS	NS	NS	NS	NS	NS	NS	NS	NS	NS	NS	NS	NS	NS	NS	NS	NS	NS
ASV241 Clostridia UCG-014	NS	NS	NS	NS	NS	NS	NS	NS	NS	NS	NS	NS	NS	NS	NS	NS	NS	NS	NS	NS	NS	NS	NS	NS	NS	NS	NS	NS	NS	NS	NS	NS	NS	NS	NS	NS	NS	NS	NS
ASV242 Erysipelatoclostridium	AD	AD	NS	NS	NS	NS	NS		NS	NS	NS	NS	NS	NS	NS	NS	NS	NS	NS	NS	NS	NS	NS	NS	NS	NS	NS	NS	NS	NS	NS	NS	NS	NS	NS	NS	NS	NS	NS
ASV243 Clostridia UCG-014	AD	AD	NS	NS	NS	NS	NS		NS	NS	NS	NS	NS	NS	NS	NS	NS	NS	NS	NS	NS	NS	NS	NS	NS	NS	NS	NS	NS	NS	NS	NS	NS	NS	NS	NS	NS	NS	NS
ASV244 Oscillospiraceae	NS	NS	NS	NS	NS	NS	NS	NS	NS	NS	NS	NS	NS	NS	NS	NS	NS	NS	NS	NS	NS	NS	NS	NS	NS	NS	NS	NS	NS	NS	NS	NS	NS	NS	NS	NS	NS	NS	NS
ASV249 Muribaculaceae	NS	NS	NS	NS	NS	NS	NS	NS	NS	NS	NS	NS	NS	NS	NS	NS	NS	NS	NS	NS	NS	NS	NS	NS	NS	NS	NS	NS	NS	NS	NS	NS	NS	NS	NS	NS	NS	NS	NS
ASV250 UBA1819	NS	NS	NS	NS	NS	NS	NS	NS	NS	NS	NS	NS	NS	NS	NS	NS	NS	NS	NS	NS	NS	NS	NS	NS	NS	NS	NS	NS	NS	NS	NS	NS	NS	NS	NS	NS	NS	NS	NS
ASV251 dorei	NS	NS	NS	NS	NS	NS	NS	NS	NS	NS	NS	NS	NS	NS	NS	NS	NS	NS	NS	NS	NS	NS	NS	NS	NS	NS	NS	NS	NS	NS	NS	NS	NS	NS	NS	NS	NS	NS	NS
ASV253 Lachnoclostridium	NS	NS	NS	NS	NS	NS	NS	NS	NS	NS	NS	NS	NS	NS	NS	NS	NS	NS	NS	NS	NS	NS	NS	NS	NS	NS	NS	NS	NS	NS	NS	NS	NS	NS	NS	NS	NS	NS	NS
ASV255 Roseburia	NS	NS	NS	NS	NS	NS	NS	NS	NS	NS	NS	NS	NS	NS	NS	NS	NS	NS	NS	NS	NS	NS	NS	NS	NS	NS	NS	NS	NS	NS	NS	NS	NS	NS	NS	NS	NS	NS	NS
ASV256 Muribaculaceae	NS	NS	NS	NS	NS	NS	NS	NS	NS	NS	NS	NS	NS	NS	NS	NS	NS	NS	NS	NS	NS	NS	NS	NS	NS	NS	NS	NS	NS	NS	NS	NS	NS	NS	NS	NS	NS	NS	NS
ASV257 Lachnospiraceae	NS	NS	NS	NS	NS	NS	NS	NS	NS	NS	NS	NS	NS	NS	NS	NS	NS	NS	NS	NS	NS	NS	NS	NS	NS	NS	NS	NS	NS	NS	NS	NS	NS	NS	NS	NS	NS	NS	NS
ASV260 Lachnospiraceae	NS	NS	NS	NS	NS	NS	NS	NS	NS	NS	NS	NS	NS	NS	NS	NS	NS	NS	NS	NS	NS	NS	NS	NS	NS	NS	NS	NS	NS	NS	NS	NS	NS	NS	NS	NS	NS	NS	NS
ASV261 Alistipes	NS	NS	NS	NS	NS	NS	NS	NS	NS	NS	NS	NS	NS	NS	NS	NS	NS	NS	NS	NS	NS	NS	NS	NS	NS	NS	NS	NS	NS	NS	NS	NS	NS	NS	NS	NS	NS	NS	NS
ASV263 Lachnospiraceae	NS	NS	NS	NS	NS	NS	NS	NS	NS	NS	NS	NS	NS	NS	NS	NS	NS	NS	NS	NS	NS	NS	NS	NS	NS	NS	NS	NS	NS	NS	NS	NS	NS	NS	NS	NS	NS	NS	NS
ASV264 Clostridia UCG-014	AD	AD	NS	NS	NS	NS	NS		NS	NS	NS	NS	NS	NS	NS	NS	NS	NS	NS	NS	NS	NS	NS	NS	NS	NS	NS	NS	NS	NS	NS	NS	NS	NS	NS	NS	NS	NS	NS
ASV265 Clostridia UCG-014	AD	AD	NS	NS	NS	NS	NS		NS	NS	NS	NS	NS	NS	NS	NS	NS	NS	NS	NS	NS	NS	NS	NS	NS	NS	NS	NS	NS	NS	NS	NS	NS	NS	NS	NS	NS	NS	NS
ASV266 Incertae Sedis	NS	NS	NS	NS	NS	NS	NS	NS	NS	NS	NS	NS	NS	NS	NS	NS	NS	NS	NS	NS	NS	NS	NS	NS	NS	NS	NS	NS	NS	NS	NS	NS	NS	NS	NS	NS	NS	NS	NS
ASV269 Muribaculaceae	AD	AD	NS	NS	NS	NS	NS		NS	NS	NS	NS	NS	NS	NS	NS	NS	NS	NS	NS	NS	NS	NS	NS	NS	NS	NS	NS	NS	NS	NS	NS	NS	NS	NS	NS	NS	NS	NS
ASV270 Roseburia	NS	NS	NS	NS	NS	NS	NS	NS	NS	NS	NS	NS	NS	NS	NS	NS	NS	NS	NS	NS	NS	NS	NS	NS	NS	NS	NS	NS	NS	NS	NS	NS	NS	NS	NS	NS	NS	NS	NS
ASV271 Lachnospiraceae	NS	NS	NS	NS	NS	NS	NS	NS	NS	NS	NS	NS	NS	NS	NS	NS	NS	NS	NS	NS	NS	NS	NS	NS	NS	NS	NS	NS	NS	NS	NS	NS	NS	NS	NS	NS	NS	NS	NS
ASV272 Muribaculaceae	NS	NS	NS	NS	NS	NS	NS	NS	NS	NS	NS	NS	NS	NS	NS	NS	NS	NS	NS	NS	NS	NS	NS	NS	NS	NS	NS	NS	NS	NS	NS	NS	NS	NS	NS	NS	NS	NS	NS
ASV274 Ruminococcaceae	NS	NS	NS	NS	NS	NS	NS	NS	NS	NS	NS	NS	NS	NS	NS	NS	NS	NS	NS	NS	NS	NS	NS	NS	NS	NS	NS	NS	NS	NS	NS	NS	NS	NS	NS	NS	NS	NS	NS
ASV275 Lachnospiraceae	NS	NS	NS	NS	NS	NS	NS	NS	NS	NS	NS	NS	NS	NS	NS	NS	NS	NS	NS	NS	NS	NS	NS	NS	NS	NS	NS	NS	NS	NS	NS	NS	NS	NS	NS	NS	NS	NS	NS
ASV276 [Eubacterium] siraeum group	NS	NS	NS	NS	NS	NS	NS	NS	NS	NS	NS	NS	NS	NS	NS	NS	NS	NS	NS	NS	NS	NS	NS	NS	NS	NS	NS	NS	NS	NS	NS	NS	NS	NS	NS	NS	NS	NS	NS
ASV277 Lachnospiraceae	NS	NS	NS	NS	NS	NS	NS	NS	NS	NS	NS	NS	NS	NS	NS	NS	NS	NS	NS	NS	NS	NS	NS	NS	NS	NS	NS	NS	NS	NS	NS	NS	NS	NS	NS	NS	NS	NS	NS
ASV279 RF39	NS	NS	NS	NS	NS	NS	NS	NS	NS	NS	NS	NS	NS	NS	NS	NS	NS	NS	NS	NS	NS	NS	NS	NS	NS	NS	NS	NS	NS	NS	NS	NS	NS	NS	NS	NS	NS	NS	NS
ASV280 Muribaculaceae	NS	NS	NS	NS	NS	NS	NS	NS	NS	NS	NS	NS	NS	NS	NS	NS	NS	NS	NS	NS	NS	NS	NS	NS	NS	NS	NS	NS	NS	NS	NS	NS	NS	NS	NS	NS	NS	NS	NS
ASV281 Oscillospiraceae	NS	NS	NS	NS	NS	NS	NS	NS	NS	NS	NS	NS	NS	NS	NS	NS	NS	NS	NS	NS	NS	NS	NS	NS	NS	NS	NS	NS	NS	NS	NS	NS	NS	NS	NS	NS	NS	NS	NS
ASV282 GCA-900066575	NS	NS	NS	NS	NS	NS	NS	NS	NS	NS	NS	NS	NS	NS	NS	NS	NS	NS	NS	NS	NS	NS	NS	NS	NS	NS	NS	NS	NS	NS	NS	NS	NS	NS	NS	NS	NS	NS	NS
ASV283 Intestinimonas	NS	NS	NS	NS	NS	NS	NS	NS	NS	NS	NS	NS	NS	NS	NS	NS	NS	NS	NS	NS	NS	NS	NS	NS	NS	NS	NS	NS	NS	NS	NS	NS	NS	NS	NS	NS	NS	NS	NS
ASV284 Oscillospiraceae	NS	NS	NS	NS	NS	NS	NS	NS	NS	NS	NS	NS	NS	NS	NS	NS	NS	NS	NS	NS	NS	NS	NS	NS	NS	NS	NS	NS	NS	NS	NS	NS	NS	NS	NS	NS	NS	NS	NS
ASV286 Rhodospirillales	NS	NS	NS	NS	NS	NS	NS	NS	NS	NS	NS	NS	NS	NS	NS	NS	NS	NS	NS	NS	NS	NS	NS	NS	NS	NS	NS	NS	NS	NS	NS	NS	NS	NS	NS	NS	NS	NS	NS
ASV289 NK4A214 group	NS	NS	NS	NS	NS	NS	NS	NS	NS	NS	NS	NS	NS	NS	NS	NS	NS	NS	NS	NS	NS	NS	NS	NS	NS	NS	NS	NS	NS	NS	NS	NS	NS	NS	NS	NS	NS	NS	NS
ASV290 Colidextribacter	NS	NS	NS	NS	NS	NS	NS	NS	NS	NS	NS	NS	NS	NS	NS	NS	NS	NS	NS	NS	NS	NS	NS	NS	NS	NS	NS	NS	NS	NS	NS	NS	NS	NS	NS	NS	NS	NS	NS
ASV291 Muribaculaceae	NS	NS	NS	NS	NS	NS	NS	NS	NS	NS	NS	NS	NS	NS	NS	NS	NS	NS	NS	NS	NS	NS	NS	NS	NS	NS	NS	NS	NS	NS	NS	NS	NS	NS	NS	NS	NS	NS	NS
ASV292 Enterorhabdus	NS	NS	NS	NS	NS	NS	NS	NS	NS	NS	NS	NS	NS	NS	NS	NS	NS	NS	NS	NS	NS	NS	NS	NS	NS	NS	NS	NS	NS	NS	NS	NS	NS	NS	NS	NS	NS	NS	NS
ASV293 Lachnoclostridium	NS	NS	NS	NS	NS	NS	NS	NS	NS	NS	NS	NS	NS	NS	NS	NS	NS	NS	NS	NS	NS	NS	NS	NS	NS	NS	NS	NS	NS	NS	NS	NS	NS	NS	NS	NS	NS	NS	NS
ASV295 Clostridia UCG-014	NS	NS	NS	NS	NS	NS	NS	NS	NS	NS	NS	NS	NS	NS	NS	NS	NS	NS	NS	NS	NS	NS	NS	NS	NS	NS	NS	NS	NS	NS	NS	NS	NS	NS	NS	NS	NS	NS	NS
ASV297 Oscillospiraceae	NS	NS	NS	NS	NS	NS	NS	NS	NS	NS	NS	NS	NS	NS	NS	NS	NS	NS	NS	NS	NS	NS	NS	NS	NS	NS	NS	NS	NS	NS	NS	NS	NS	NS	NS	NS	NS	NS	NS
ASV298 Colidextribacter	NS	NS	NS	NS	NS	NS	NS	NS	NS	NS	NS	NS	NS	NS	NS	NS	NS	NS	NS	NS	NS	NS	NS	NS	NS	NS	NS	NS	NS	NS	NS	NS	NS	NS	NS	NS	NS	NS	NS
ASV300 Clostridia UCG-014	AD	AD	NS	NS	NS	NS	NS		NS	NS	NS	NS	NS	NS	NS	NS	NS	NS	NS	NS	NS	NS	NS	NS	NS	NS	NS	NS	NS	NS	NS	NS	NS	NS	NS	NS	NS	NS	NS
ASV301 Erysipelatoclostridiaceae	NS	NS	NS	NS	NS	NS	NS	NS	NS	NS	NS	NS	NS	NS	NS	NS	NS	NS	NS	NS	NS	NS	NS	NS	NS	NS	NS	NS	NS	NS	NS	NS	NS	NS	NS	NS	NS	NS	NS
ASV302 Roseburia	AD	AD	NS	NS	NS	NS	NS		NS	NS	NS	NS	NS	NS	NS	NS	NS	NS	NS	NS	NS	NS	NS	NS	NS	NS	NS	NS	NS	NS	NS	NS	NS	NS	NS	NS	NS	NS	NS
ASV303 Incertae Sedis	NS	NS	NS	NS	NS	NS	NS	NS	NS	NS	NS	NS	NS	NS	NS	NS	NS	NS	NS	NS	NS	NS	NS	NS	NS	NS	NS	NS	NS	NS	NS	NS	NS	NS	NS	NS	NS	NS	NS
ASV306 Enterorhabdus	NS	NS	NS	NS	NS	NS	NS	NS	NS	NS	NS	NS	NS	NS	NS	NS	NS	NS	NS	NS	NS	NS	NS	NS	NS	NS	NS	NS	NS	NS	NS	NS	NS	NS	NS	NS	NS	NS	NS
ASV308 Muribaculaceae	NS	NS	NS	NS	NS	NS	NS	NS	NS	NS	NS	NS	NS	NS	NS	NS	NS	NS	NS	NS	NS	NS	NS	NS	NS	NS	NS	NS	NS	NS	NS	NS	NS	NS	NS	NS	NS	NS	NS
ASV309 Lachnospiraceae	NS	NS	NS	NS	NS	NS	NS	NS	NS	NS	NS	NS	NS	NS	NS	NS	NS	NS	NS	NS	NS	NS	NS	NS	NS	NS	NS	NS	NS	NS	NS	NS	NS	NS	NS	NS	NS	NS	NS
ASV310 Clostridia UCG-014	AD	AD	NS	NS	NS	NS	NS		NS	NS	NS	NS	NS	NS	NS	NS	NS	NS	NS	NS	NS	NS	NS	NS	NS	NS	NS	NS	NS	NS	NS	NS	NS	NS	NS	NS	NS	NS	NS
ASV311 UCG-010	NS	NS	NS	NS	NS	NS	NS	NS	NS	NS	NS	NS	NS	NS	NS	NS	NS	NS	NS	NS	NS	NS	NS	NS	NS	NS	NS	NS	NS	NS	NS	NS	NS	NS	NS	NS	NS	NS	NS
ASV313 Paludicola	NS	NS	NS	NS	NS	NS	NS	NS	NS	NS	NS	NS	NS	NS	NS	NS	NS	NS	NS	NS	NS	NS	NS	NS	NS	NS	NS	NS	NS	NS	NS	NS	NS	NS	NS	NS	NS	NS	NS
ASV317 Lachnospiraceae	NS	NS	NS	NS	NS	NS	NS	NS	NS	NS	NS	NS	NS	NS	NS	NS	NS	NS	NS	NS	NS	NS	NS	NS	NS	NS	NS	NS	NS	NS	NS	NS	NS	NS	NS	NS	NS	NS	NS
ASV319 Lachnospiraceae	NS	NS	NS	NS	NS	NS	NS	NS	NS	NS	NS	NS	NS	NS	NS	NS	NS	NS	NS	NS	NS	NS	NS	NS	NS	NS	NS	NS	NS	NS	NS	NS	NS	NS	NS	NS	NS	NS	NS
ASV320 Oscillospiraceae	NS	NS	NS	NS	NS	NS	NS	NS	NS	NS	NS	NS	NS	NS	NS	NS	NS	NS	NS	NS	NS	NS	NS	NS	NS	NS	NS	NS	NS	NS	NS	NS	NS	NS	NS	NS	NS	NS	NS
ASV324 Defluviitaleaceae UCG-011	AD	AD	NS	NS	NS	NS	NS		NS	NS	NS	NS	NS	NS	NS	NS	NS	NS	NS	NS	NS	NS	NS	NS	NS	NS	NS	NS	NS	NS	NS	NS	NS	NS	NS	NS	NS	NS	NS
ASV325 Muribaculaceae	NS	NS	NS	NS	NS	NS	NS	NS	NS	NS	NS	NS	NS	NS	NS	NS	NS	NS	NS	NS	NS	NS	NS	NS	NS	NS	NS	NS	NS	NS	NS	NS	NS	NS	NS	NS	NS	NS	NS
ASV326 Gastranaerophilales	AD	AD	NS	NS	NS	NS	NS		NS	NS	NS	NS	NS	NS	NS	NS	NS	NS	NS	NS	NS	NS	NS	NS	NS	NS	NS	NS	NS	NS	NS	NS	NS	NS	NS	NS	NS	NS	NS
ASV328 Clostridia	NS	NS	NS	NS	NS	NS	NS	NS	NS	NS	NS	NS	NS	NS	NS	NS	NS	NS	NS	NS	NS	NS	NS	NS	NS	NS	NS	NS	NS	NS	NS	NS	NS	NS	NS	NS	NS	NS	NS
ASV332 Anaerovorax	NS	NS	NS	NS	NS	NS	NS	NS	NS	NS	NS	NS	NS	NS	NS	NS	NS	NS	NS	NS	NS	NS	NS	NS	NS	NS	NS	NS	NS	NS	NS	NS	NS	NS	NS	NS	NS	NS	NS
ASV334 Erysipelotrichaceae	NS	NS	NS	NS	NS	NS	NS	NS	NS	NS	NS	NS	NS	NS	NS	NS	NS	NS	NS	NS	NS	NS	NS	NS	NS	NS	NS	NS	NS	NS	NS	NS	NS	NS	NS	NS	NS	NS	NS
ASV335 Clostridia vadinBB60 group	NS	NS	NS	NS	NS	NS	NS	NS	NS	NS	NS	NS	NS	NS	NS	NS	NS	NS	NS	NS	NS	NS	NS	NS	NS	NS	NS	NS	NS	NS	NS	NS	NS	NS	NS	NS	NS	NS	NS
ASV336 Colidextribacter	NS	NS	NS	NS	NS	NS	NS	NS	NS	NS	NS	NS	NS	NS	NS	NS	NS	NS	NS	NS	NS	NS	NS	NS	NS	NS	NS	NS	NS	NS	NS	NS	NS	NS	NS	NS	NS	NS	NS
ASV339 RF39	AD	AD	NS	NS	NS	NS	NS		NS	NS	NS	NS	NS	NS	NS	NS	NS	NS	NS	NS	NS	NS	NS	NS	NS	NS	NS	NS	NS	NS	NS	NS	NS	NS	NS	NS	NS	NS	NS
ASV342 Colidextribacter	NS	NS	NS	NS	NS	NS	NS	NS	NS	NS	NS	NS	NS	NS	NS	NS	NS	NS	NS	NS	NS	NS	NS	NS	NS	NS	NS	NS	NS	NS	NS	NS	NS	NS	NS	NS	NS	NS	NS
ASV343 Oscillospiraceae	NS	NS	NS	NS	NS	NS	NS	NS	NS	NS	NS	NS	NS	NS	NS	NS	NS	NS	NS	NS	NS	NS	NS	NS	NS	NS	NS	NS	NS	NS	NS	NS	NS	NS	NS	NS	NS	NS	NS
ASV344 UCG-005	NS	NS	NS	NS	NS	NS	NS	NS	NS	NS	NS	NS	NS	NS	NS	NS	NS	NS	NS	NS	NS	NS	NS	NS	NS	NS	NS	NS	NS	NS	NS	NS	NS	NS	NS	NS	NS	NS	NS
ASV345 aureus	NS	NS	NS	NS	NS	NS	NS	NS	NS	NS	NS	NS	NS	NS	NS	NS	NS	NS	NS	NS	NS	NS	NS	NS	NS	NS	NS	NS	NS	NS	NS	NS	NS	NS	NS	NS	NS	NS	NS
ASV351 [Eubacterium] xylanophilum group	AD	AD	NS	NS	NS	NS	NS		NS	NS	NS	NS	NS	NS	NS	NS	NS	NS	NS	NS	NS	NS	NS	NS	NS	NS	NS	NS	NS	NS	NS	NS	NS	NS	NS	NS	NS	NS	NS
ASV352 Muribaculaceae	NS	NS	NS	NS	NS	NS	NS	NS	NS	NS	NS	NS	NS	NS	NS	NS	NS	NS	NS	NS	NS	NS	NS	NS	NS	NS	NS	NS	NS	NS	NS	NS	NS	NS	NS	NS	NS	NS	NS
ASV353 Intestinimonas	NS	NS	NS	NS	NS	NS	NS	NS	NS	NS	NS	NS	NS	NS	NS	NS	NS	NS	NS	NS	NS	NS	NS	NS	NS	NS	NS	NS	NS	NS	NS	NS	NS	NS	NS	NS	NS	NS	NS
ASV355 Marvinbryantia	AD	AD	NS	NS	NS	NS	NS		NS	NS	NS	NS	NS	NS	NS	NS	NS	NS	NS	NS	NS	NS	NS	NS	NS	NS	NS	NS	NS	NS	NS	NS	NS	NS	NS	NS	NS	NS	NS
ASV360 Lachnospiraceae NK4A136 group	NS	NS	NS	NS	NS	NS	NS	NS	NS	NS	NS	NS	NS	NS	NS	NS	NS	NS	NS	NS	NS	NS	NS	NS	NS	NS	NS	NS	NS	NS	NS	NS	NS	NS	NS	NS	NS	NS	NS
ASV361 Christensenellaceae	NS	NS	NS	NS	NS	NS	NS	NS	NS	NS	NS	NS	NS	NS	NS	NS	NS	NS	NS	NS	NS	NS	NS	NS	NS	NS	NS	NS	NS	NS	NS	NS	NS	NS	NS	NS	NS	NS	NS
ASV362 [Eubacterium] coprostanoligenes group	NS	NS	NS	NS	NS	NS	NS	NS	NS	NS	NS	NS	NS	NS	NS	NS	NS	NS	NS	NS	NS	NS	NS	NS	NS	NS	NS	NS	NS	NS	NS	NS	NS	NS	NS	NS	NS	NS	NS
ASV363 Lachnospiraceae	NS	NS	NS	NS	NS	NS	NS	NS	NS	NS	NS	NS	NS	NS	NS	NS	NS	NS	NS	NS	NS	NS	NS	NS	NS	NS	NS	NS	NS	NS	NS	NS	NS	NS	NS	NS	NS	NS	NS
ASV364 NK4A214 group	NS	NS	NS	NS	NS	NS	NS	NS	NS	NS	NS	NS	NS	NS	NS	NS	NS	NS	NS	NS	NS	NS	NS	NS	NS	NS	NS	NS	NS	NS	NS	NS	NS	NS	NS	NS	NS	NS	NS
ASV367 Oscillospiraceae	NS	NS	NS	NS	NS	NS	NS	NS	NS	NS	NS	NS	NS	NS	NS	NS	NS	NS	NS	NS	NS	NS	NS	NS	NS	NS	NS	NS	NS	NS	NS	NS	NS	NS	NS	NS	NS	NS	NS
ASV369 Colidextribacter	NS	NS	NS	NS	NS	NS	NS	NS	NS	NS	NS	NS	NS	NS	NS	NS	NS	NS	NS	NS	NS	NS	NS	NS	NS	NS	NS	NS	NS	NS	NS	NS	NS	NS	NS	NS	NS	NS	NS
ASV371 Fournierella	NS	NS	NS	NS	NS	NS	NS	NS	NS	NS	NS	NS	NS	NS	NS	NS	NS	NS	NS	NS	NS	NS	NS	NS	NS	NS	NS	NS	NS	NS	NS	NS	NS	NS	NS	NS	NS	NS	NS
ASV373 GCA-900066575	NS	NS	NS	NS	NS	NS	NS	NS	NS	NS	NS	NS	NS	NS	NS	NS	NS	NS	NS	NS	NS	NS	NS	NS	NS	NS	NS	NS	NS	NS	NS	NS	NS	NS	NS	NS	NS	NS	NS
ASV375 Colidextribacter	AD	AD	NS	NS	NS	NS	NS		NS	NS	NS	NS	NS	NS	NS	NS	NS	NS	NS	NS	NS	NS	NS	NS	NS	NS	NS	NS	NS	NS	NS	NS	NS	NS	NS	NS	NS	NS	NS
ASV377 Lachnospiraceae	AD	AD	NS	NS	NS	NS	NS		NS	NS	NS	NS	NS	NS	NS	NS	NS	NS	NS	NS	NS	NS	NS	NS	NS	NS	NS	NS	NS	NS	NS	NS	NS	NS	NS	NS	NS	NS	NS
ASV378 Oscillospiraceae	NS	NS	NS	NS	NS	NS	NS	NS	NS	NS	NS	NS	NS	NS	NS	NS	NS	NS	NS	NS	NS	NS	NS	NS	NS	NS	NS	NS	NS	NS	NS	NS	NS	NS	NS	NS	NS	NS	NS
ASV379 Paludicola	AD	AD	NS	NS	NS	NS	NS		NS	NS	NS	NS	NS	NS	NS	NS	NS	NS	NS	NS	NS	NS	NS	NS	NS	NS	NS	NS	NS	NS	NS	NS	NS	NS	NS	NS	NS	NS	NS
ASV381 distasonis	NS	NS	NS	NS	NS	NS	NS	NS	NS	NS	NS	NS	NS	NS	NS	NS	NS	NS	NS	NS	NS	NS	NS	NS	NS	NS	NS	NS	NS	NS	NS	NS	NS	NS	NS	NS	NS	NS	NS
ASV382 Fournierella	NS	NS	NS	NS	NS	NS	NS	NS	NS	NS	NS	NS	NS	NS	NS	NS	NS	NS	NS	NS	NS	NS	NS	NS	NS	NS	NS	NS	NS	NS	NS	NS	NS	NS	NS	NS	NS	NS	NS
ASV383 merdae	NS	NS	NS	NS	NS	NS	NS	NS	NS	NS	NS	NS	NS	NS	NS	NS	NS	NS	NS	NS	NS	NS	NS	NS	NS	NS	NS	NS	NS	NS	NS	NS	NS	NS	NS	NS	NS	NS	NS
ASV385 Peptococcaceae	NS	NS	NS	NS	NS	NS	NS	NS	NS	NS	NS	NS	NS	NS	NS	NS	NS	NS	NS	NS	NS	NS	NS	NS	NS	NS	NS	NS	NS	NS	NS	NS	NS	NS	NS	NS	NS	NS	NS
ASV387 massiliensis	NS	NS	NS	NS	NS	NS	NS	NS	NS	NS	NS	NS	NS	NS	NS	NS	NS	NS	NS	NS	NS	NS	NS	NS	NS	NS	NS	NS	NS	NS	NS	NS	NS	NS	NS	NS	NS	NS	NS
ASV389 Muribaculaceae	NS	NS	NS	NS	NS	NS	NS	NS	NS	NS	NS	NS	NS	NS	NS	NS	NS	NS	NS	NS	NS	NS	NS	NS	NS	NS	NS	NS	NS	NS	NS	NS	NS	NS	NS	NS	NS	NS	NS
ASV390 Alistipes	NS	NS	NS	NS	NS	NS	NS	NS	NS	NS	NS	NS	NS	NS	NS	NS	NS	NS	NS	NS	NS	NS	NS	NS	NS	NS	NS	NS	NS	NS	NS	NS	NS	NS	NS	NS	NS	NS	NS
ASV392 Muribaculaceae	NS	NS	NS	NS	NS	NS	NS	NS	NS	NS	NS	NS	NS	NS	NS	NS	NS	NS	NS	NS	NS	NS	NS	NS	NS	NS	NS	NS	NS	NS	NS	NS	NS	NS	NS	NS	NS	NS	NS
ASV393 Oscillibacter	NS	NS	NS	NS	NS	NS	NS	NS	NS	NS	NS	NS	NS	NS	NS	NS	NS	NS	NS	NS	NS	NS	NS	NS	NS	NS	NS	NS	NS	NS	NS	NS	NS	NS	NS	NS	NS	NS	NS
ASV394 Enterorhabdus	NS	NS	NS	NS	NS	NS	NS		NS	NS	NS	NS	NS	NS	OK_nc	NS	NS	NS	NS	NS	NS	NS	NS	NS	NS	NS	NS	NS	NS	NS	NS	NS	NS	NS	NS	NS	NS	NS	NS
ASV395 Colidextribacter	NS	NS	NS	NS	NS	NS	NS	NS	NS	NS	NS	NS	NS	NS	NS	NS	NS	NS	NS	NS	NS	NS	NS	NS	NS	NS	NS	NS	NS	NS	NS	NS	NS	NS	NS	NS	NS	NS	NS
ASV399 Monoglobus	NS	NS	NS	NS	NS	NS	NS	NS	NS	NS	NS	NS	NS	NS	NS	NS	NS	NS	NS	NS	NS	NS	NS	NS	NS	NS	NS	NS	NS	NS	NS	NS	NS	NS	NS	NS	NS	NS	NS
ASV402 Enterorhabdus	NS	NS	NS	NS	NS	NS	NS	NS	NS	NS	NS	NS	NS	NS	NS	NS	NS	NS	NS	NS	NS	NS	NS	NS	NS	NS	NS	NS	NS	NS	NS	NS	NS	NS	NS	NS	NS	NS	NS
ASV403 Oscillospiraceae	NS	NS	NS	NS	NS	NS	NS	NS	NS	NS	NS	NS	NS	NS	NS	NS	NS	NS	NS	NS	NS	NS	NS	NS	NS	NS	NS	NS	NS	NS	NS	NS	NS	NS	NS	NS	NS	NS	NS
ASV404 Lachnoclostridium	NS	NS	NS	NS	NS	NS	NS	NS	NS	NS	NS	NS	NS	NS	NS	NS	NS	NS	NS	NS	NS	NS	NS	NS	NS	NS	NS	NS	NS	NS	NS	NS	NS	NS	NS	NS	NS	NS	NS
ASV405 Erysipelotrichaceae	NS	NS	NS	NS	NS	NS	NS	NS	NS	NS	NS	NS	NS	NS	NS	NS	NS	NS	NS	NS	NS	NS	NS	NS	NS	NS	NS	NS	NS	NS	NS	NS	NS	NS	NS	NS	NS	NS	NS
ASV406 Ruminococcaceae	NS	NS	NS	NS	NS	NS	NS	NS	NS	NS	NS	NS	NS	NS	NS	NS	NS	NS	NS	NS	NS	NS	NS	NS	NS	NS	NS	NS	NS	NS	NS	NS	NS	NS	NS	NS	NS	NS	NS
ASV413 Parasutterella	NS	NS	NS	NS	NS	NS	NS	NS	NS	NS	NS	NS	NS	NS	NS	NS	NS	NS	NS	NS	NS	NS	NS	NS	NS	NS	NS	NS	NS	NS	NS	NS	NS	NS	NS	NS	NS	NS	NS
ASV420 Muribaculaceae	NS	NS	NS	NS	NS	NS	NS	NS	NS	NS	NS	NS	NS	NS	NS	NS	NS	NS	NS	NS	NS	NS	NS	NS	NS	NS	NS	NS	NS	NS	NS	NS	NS	NS	NS	NS	NS	NS	NS
ASV423 UBA1819	NS	NS	NS	NS	NS	NS	NS	NS	NS	NS	NS	NS	NS	NS	NS	NS	NS	NS	NS	NS	NS	NS	NS	NS	NS	NS	NS	NS	NS	NS	NS	NS	NS	NS	NS	NS	NS	NS	NS
ASV424 Tuzzerella	NS	NS	NS	NS	NS	NS	NS	NS	NS	NS	NS	NS	NS	NS	NS	NS	NS	NS	NS	NS	NS	NS	NS	NS	NS	NS	NS	NS	NS	NS	NS	NS	NS	NS	NS	NS	NS	NS	NS
ASV427 Lachnoclostridium	NS	NS	NS	NS	NS	NS	NS	NS	NS	NS	NS	NS	NS	NS	NS	NS	NS	NS	NS	NS	NS	NS	NS	NS	NS	NS	NS	NS	NS	NS	NS	NS	NS	NS	NS	NS	NS	NS	NS
ASV428 Pygmaiobacter	NS	NS	NS	NS	NS	NS	NS	NS	NS	NS	NS	NS	NS	NS	NS	NS	NS	NS	NS	NS	NS	NS	NS	NS	NS	NS	NS	NS	NS	NS	NS	NS	NS	NS	NS	NS	NS	NS	NS
ASV430 bacterium	AD	AD	NS	NS	NS	NS	NS		NS	NS	NS	NS	NS	NS	NS	NS	NS	NS	NS	NS	NS	NS	NS	NS	NS	NS	NS	NS	NS	NS	NS	NS	NS	NS	NS	NS	NS	NS	NS
ASV433 Clostridia UCG-014	NS	NS	NS	NS	NS	NS	NS	NS	NS	NS	NS	NS	NS	NS	NS	NS	NS	NS	NS	NS	NS	NS	NS	NS	NS	NS	NS	NS	NS	NS	NS	NS	NS	NS	NS	NS	NS	NS	NS
ASV436 Enterorhabdus	NS	NS	NS	NS	NS	NS	NS	NS	NS	NS	NS	NS	NS	NS	NS	NS	NS	NS	NS	NS	NS	NS	NS	NS	NS	NS	NS	NS	NS	NS	NS	NS	NS	NS	NS	NS	NS	NS	NS
ASV439 Muribaculum	NS	NS	NS	NS	NS	NS	NS	NS	NS	NS	NS	NS	NS	NS	NS	NS	NS	NS	NS	NS	NS	NS	NS	NS	NS	NS	NS	NS	NS	NS	NS	NS	NS	NS	NS	NS	NS	NS	NS
ASV440 Lachnospiraceae	AD	AD	NS	NS	NS	NS	NS		NS	NS	NS	NS	NS	NS	NS	NS	NS	NS	NS	NS	NS	NS	NS	NS	NS	NS	NS	NS	NS	NS	NS	NS	NS	NS	NS	NS	NS	NS	NS
ASV446 Lachnospiraceae	AD	AD	NS	NS	NS	NS	NS		NS	NS	NS	NS	NS	NS	NS	NS	NS	NS	NS	NS	NS	NS	NS	NS	NS	NS	NS	NS	NS	NS	NS	NS	NS	NS	NS	NS	NS	NS	NS
ASV447 RF39	NS	NS	NS	NS	NS	NS	NS	NS	NS	NS	NS	NS	NS	NS	NS	NS	NS	NS	NS	NS	NS	NS	NS	NS	NS	NS	NS	NS	NS	NS	NS	NS	NS	NS	NS	NS	NS	NS	NS
ASV448 Peptococcaceae	NS	NS	NS	NS	NS	NS	NS	NS	NS	NS	NS	NS	NS	NS	NS	NS	NS	NS	NS	NS	NS	NS	NS	NS	NS	NS	NS	NS	NS	NS	NS	NS	NS	NS	NS	NS	NS	NS	NS
ASV456 Clostridia UCG-014	AD	AD	NS	NS	NS	NS	NS		NS	NS	NS	NS	NS	NS	NS	NS	NS	NS	NS	NS	NS	NS	NS	NS	NS	NS	NS	NS	NS	NS	NS	NS	NS	NS	NS	NS	NS	NS	NS
ASV462 Muribaculaceae	NS	NS	NS	NS	NS	NS	NS	NS	NS	NS	NS	NS	NS	NS	NS	NS	NS	NS	NS	NS	NS	NS	NS	NS	NS	NS	NS	NS	NS	NS	NS	NS	NS	NS	NS	NS	NS	NS	NS
ASV465 Intestinimonas	NS	NS	NS	NS	NS	NS	NS	NS	NS	NS	NS	NS	NS	NS	NS	NS	NS	NS	NS	NS	NS	NS	NS	NS	NS	NS	NS	NS	NS	NS	NS	NS	NS	NS	NS	NS	NS	NS	NS
ASV467 UCG-010	NS	NS	NS	NS	NS	NS	NS	NS	NS	NS	NS	NS	NS	NS	NS	NS	NS	NS	NS	NS	NS	NS	NS	NS	NS	NS	NS	NS	NS	NS	NS	NS	NS	NS	NS	NS	NS	NS	NS
ASV468 Candidatus Saccharimonas	AD	AD	NS	NS	NS	NS	NS		NS	NS	NS	NS	NS	NS	NS	NS	NS	NS	NS	NS	NS	NS	NS	NS	NS	NS	NS	NS	NS	NS	NS	NS	NS	NS	NS	NS	NS	NS	NS
ASV469 Lachnospiraceae	NS	NS	NS	NS	NS	NS	NS	NS	NS	NS	NS	NS	NS	NS	NS	NS	NS	NS	NS	NS	NS	NS	NS	NS	NS	NS	NS	NS	NS	NS	NS	NS	NS	NS	NS	NS	NS	NS	NS
ASV470 UCG-007	NS	NS	NS	NS	NS	NS	NS	NS	NS	NS	NS	NS	NS	NS	NS	NS	NS	NS	NS	NS	NS	NS	NS	NS	NS	NS	NS	NS	NS	NS	NS	NS	NS	NS	NS	NS	NS	NS	NS
ASV473 Gastranaerophilales	NS	NS	NS	NS	NS	NS	NS	NS	NS	NS	NS	NS	NS	NS	NS	NS	NS	NS	NS	NS	NS	NS	NS	NS	NS	NS	NS	NS	NS	NS	NS	NS	NS	NS	NS	NS	NS	NS	NS
ASV475 Lachnospiraceae UCG-006	NS	NS	NS	NS	NS	NS	NS	NS	NS	NS	NS	NS	NS	NS	NS	NS	NS	NS	NS	NS	NS	NS	NS	NS	NS	NS	NS	NS	NS	NS	NS	NS	NS	NS	NS	NS	NS	NS	NS
ASV479 Clostridia vadinBB60 group	NS	NS	NS	NS	NS	NS	NS	NS	NS	NS	NS	NS	NS	NS	NS	NS	NS	NS	NS	NS	NS	NS	NS	NS	NS	NS	NS	NS	NS	NS	NS	NS	NS	NS	NS	NS	NS	NS	NS
ASV481 UCG-010	NS	NS	NS	NS	NS	NS	NS	NS	NS	NS	NS	NS	NS	NS	NS	NS	NS	NS	NS	NS	NS	NS	NS	NS	NS	NS	NS	NS	NS	NS	NS	NS	NS	NS	NS	NS	NS	NS	NS
ASV484 Lachnoclostridium	AD	AD	NS	NS	NS	NS	NS		NS	NS	NS	NS	NS	NS	NS	NS	NS	NS	NS	NS	NS	NS	NS	NS	NS	NS	NS	NS	NS	NS	NS	NS	NS	NS	NS	NS	NS	NS	NS
ASV486 Bacteroides	NS	NS	NS	NS	NS	NS	NS	NS	NS	NS	NS	NS	NS	NS	NS	NS	NS	NS	NS	NS	NS	NS	NS	NS	NS	NS	NS	NS	NS	NS	NS	NS	NS	NS	NS	NS	NS	NS	NS
ASV491 NK4A214 group	NS	NS	NS	NS	NS	NS	NS	NS	NS	NS	NS	NS	NS	NS	NS	NS	NS	NS	NS	NS	NS	NS	NS	NS	NS	NS	NS	NS	NS	NS	NS	NS	NS	NS	NS	NS	NS	NS	NS
ASV496 Lachnospiraceae	NS	NS	NS	NS	NS	NS	NS	NS	NS	NS	NS	NS	NS	NS	NS	NS	NS	NS	NS	NS	NS	NS	NS	NS	NS	NS	NS	NS	NS	NS	NS	NS	NS	NS	NS	NS	NS	NS	NS
ASV498 Ruminococcaceae	NS	NS	NS	NS	NS	NS	NS	NS	NS	NS	NS	NS	NS	NS	NS	NS	NS	NS	NS	NS	NS	NS	NS	NS	NS	NS	NS	NS	NS	NS	NS	NS	NS	NS	NS	NS	NS	NS	NS
ASV500 Colidextribacter	NS	NS	NS	NS	NS	NS	NS	NS	NS	NS	NS	NS	NS	NS	NS	NS	NS	NS	NS	NS	NS	NS	NS	NS	NS	NS	NS	NS	NS	NS	NS	NS	NS	NS	NS	NS	NS	NS	NS
ASV501 Streptococcus	AD	AD	NS	NS	NS	NS	NS		NS	NS	NS	NS	NS	NS	NS	NS	NS	NS	NS	NS	NS	NS	NS	NS	NS	NS	NS	NS	NS	NS	NS	NS	NS	NS	NS	NS	NS	NS	NS
ASV504 Paludicola	AD	AD	NS	NS	NS	NS	NS		NS	NS	NS	NS	NS	NS	NS	NS	NS	NS	NS	NS	NS	NS	NS	NS	NS	NS	NS	NS	NS	NS	NS	NS	NS	NS	NS	NS	NS	NS	NS
ASV509 Escherichia-Shigella	NS	NS	NS	NS	NS	NS	NS	NS	NS	NS	NS	NS	NS	NS	NS	NS	NS	NS	NS	NS	NS	NS	NS	NS	NS	NS	NS	NS	NS	NS	NS	NS	NS	NS	NS	NS	NS	NS	NS
ASV511 thetaiotaomicron	NS	NS	NS	NS	NS	NS	NS	NS	NS	NS	NS	NS	NS	NS	NS	NS	NS	NS	NS	NS	NS	NS	NS	NS	NS	NS	NS	NS	NS	NS	NS	NS	NS	NS	NS	NS	NS	NS	NS
ASV512 faecalis	AD	AD	NS	NS	NS	NS	NS		NS	NS	NS	NS	NS	NS	NS	NS	NS	NS	NS	NS	NS	NS	NS	NS	NS	NS	NS	NS	NS	NS	NS	NS	NS	NS	NS	NS	NS	NS	NS
ASV514 bacterium	NS	NS	NS	NS	NS	NS	NS	NS	NS	NS	NS	NS	NS	NS	NS	NS	NS	NS	NS	NS	NS	NS	NS	NS	NS	NS	NS	NS	NS	NS	NS	NS	NS	NS	NS	NS	NS	NS	NS
ASV517 Ruminococcaceae	NS	NS	NS	NS	NS	NS	NS	NS	NS	NS	NS	NS	NS	NS	NS	NS	NS	NS	NS	NS	NS	NS	NS	NS	NS	NS	NS	NS	NS	NS	NS	NS	NS	NS	NS	NS	NS	NS	NS
ASV520 Lachnoclostridium	NS	NS	NS	NS	NS	NS	NS	NS	NS	NS	NS	NS	NS	NS	NS	NS	NS	NS	NS	NS	NS	NS	NS	NS	NS	NS	NS	NS	NS	NS	NS	NS	NS	NS	NS	NS	NS	NS	NS
ASV523 Lachnoclostridium	AD	AD	NS	NS	NS	NS	NS		NS	NS	NS	NS	NS	NS	NS	NS	NS	NS	NS	NS	NS	NS	NS	NS	NS	NS	NS	NS	NS	NS	NS	NS	NS	NS	NS	NS	NS	NS	NS
ASV524 Christensenellaceae R-7 group	AD	AD	NS	NS	NS	NS	NS		NS	NS	NS	NS	NS	NS	NS	NS	NS	NS	NS	NS	NS	NS	NS	NS	NS	NS	NS	NS	NS	NS	NS	NS	NS	NS	NS	NS	NS	NS	NS
ASV525 Lachnospiraceae	NS	NS	NS	NS	NS	NS	NS	NS	NS	NS	NS	NS	NS	NS	NS	NS	NS	NS	NS	NS	NS	NS	NS	NS	NS	NS	NS	NS	NS	NS	NS	NS	NS	NS	NS	NS	NS	NS	NS
ASV526 Clostridia vadinBB60 group	NS	NS	NS	NS	NS	NS	NS	NS	NS	NS	NS	NS	NS	NS	NS	NS	NS	NS	NS	NS	NS	NS	NS	NS	NS	NS	NS	NS	NS	NS	NS	NS	NS	NS	NS	NS	NS	NS	NS
ASV527 [Eubacterium] nodatum group	NS	NS	NS	NS	NS	NS	NS	NS	NS	NS	NS	NS	NS	NS	NS	NS	NS	NS	NS	NS	NS	NS	NS	NS	NS	NS	NS	NS	NS	NS	NS	NS	NS	NS	NS	NS	NS	NS	NS
ASV528 cellulosilyticus	NS	NS	NS	NS	NS	NS	NS	NS	NS	NS	NS	NS	NS	NS	NS	NS	NS	NS	NS	NS	NS	NS	NS	NS	NS	NS	NS	NS	NS	NS	NS	NS	NS	NS	NS	NS	NS	NS	NS
ASV538 A2	AD	AD	NS	NS	NS	NS	NS		NS	NS	NS	NS	NS	NS	NS	NS	NS	NS	NS	NS	NS	NS	NS	NS	NS	NS	NS	NS	NS	NS	NS	NS	NS	NS	NS	NS	NS	NS	NS
ASV542 Clostridia UCG-014	AD	AD	NS	NS	NS	NS	NS		NS	NS	NS	NS	NS	NS	NS	NS	NS	NS	NS	NS	NS	NS	NS	NS	NS	NS	NS	NS	NS	NS	NS	NS	NS	NS	NS	NS	NS	NS	NS
ASV544 Lachnospiraceae	NS	NS	NS	NS	NS	NS	NS	NS	NS	NS	NS	NS	NS	NS	NS	NS	NS	NS	NS	NS	NS	NS	NS	NS	NS	NS	NS	NS	NS	NS	NS	NS	NS	NS	NS	NS	NS	NS	NS
ASV545 Lachnospiraceae NK4A136 group	NS	NS	NS	NS	NS	NS	NS	NS	NS	NS	NS	NS	NS	NS	NS	NS	NS	NS	NS	NS	NS	NS	NS	NS	NS	NS	NS	NS	NS	NS	NS	NS	NS	NS	NS	NS	NS	NS	NS
ASV551 Clostridia UCG-014	AD	AD	NS	NS	NS	NS	NS		NS	NS	NS	NS	NS	NS	NS	NS	NS	NS	NS	NS	NS	NS	NS	NS	NS	NS	NS	NS	NS	NS	NS	NS	NS	NS	NS	NS	NS	NS	NS
ASV554 Lachnospiraceae	NS	NS	NS	NS	NS	NS	NS	NS	NS	NS	NS	NS	NS	NS	NS	NS	NS	NS	NS	NS	NS	NS	NS	NS	NS	NS	NS	NS	NS	NS	NS	NS	NS	NS	NS	NS	NS	NS	NS
ASV556 Oscillibacter	NS	NS	NS	NS	NS	NS	NS	NS	NS	NS	NS	NS	NS	NS	NS	NS	NS	NS	NS	NS	NS	NS	NS	NS	NS	NS	NS	NS	NS	NS	NS	NS	NS	NS	NS	NS	NS	NS	NS
ASV559 obesi	NS	NS	NS	NS	NS	NS	NS	NS	NS	NS	NS	NS	NS	NS	NS	NS	NS	NS	NS	NS	NS	NS	NS	NS	NS	NS	NS	NS	NS	NS	NS	NS	NS	NS	NS	NS	NS	NS	NS
ASV565 Lachnospiraceae	NS	NS	NS	NS	NS	NS	NS	NS	NS	NS	NS	NS	NS	NS	NS	NS	NS	NS	NS	NS	NS	NS	NS	NS	NS	NS	NS	NS	NS	NS	NS	NS	NS	NS	NS	NS	NS	NS	NS
ASV569 GCA-900066575	AD	AD	NS	NS	NS	NS	NS		NS	NS	NS	NS	NS	NS	NS	NS	NS	NS	NS	NS	NS	NS	NS	NS	NS	NS	NS	NS	NS	NS	NS	NS	NS	NS	NS	NS	NS	NS	NS
ASV577 Peptostreptococcales-Tissierellales	NS	NS	NS	NS	NS	NS	NS	NS	NS	NS	NS	NS	NS	NS	NS	NS	NS	NS	NS	NS	NS	NS	NS	NS	NS	NS	NS	NS	NS	NS	NS	NS	NS	NS	NS	NS	NS	NS	NS
ASV585 Bilophila	NS	NS	NS	NS	NS	NS	NS	NS	NS	NS	NS	NS	NS	NS	NS	NS	NS	NS	NS	NS	NS	NS	NS	NS	NS	NS	NS	NS	NS	NS	NS	NS	NS	NS	NS	NS	NS	NS	NS
ASV586 Clostridia vadinBB60 group	NS	NS	NS	NS	NS	NS	NS	NS	NS	NS	NS	NS	NS	NS	NS	NS	NS	NS	NS	NS	NS	NS	NS	NS	NS	NS	NS	NS	NS	NS	NS	NS	NS	NS	NS	NS	NS	NS	NS
ASV588 UCG-005	NS	NS	NS	NS	NS	NS	NS	NS	NS	NS	NS	NS	NS	NS	NS	NS	NS	NS	NS	NS	NS	NS	NS	NS	NS	NS	NS	NS	NS	NS	NS	NS	NS	NS	NS	NS	NS	NS	NS
ASV589 Muribaculaceae	NS	NS	NS	NS	NS	NS	NS	NS	NS	NS	NS	NS	NS	NS	NS	NS	NS	NS	NS	NS	NS	NS	NS	NS	NS	NS	NS	NS	NS	NS	NS	NS	NS	NS	NS	NS	NS	NS	NS
ASV594 colihominis	NS	NS	NS	NS	NS	NS	NS	NS	NS	NS	NS	NS	NS	NS	NS	NS	NS	NS	NS	NS	NS	NS	NS	NS	NS	NS	NS	NS	NS	NS	NS	NS	NS	NS	NS	NS	NS	NS	NS
ASV597 Roseburia	NS	NS	NS	NS	NS	NS	NS	NS	NS	NS	NS	NS	NS	NS	NS	NS	NS	NS	NS	NS	NS	NS	NS	NS	NS	NS	NS	NS	NS	NS	NS	NS	NS	NS	NS	NS	NS	NS	NS
ASV600 Lachnospiraceae	NS	NS	NS	NS	NS	NS	NS	NS	NS	NS	NS	NS	NS	NS	NS	NS	NS	NS	NS	NS	NS	NS	NS	NS	NS	NS	NS	NS	NS	NS	NS	NS	NS	NS	NS	NS	NS	NS	NS
ASV605 Clostridia vadinBB60 group	NS	NS	NS	NS	NS	NS	NS	NS	NS	NS	NS	NS	NS	NS	NS	NS	NS	NS	NS	NS	NS	NS	NS	NS	NS	NS	NS	NS	NS	NS	NS	NS	NS	NS	NS	NS	NS	NS	NS
ASV606 Lachnoclostridium	NS	NS	NS	NS	NS	NS	NS	NS	NS	NS	NS	NS	NS	NS	NS	NS	NS	NS	NS	NS	NS	NS	NS	NS	NS	NS	NS	NS	NS	NS	NS	NS	NS	NS	NS	NS	NS	NS	NS
ASV615 UCG-010	NS	NS	NS	NS	NS	NS	NS	NS	NS	NS	NS	NS	NS	NS	NS	NS	NS	NS	NS	NS	NS	NS	NS	NS	NS	NS	NS	NS	NS	NS	NS	NS	NS	NS	NS	NS	NS	NS	NS
ASV629 [Eubacterium] coprostanoligenes group	NS	NS	NS	NS	NS	NS	NS	NS	NS	NS	NS	NS	NS	NS	NS	NS	NS	NS	NS	NS	NS	NS	NS	NS	NS	NS	NS	NS	NS	NS	NS	NS	NS	NS	NS	NS	NS	NS	NS
ASV635 Lachnospiraceae	NS	NS	NS	NS	NS	NS	NS	NS	NS	NS	NS	NS	NS	NS	NS	NS	NS	NS	NS	NS	NS	NS	NS	NS	NS	NS	NS	NS	NS	NS	NS	NS	NS	NS	NS	NS	NS	NS	NS
ASV636 RF39	NS	NS	NS	NS	NS	NS	NS	NS	NS	NS	NS	NS	NS	NS	NS	NS	NS	NS	NS	NS	NS	NS	NS	NS	NS	NS	NS	NS	NS	NS	NS	NS	NS	NS	NS	NS	NS	NS	NS
ASV640 Clostridia vadinBB60 group	NS	NS	NS	NS	NS	NS	NS	NS	NS	NS	NS	NS	NS	NS	NS	NS	NS	NS	NS	NS	NS	NS	NS	NS	NS	NS	NS	NS	NS	NS	NS	NS	NS	NS	NS	NS	NS	NS	NS
ASV646 Anaerotruncus	AD	AD	NS	NS	NS	NS	NS		NS	NS	NS	NS	NS	NS	NS	NS	NS	NS	NS	NS	NS	NS	NS	NS	NS	NS	NS	NS	NS	NS	NS	NS	NS	NS	NS	NS	NS	NS	NS
ASV648 Clostridia vadinBB60 group	NS	NS	NS	NS	NS	NS	NS		NS	NS	NS	NS	NS	NS	OK_nc	NS	NS	NS	NS	NS	NS	NS	NS	NS	NS	NS	NS	NS	NS	NS	NS	NS	NS	NS	NS	NS	NS	NS	NS
ASV662 [Clostridium] methylpentosum group	NS	NS	NS	NS	NS	NS	NS	NS	NS	NS	NS	NS	NS	NS	NS	NS	NS	NS	NS	NS	NS	NS	NS	NS	NS	NS	NS	NS	NS	NS	NS	NS	NS	NS	NS	NS	NS	NS	NS
ASV665 Anaerofustis	AD	AD	NS	NS	NS	NS	NS		NS	NS	NS	NS	NS	NS	NS	NS	NS	NS	NS	NS	NS	NS	NS	NS	NS	NS	NS	NS	NS	NS	NS	NS	NS	NS	NS	NS	NS	NS	NS
ASV667 [Eubacterium] brachy group	NS	NS	NS	NS	NS	NS	NS	NS	NS	NS	NS	NS	NS	NS	NS	NS	NS	NS	NS	NS	NS	NS	NS	NS	NS	NS	NS	NS	NS	NS	NS	NS	NS	NS	NS	NS	NS	NS	NS
ASV684 RF39	AD	AD	NS	NS	NS	NS	NS		NS	NS	NS	NS	NS	NS	NS	NS	NS	NS	NS	NS	NS	NS	NS	NS	NS	NS	NS	NS	NS	NS	NS	NS	NS	NS	NS	NS	NS	NS	NS
ASV702 Oscillospiraceae	NS	NS	NS	NS	NS	NS	NS	NS	NS	NS	NS	NS	NS	NS	NS	NS	NS	NS	NS	NS	NS	NS	NS	NS	NS	NS	NS	NS	NS	NS	NS	NS	NS	NS	NS	NS	NS	NS	NS
ASV709 Clostridia UCG-014	NS	NS	NS	NS	NS	NS	NS	NS	NS	NS	NS	NS	NS	NS	NS	NS	NS	NS	NS	NS	NS	NS	NS	NS	NS	NS	NS	NS	NS	NS	NS	NS	NS	NS	NS	NS	NS	NS	NS
ASV727 RF39	AD	AD	NS	NS	NS	NS	NS		NS	NS	NS	NS	NS	NS	NS	NS	NS	NS	NS	NS	NS	NS	NS	NS	NS	NS	NS	NS	NS	NS	NS	NS	NS	NS	NS	NS	NS	NS	NS
ASV754 Parabacteroides	AD	AD	NS	NS	NS	NS	NS		NS	NS	NS	NS	NS	NS	NS	NS	NS	NS	NS	NS	NS	NS	NS	NS	NS	NS	NS	NS	NS	NS	NS	NS	NS	NS	NS	NS	NS	NS	NS
ASV772 Butyricicoccus	AD	AD	NS	NS	NS	NS	NS		NS	NS	NS	NS	NS	NS	NS	NS	NS	NS	NS	NS	NS	NS	NS	NS	NS	NS	NS	NS	NS	NS	NS	NS	NS	NS	NS	NS	NS	NS	NS
ASV828 indistinctus	NS	NS	NS	NS	NS	NS	NS	NS	NS	NS	NS	NS	NS	NS	NS	NS	NS	NS	NS	NS	NS	NS	NS	NS	NS	NS	NS	NS	NS	NS	NS	NS	NS	NS	NS	NS	NS	NS	NS
ASV844 Clostridia UCG-014	AD	AD	NS	NS	NS	NS	NS		NS	NS	NS	NS	NS	NS	NS	NS	NS	NS	NS	NS	NS	NS	NS	NS	NS	NS	NS	NS	NS	NS	NS	NS	NS	NS	NS	NS	NS	NS	NS
ASV978 Intestinimonas	NS	NS	NS	NS	NS	NS	NS	NS	NS	NS	NS	NS	NS	NS	NS	NS	NS	NS	NS	NS	NS	NS	NS	NS	NS	NS	NS	NS	NS	NS	NS	NS	NS	NS	NS	NS	NS	NS	NS

## Sheet: Ds
	Antibiotic	Group	SCFA_AA	SCFA_PA	SCFA_BA	SCFA_VA	SCFA_CA	Batch	GLAST	GLT1	GAT1	GAT3	TNFR1	NR2B	NR2A	NR1	GLUA1	GLUA2	Ambulatory_Counts	Vertcal_Counts	Stereotipic_Counts	Average_velocity	IL_6	TNF_a	IFN_gamma	IL_15	IL_17	IL_10	IL_4	TGF_b	CCL2	CCL5	CCL20	CX3CL1	CCR2	CCR5	CX3CR1	Occludine	Learning_index_Rmaze
ASV1 Muribaculaceae	-0.53125	#NUM!	0.348786	0.0485651	0.15	-0.385294	0.188235		0.261905	-0.714286	0.266667	-0.2	0.547619	-0.6	-0.563636	-0.224242	-0.187879	0.236364	-0.0285714	-0.257143	-0.2	0.0857143	0.0238095	-0.571429	-0.0238095	-0.619048	0.0238095	-0.142857	-0.571429	-0.547619	0.119048		-0.309524	0.52381	0.166667	-0.166667	0.0714286	0.571429	-0.406061
ASV2 Lachnospiraceae NK4A136 group	0.21875	#NUM!	0.506255	0.281089	0.535294	0.0588235	0.205882		0.595238	-0.309524	0.383333	-0.428571	-0.0714286	-0.515152	-0.454545	-0.2	-0.272727	-0.272727	0.2	0.0857143	0.542857	-0.0285714	-0.47619	-0.619048	-0.52381	-0.52381	-0.428571	-0.333333	-0.595238	-0.47619	0.452381		-0.809524	0.809524	-0.285714	0.452381	-0.666667	-0.333333	0.406061
ASV3 muciniphila	-0.40625	#NUM!	-0.0147167	-0.0632818	-0.185294	-0.276471	-0.0941176		-0.190476	-0.595238	0.333333	0.428571	0.357143	-0.527273	-0.236364	0.0545455	-0.345455	0.151515	-0.257143	-0.0285714	-0.371429	0.0857143	0.285714	-0.547619	0.380952	-0.0952381	0.047619	-0.47619	-0.214286	-0.47619	-0.285714		0.0952381	0.0952381	-0.047619	-0.333333	0.190476	0.214286	-0.406061
ASV4 Lachnospiraceae NK4A136 group	-0.578125	#NUM!	0.04231	0.0158663	0.221964	-0.39561	0.132877		0.407193	-0.634742	0.576354	0.231908	0.371264	-0.533783	-0.668762	0.0306772	-0.21474	0.177928	0.657143	0.2	0.6	0.314286	-0.202939	-0.342459	0.240989	-0.304408	0.202939	-0.152204	-0.443928	-0.469295	0.126837		-0.0634183	0.304408	0.0761019	-0.240989	0.304408	0.710285	-0.497811
ASV5 Lactobacillus	-0.03125	#NUM!	-0.250368	-0.263623	-0.291391	-0.253127	0		0.143715	0.714286	-0.092051	-0.257143	-0.357143	0.346506	0.151976	0.133739	0.109423	-0.212767	-0.0579771	0	0.20292	-0.289886	-0.190476	0.595238	0.238095	0.404762	0.47619	0.380952	0.404762	0.595238	0.214286		0.595238	-0.404762	0.404762	-0.261905	0.52381	0.404762	-0.0909091
ASV6 Muribaculaceae	0.40625	#NUM!	-0.236939	-0.420898	-0.338235	-0.585294	-0.394118		-0.261905	-0.119048	0.05	-0.428571	0.190476	-0.357576	-0.0666667	-0.6	-0.115152	0.0909091	0.314286	0.657143	0.2	0.771429	0.761905	0.142857	-0.452381	-0.357143	-0.571429	0	-0.0952381	0	-0.738095		-0.0952381	-0.0238095	-0.404762	0.47619	-0.333333	0.119048	-0.0909091
ASV7 johnsonii	-0.34375	#NUM!	0.205167	0.469374	0	0.386432	-0.0176992		-0.219578	0.28743	-0.67783	-0.0285714	-0.143715	0.705575	0.423345	0.288365	0.447886	-0.0797606	-0.212512	-0.819689	-0.941124	-0.576818	0.285714	-0.428571	-0.190476	-0.119048	0.0952381	-0.285714	-0.119048	-0.261905	-0.285714		0.261905	-0.0714286	0.261905	-0.428571	-0.0952381	-0.142857	-0.393939
ASV8 Lachnospiraceae NK4A136 group	0.25	#NUM!	0.479765	0.269316	0.523529	0.0647059	0.194118		0.595238	-0.309524	0.383333	-0.428571	-0.0714286	-0.515152	-0.454545	-0.2	-0.272727	-0.272727	0.2	0.0857143	0.542857	-0.0285714	-0.47619	-0.619048	-0.52381	-0.52381	-0.428571	-0.333333	-0.595238	-0.47619	0.452381		-0.809524	0.809524	-0.285714	0.452381	-0.666667	-0.333333	0.406061
ASV9 [Eubacterium] xylanophilum group	0.4375	#NUM!	0.0405007	-0.195876	0.223694	0.197204	0.107432		-0.285714	-0.166667	0.633333	0.771429	0.119048	-0.490909	-0.333333	0.0545455	-0.915152	-0.406061	0.371429	-0.314286	-0.0285714	0.257143	-0.571429	0.714286	0.285714	0.738095	0.285714	0.5	0.619048	0.547619	0.428571		0.0714286	-0.5	0.0238095	0.047619	0.119048	-0.619048	0.711249
ASV10 Ruminococcus	0.28125	#NUM!	-0.511782	-0.375552	-0.369389	-0.130979	-0.142752		0.179644	0.38324	-0.493728	-0.657143	-0.754505	0.376901	0.607906	0.00607906	0.200609	-0.285716	-0.0285714	0.542857	0.6	0.0857143	-0.428571	0.214286	0.0714286	0.261905	0.47619	0.5	0.380952	0.47619	0.738095		0.047619	-0.119048	0.690476	-0.333333	0.166667	-0.380952	0.139394
ASV11 Lachnospiraceae NK4A136 group	0.125	#NUM!	-0.257542	-0.0250184	-0.155882	0.408824	0.0382353		0.047619	0.285714	-0.283333	0.2	-0.404762	0.575758	0.418182	0.248485	0.430303	0.00606061	0.314286	0.314286	0.371429	0.0857143	-0.404762	0.333333	0.142857	0.428571	0.166667	0.119048	0.428571	0.714286	0.619048		0.190476	0	0.214286	0.119048	0.142857	-0.166667	-0.0424242
ASV12 Intestinimonas	0.15625	#NUM!	-0.544518	-0.641648	-0.294118	-0.264706	-0.161765		-0.52381	-0.0952381	0.216667	0.828571	-0.119048	-0.00606061	0.224242	0.163636	-0.454545	-0.381818	0.828571	0.714286	0.428571	0.942857	-0.357143	0.333333	0.619048	0.690476	0.738095	0.119048	0.52381	0.547619	0.404762		0.785714	-0.452381	0.571429	-0.619048	0.714286	0.214286	-0.163636
ASV13 Turicibacter	-0.0625	#NUM!	-0.198676	-0.16777	-0.517647	-0.0764706	-0.0441176		-0.619048	0.47619	-0.333333	-0.428571	0.357143	0.248485	0.115152	-0.333333	0.515152	0.393939	-0.257143	0.2	-0.485714	0.0857143	0.5	0.119048	-0.5	-0.309524	-0.452381	0.261905	0	0	-0.380952		-0.380952	-0.0238095	-0.190476	0.380952	-0.47619	-0.404762	-0.00606061
ASV14 Lachnospiraceae	0.25	#NUM!	-0.201728	-0.0936865	-0.0452988	-0.00150996	0.0256693		0.0731925	-0.0731925	0.295932	0.828571	-0.365963	-0.0875428	0.0937958	0.14382	-0.506497	-0.206351	0.455383	0.212512	0.758971	0.455383	-0.404762	0.261905	0.285714	0.52381	0.452381	0.047619	0.261905	0.142857	0.119048		0.47619	-0.428571	0.166667	-0.380952	0.309524	-0.047619	-0.0937958
ASV15 Muribaculaceae	0.40625	#NUM!	-0.384106	-0.450331	-0.491176	-0.508824	-0.570588		-0.452381	-0.0714286	-0.0666667	-0.2	0.0238095	-0.175758	0.163636	-0.393939	-0.0666667	0.030303	0.314286	0.657143	0.2	0.771429	0.833333	0.261905	-0.166667	0.0238095	-0.404762	-0.0952381	0.214286	0.238095	-0.809524		0.285714	-0.309524	-0.333333	0.285714	-0.119048	0.0238095	-0.2
ASV16 pseudolongum	-0.09375	#NUM!	0.078229	-0.12251	-0.22124	-0.415931	0.0294987		-0.380952	-0.285714	0.216667	-0.2	0.309524	-0.442424	-0.175758	-0.2	-0.115152	0.309091	-0.257143	0.428571	-0.0857143	0.314286	0.682647	-0.610789	-0.203596	-0.598813	-0.275454	-0.323359	-0.419169	-0.514979	-0.503003		-0.155691	0.28743	-0.0119763	-0.0958101	-0.167668	0.227549	-0.765961
ASV17 Ruminococcus	0.625	#NUM!	-0.497429	-0.415121	-0.468455	-0.236016	-0.393359		0.228306	0.342459	-0.255604	0.0303588	-0.79907	0.329719	0.640043	-0.0711159	0.0452556	-0.226278	-0.0303588	0.455383	0.880406	0.212512	0.452023	0.452023	0.514371	0.654654	0.233805	0.031174	0.732589	0.732589	-0.233805		0.763763	-0.592306	0.202631	-0.233805	0.483197	-0.015587	-0.2422
ASV18 Oscillospiraceae	-0.0625	#NUM!	-0.226637	-0.0353201	-0.0647059	0.214706	0.211765		-0.0952381	0.309524	-0.15	0.314286	-0.0952381	0.478788	0.29697	0.333333	0.466667	0.345455	-0.0857143	0.485714	0.314286	0.0285714	-0.380952	0.428571	0.261905	0.214286	0.571429	0.5	0.261905	0.47619	0.547619		0.333333	-0.166667	0.595238	-0.333333	0.547619	0.452381	-0.187879
ASV19 Muribaculaceae	-0.078125	#NUM!	-0.305237	-0.0317325	-0.270283	0.249144	-0.0498287		-0.264979	0.65955	-0.49295	0.0579771	-0.393193	0.751068	0.532575	0.12973	0.341394	-0.191181	0.130931	-0.392792	-0.392792	-0.392792	0.142857	0.47619	0.452381	0.571429	0.619048	0.333333	0.690476	0.785714	0.166667		0.833333	-0.571429	0.714286	-0.571429	0.666667	0.166667	-0.0909091
ASV20 Ruminococcus	-1	#NUM!	0.291599	0.161126	0.149227	-0.0848235	0.427259		-0.329775	-0.240989	0.31334	0.394665	0.722968	-0.213348	-0.575392	0.109906	-0.226278	0.0193952	0.394665	-0.455383	-0.698253	0.0303588	-0.329775	-0.52003	0.0634183	-0.355142	0.38051	-0.101469	-0.443928	-0.443928	0.38051		-0.038051	0.355142	0.456612	-0.494663	0.228306	0.481979	-0.459021
ASV21 Muribaculaceae	0.625	#NUM!	-0.565122	-0.342899	-0.464706	0.117647	-0.461765		-0.619048	0.928571	-0.466667	-0.2	-0.428571	0.672727	0.624242	0.0181818	0.272727	-0.321212	0.371429	0.371429	-0.0285714	0.257143	0.357143	0.761905	0.166667	0.595238	0.0238095	0.333333	0.714286	0.714286	-0.333333		0.47619	-0.690476	-0.047619	0.0952381	0.166667	-0.285714	0.309091
ASV22 Muribaculaceae	-0.109375	#NUM!	-0.302214	-0.0438211	-0.285383	0.231024	-0.037749		-0.264979	0.65955	-0.49295	0.0579771	-0.393193	0.751068	0.532575	0.12973	0.341394	-0.191181	0.130931	-0.392792	-0.392792	-0.392792	0.142857	0.47619	0.452381	0.571429	0.619048	0.333333	0.690476	0.785714	0.166667		0.833333	-0.571429	0.714286	-0.571429	0.666667	0.166667	-0.139394
ASV23 Ligilactobacillus	-0.09375	#NUM!	-0.292785	-0.014938	-0.25973	0.119416	-0.226891		-0.355142	0.707528	-0.559402	0.115954	-0.170783	0.769126	0.506497	0.325159	0.400195	-0.0187592	-0.5161	-0.5161	-0.758971	-0.758971	0.119763	0.80241	0.371264	0.586837	0.431145	0.550908	0.610789	0.503003	-0.227549		0.598813	-0.826362	0.227549	-0.311383	0.503003	0.0718576	0.25532
ASV24 ilealis	-0.28125	#NUM!	-0.111847	-0.15011	-0.479412	-0.285294	-0.0323529		-0.52381	0.5	-0.266667	-0.6	0.238095	0.2	0.0787879	-0.539394	0.321212	0.0424242	0.142857	0.142857	-0.485714	0.257143	0.690476	-0.214286	-0.238095	-0.333333	-0.0714286	0.0714286	-0.047619	-0.142857	-0.452381		0.047619	-0.0952381	0.261905	-0.238095	-0.0952381	-0.047619	-0.333333
ASV25 Muribaculaceae	0.34375	#NUM!	0.172185	0.307579	0.273529	0.494118	0.0323529		-0.190476	0.357143	0.35	0.257143	0.047619	0.0545455	-0.139394	0.151515	-0.272727	-0.357576	0.0857143	-0.257143	-0.0857143	-0.142857	-0.571429	0.333333	-0.238095	0.357143	-0.0952381	0.119048	0.190476	0.214286	0.285714		-0.166667	-0.119048	-0.261905	0.333333	-0.357143	-0.666667	0.915152
ASV26 Alistipes	0.09375	#NUM!	-0.239115	0.177122	-0.150443	0.289087	-0.312686		-0.341565	0.658694	-0.508548	-0.2	-0.407193	0.619679	0.435616	-0.104302	0.116573	-0.484699	0.637748	-0.289886	-0.347863	0.115954	0.285714	0.261905	-0.214286	0.214286	0.0952381	0.333333	0.380952	0.238095	-0.238095		0.190476	-0.5	0.261905	-0.214286	-0.142857	-0.619048	0.466667
ASV27 Lachnospiraceae NK4A136 group	0.34375	#NUM!	-0.105411	-0.060003	-0.0324102	0.168533	0.15881		0.170783	-0.0731925	0.203419	0.394665	0.0731925	0.0250122	0.0250122	0.28764	0.300147	0.481485	-0.371868	0.304256	0.43948	-0.0338062	0.414758	0.146385	0.561143	0.268373	-0.121988	-0.219578	0.268373	0.243975	-0.29277		0.243975	-0.121988	-0.29277	0.146385	0.341565	0.29277	-0.423329
ASV28 Jeotgalicoccus	0.125	#NUM!	-0.0400305	0.126022	0.065187	0.361491	0.0133337		-0.355142	0.756323	-0.593306	-0.231908	-0.19518	0.781632	0.468979	0.325159	0.400195	-0.181339	-0.5161	-0.5161	-0.758971	-0.758971	-0.357143	0.5	-0.380952	0.142857	-0.0714286	0.428571	0.119048	0.142857	0.0714286		-0.190476	-0.238095	-0.166667	0.285714	-0.309524	-0.428571	0.672727
ASV29 Muribaculaceae	0.5	#NUM!	-0.341428	-0.401766	-0.464706	-0.405882	-0.367647		0.047619	-0.0952381	0.25	0.0285714	-0.166667	-0.418182	0.10303	-0.260606	-0.29697	0.10303	-0.0285714	0.885714	0.771429	0.542857	0.261905	0.428571	-0.309524	0.142857	-0.5	0.142857	0.238095	0.214286	-0.404762		-0.214286	-0.238095	-0.547619	0.595238	-0.452381	-0.571429	0.357576
ASV30 ilealis	-0.4375	#NUM!	0.0117734	-0.0632818	-0.385294	-0.232353	0.0617647		-0.452381	0.404762	-0.233333	-0.485714	0.333333	0.115152	-0.0424242	-0.551515	0.163636	-0.0666667	0.0285714	-0.428571	-0.828571	-0.0857143	0.690476	-0.214286	-0.238095	-0.333333	-0.0714286	0.0714286	-0.047619	-0.142857	-0.452381		0.047619	-0.0952381	0.261905	-0.238095	-0.0952381	-0.047619	-0.333333
ASV31 Clostridia UCG-014	-0.296875	#NUM!	-0.065235	-0.247596	-0.186672	-0.481495	-0.105188		-0.047619	-0.428571	0.266667	-0.428571	0.309524	-0.636364	-0.418182	-0.442424	-0.321212	0.0424242	0.428571	0.314286	0.142857	0.657143	0.48795	-0.121988	0.536745	-0.0243975	0.19518	0.0243975	0.09759	-0.0731925	-0.219578		0.170783	-0.121988	0.219578	-0.365963	0.463553	0.365963	-0.487738
ASV32 Muribaculaceae	0.40625	#NUM!	0.0103321	0.202215	0.0825962	0.44543	-0.0973456		-0.341565	0.610789	0.100419	0.142857	-0.19162	0.263824	0.165657	0.202469	-0.21474	-0.460157	0.20292	-0.144943	0.0579771	-0.0289886	-0.52381	0.238095	-0.380952	0.238095	-0.190476	0.0238095	0.0952381	0.190476	0.261905		-0.190476	0	-0.285714	0.404762	-0.452381	-0.619048	0.878788
ASV33 Lachnospiraceae NK4A136 group	-0.21875	#NUM!	0.0428045	-0.0915131	0.120944	-0.153393	-0.0678469		-0.299407	0.0714286	0.343099	0.0285714	0.333333	-0.0486324	-0.425534	0.0729487	-0.237083	-0.364743	0.695725	-0.231908	-0.0579771	0.173931	0.0238095	0.0714286	0.047619	0.047619	0.0238095	-0.285714	-0.119048	0	-0.261905		0.428571	-0.047619	-0.166667	0	0.214286	0.619048	-0.127273
ASV34 Ruminococcus	0.78125	#NUM!	-0.286348	-0.190406	-0.253688	0.286137	-0.191741		-0.47619	0.714286	-0.5	0.257143	-0.119048	0.624242	0.69697	0.212121	0.321212	0.139394	-0.771429	0.0285714	-0.314286	-0.314286	0.419169	0.706599	0.251502	0.598813	-0.0119763	0.311383	0.718576	0.634742	-0.38324		0.395217	-0.694623	-0.107786	0.0958101	0.155691	-0.371264	0.239282
ASV35 Clostridium sensu stricto 1	-0.59375	#NUM!	0.169242	0.0986019	-0.182353	-0.0941176	0.185294		-0.309524	0.285714	-0.216667	-0.428571	0.380952	0.163636	-0.212121	-0.539394	0.345455	0.0666667	0.257143	-0.542857	-0.714286	-0.0857143	0.666667	-0.309524	-0.142857	-0.404762	-0.047619	-0.0238095	-0.119048	-0.119048	-0.333333		0.0714286	0.0714286	0.309524	-0.238095	0.0238095	0.214286	-0.636364
ASV36 NK4A214 group	0.65625	#NUM!	-0.470545	-0.319588	-0.425313	-0.372333	-0.351729		0.251502	0.357143	0.0334731	-0.485714	-0.761905	-0.0851068	0.316111	-0.316111	-0.206688	-0.310032	0.257143	0.6	0.942857	0.371429	0.261905	0.238095	0.142857	0.333333	0.452381	0.309524	0.52381	0.52381	0.047619		0.571429	-0.47619	0.690476	-0.547619	0.333333	-0.166667	-0.139394
ASV37 Limosilactobacillus	0.03125	#NUM!	-0.173657	-0.191317	-0.458824	0	0.0588235		0.0238095	0.904762	-0.683333	-0.485714	-0.571429	0.781818	0.672727	0.030303	0.442424	-0.284848	-0.428571	-0.314286	-0.142857	-0.657143	0.047619	0.5	0.166667	0.404762	0.380952	0.357143	0.571429	0.809524	0.261905		0.571429	-0.357143	0.547619	-0.238095	0.404762	0.0952381	-0.187879
ASV38 Muribaculaceae	0.8125	#NUM!	-0.0696828	0.11342	-0.0192598	0.355565	-0.362973		-0.0238095	-0.0119763	-0.0502096	0.115954	-0.19162	0.109423	0.218846	-0.237083	-0.0364743	-0.109423	0.0857143	-0.142857	0.2	0.2	0.317168	0.219578	-0.268373	0.19518	-0.512348	-0.146385	0.219578	0.170783	-0.463553		-0.0731925	-0.19518	-0.561143	0.512348	-0.463553	-0.609938	0.558324
ASV39 Muribaculaceae	0.625	#NUM!	-0.118683	0.132045	0.0958191	0.463388	-0.210488		-0.0545545	0.65955	-0.400379	-0.0579771	-0.469295	0.665903	0.471951	0.148697	0.187487	-0.38144	0.0338062	-0.43948	-0.101419	-0.43948	0.0731925	0.512348	-0.0731925	0.48795	-0.170783	0.146385	0.463553	0.365963	-0.268373		0.121988	-0.48795	-0.317168	0.268373	-0.219578	-0.658733	0.606546
ASV40 Clostridia UCG-014	-0.75	#NUM!	0.3788	0.284945	0.236576	0.109839	0.464702		0.015587	0.202631	-0.287143	0.169031	0.15587	0.24607	-0.00745667	0.365377	0.02237	-0.0372833	-0.507093	-0.845154	-0.845154	-0.845154	-0.518267	-0.190941	0.245495	0	0.681931	0.218218	-0.109109	-0.190941	0.545545		0.136386	0	0.681931	-0.709208	0.409159	0.245495	-0.170697
ASV41 [Eubacterium] xylanophilum group	0.390625	#NUM!	-0.387334	-0.125184	-0.116262	0.420898	-0.241354		-0.706599	0.642857	-0.334731	0.485714	-0.309524	0.674775	0.571431	0.38298	0.182372	-0.218846	0.0285714	0.0285714	-0.542857	-0.0857143	-0.380952	0.666667	0.285714	0.785714	0.190476	0.238095	0.642857	0.642857	0.238095		0.309524	-0.5	-0.0714286	0.0952381	0.142857	-0.47619	0.745455
ASV42 Clostridia UCG-014	-0.15625	#NUM!	0.325986	0.276332	0.258871	-0.00431452	-0.00862903		0.545545	-0.763763	-0.159752	-0.130931	-0.031174	-0.171503	-0.171503	0.00745667	0.20133	0.29081	-0.338062	-0.338062	-0.169031	-0.338062	0.412393	-0.57735	-0.0824786	-0.57735	-0.57735	-0.57735	-0.57735	-0.57735	-0.412393		-0.412393	0.57735	-0.57735	0.412393	-0.247436	0.412393	-0.522233
ASV44 Roseburia	-0.875	#NUM!	0.345423	0.290285	0.327343	-0.0129641	0.418091		-0.136386	-0.342459	0.292119	-0.0910765	0.646867	-0.191181	-0.655477	0.0546231	0.116074	0.143386	0.540899	-0.270449	-0.43948	0.0676123	-0.0253673	-0.748336	-0.0126837	-0.608816	-0.0253673	-0.405877	-0.672234	-0.672234	0.0761019		-0.266357	0.608816	0.0507346	-0.164888	0.0253673	0.583448	-0.665903
ASV45 Roseburia	-0.75	#NUM!	0.376263	0.406702	0.38697	0.0946302	0.419077		0.15587	-0.245495	0.0693103	-0.169031	0.409159	0.02237	-0.439943	0.216243	0.33555	0.216243	0.130931	-0.392792	-0.392792	-0.392792	-0.0253673	-0.748336	-0.0126837	-0.608816	-0.0253673	-0.405877	-0.672234	-0.672234	0.0761019		-0.266357	0.608816	0.0507346	-0.164888	0.0253673	0.583448	-0.614183
ASV46 Colidextribacter	0.109375	#NUM!	-0.132974	0.276526	-0.0619084	0.517917	-0.237064		-0.264979	0.532714	-0.365148	0.115954	-0.367826	0.682789	0.436985	0.361878	0.191181	-0.423329	0.130931	-0.392792	-0.392792	-0.392792	-0.333333	0.047619	-0.190476	0.357143	-0.047619	-0.166667	0.190476	0.166667	0.142857		0.0714286	-0.119048	-0.119048	0.0952381	-0.309524	-0.666667	0.648485
ASV47 xylosus	0.34375	#NUM!	-0.219927	-0.228783	-0.498527	-0.374633	-0.286137		0.238095	0.404762	-0.233333	-0.428571	-0.52381	0.175758	0.50303	-0.0909091	0.187879	0.0666667	-0.485714	0.314286	0.6	-0.142857	0.80241	-0.0598813	0.203596	0.0239525	-0.0598813	-0.275454	0.203596	0.275454	-0.503003		0.538932	-0.143715	0.107786	-0.143715	0.28743	0.395217	-0.656538
ASV49 [Eubacterium] coprostanoligenes group	0.96875	#NUM!	-0.549991	-0.224298	-0.374579	0.150446	-0.472829		-0.0253673	0.393193	-0.237346	0.0303588	-0.646867	0.38144	0.756415	0.122837	0.174557	-0.0969762	-0.151794	0.819689	0.758971	0.333947	0.268373	0.341565	0	0.48795	-0.0731925	0.048795	0.536745	0.439155	-0.268373		0.29277	-0.48795	-0.0731925	0.048795	-0.121988	-0.658733	0.331412
ASV50 Rikenellaceae RC9 gut group	0.4375	#NUM!	-0.613687	-0.16777	-0.335294	-0.135294	-0.529412		-0.047619	0.571429	-0.566667	-0.142857	-0.380952	0.563636	0.648485	0.187879	0.527273	0.236364	-0.314286	0.485714	0.257143	-0.0857143	0.309524	0.571429	0.0952381	0.404762	0.309524	0.428571	0.47619	0.309524	-0.428571		0.547619	-0.785714	0.238095	-0.357143	0.261905	-0.119048	0.406061
ASV51 Colidextribacter	0.09375	#NUM!	-0.191882	-0.12989	0.0973456	0.318585	0.109145		-0.317168	0.562884	-0.389887	0.142857	-0.263478	0.533783	0.34972	-0.0674897	0.0674897	-0.325178	0.637748	-0.289886	-0.347863	0.115954	-0.309524	0.809524	0.47619	0.666667	0.642857	0.880952	0.809524	0.809524	0.571429		0.285714	-0.619048	0.642857	-0.357143	0.52381	-0.309524	0.321212
ASV52 Eisenbergiella	0.375	#NUM!	0.0729013	0.0265096	0.337013	0.122149	0.257542		0.275454	0.52381	0.150629	-0.371429	-0.380952	0.0121581	-0.0607906	-0.231004	-0.291795	-0.431613	0.428571	-0.0285714	0.485714	0.0857143	-0.547619	0.738095	0.285714	0.571429	0.5	0.880952	0.619048	0.52381	0.595238		-0.047619	-0.52381	0.404762	-0.190476	0.238095	-0.571429	0.539394
ASV54 HT002	-0.09375	#NUM!	-0.10596	-0.151582	-0.355882	0.0411765	0.191176		0	0.833333	-0.566667	-0.485714	-0.404762	0.757576	0.539394	0.10303	0.442424	-0.187879	-0.428571	-0.314286	-0.142857	-0.657143	-0.142857	0.404762	-0.0238095	0.238095	0.285714	0.333333	0.380952	0.690476	0.404762		0.357143	-0.142857	0.47619	-0.0952381	0.238095	0.0952381	-0.212121
ASV56 Clostridia UCG-014	-0.15625	#NUM!	0.397317	0.032434	0.168533	-0.298174	0.162051		0.323359	-0.48795	0.406838	-0.394665	0.634335	-0.582866	-0.595137	-0.165657	-0.165657	0.227011	-0.428571	-0.428571	-0.257143	-0.314286	0.412393	-0.57735	-0.0824786	-0.57735	-0.57735	-0.57735	-0.57735	-0.57735	-0.412393		-0.412393	0.57735	-0.57735	0.412393	-0.247436	0.412393	-0.389249
ASV58 Muribaculaceae	0.75	#NUM!	-0.109074	0.154733	-0.0118288	0.457943	-0.28896		0.062348	0.452023	-0.257438	0.101419	-0.514371	0.439943	0.51451	-0.02237	0.0820233	-0.231157	-0.130931	-0.130931	0.392792	-0.130931	0.177571	0.342459	-0.240989	0.329775	-0.329775	0	0.342459	0.291724	-0.329775		0.038051	-0.329775	-0.38051	0.367826	-0.38051	-0.684917	0.562462
ASV59 Odoribacter	0.4375	#NUM!	-0.306108	-0.200147	0.0352941	-0.0470588	-0.194118		0	0.595238	-0.183333	-0.0857143	-0.261905	0.406061	0.284848	0.115152	0.272727	-0.030303	0.142857	0.371429	0.257143	0.0285714	-0.0238095	0.833333	0.166667	0.404762	0.261905	0.690476	0.47619	0.428571	-0.0952381		0.238095	-0.642857	0.0952381	-0.047619	0.285714	-0.0238095	0.515152
ASV60 Ruminococcus	0.4375	#NUM!	-0.453138	-0.323248	-0.551625	-0.321535	-0.292037		0.119763	0.219578	-0.118661	-0.173931	-0.512348	-0.0306772	0.484699	-0.165657	-0.0674897	-0.00613543	-0.314286	0.714286	0.657143	0.257143	-0.0359288	-0.0958101	-0.0958101	0.0239525	0.347312	0.119763	0.155691	0.28743	0.335335		0.28743	-0.0239525	0.658694	-0.419169	0.131739	-0.0598813	-0.145897
ASV61 Clostridia UCG-014	1	#NUM!	-0.356049	-0.0746682	-0.212059	0.201063	-0.480666		0.228306	0.342459	-0.255604	0.0303588	-0.79907	0.329719	0.640043	-0.0711159	0.0452556	-0.226278	-0.0303588	0.455383	0.880406	0.212512	0.329775	0.418561	-0.0126837	0.481979	-0.177571	0	0.52003	0.469295	-0.38051		0.317091	-0.481979	-0.228306	0.190255	-0.126837	-0.532714	0.35558
ASV62 Lachnospiraceae	0.09375	#NUM!	-0.0823084	0.0554687	-0.010728	0.0536399	-0.0357599		-0.0272772	-0.015587	0.33665	0.845154	-0.062348	0.00745667	0.0521967	0.55925	-0.38029	-0.06711	-0.130931	-0.130931	0.392792	-0.130931	-0.190255	0.266357	0.304408	0.456612	0.291724	-0.0761019	0.202939	0.101469	-0.126837		0.507346	-0.405877	-0.038051	-0.240989	0.317091	0.152204	-0.06711
ASV63 RF39	0.140625	#NUM!	0.0430656	0.0982197	0.0422789	0.430339	-0.0301992		-0.19518	0.239525	-0.594147	-0.314286	0.0479051	0.619679	0.21474	-0.0674897	0.619679	0.0306772	-0.0303588	-0.758971	-0.880406	-0.5161	0.634742	0.323359	0.227549	0.19162	-0.323359	0	0.359288	0.347312	-0.479051		0.107786	-0.239525	-0.347312	0.335335	0.0598813	-0.0359288	-0.227011
ASV64 Intestinimonas	-0.46875	#NUM!	0.0645241	-0.101395	-0.202641	-0.420633	0.119742		-0.203596	-0.481979	0.548345	0.0338062	0.393193	-0.731607	-0.36893	-0.300147	-0.456473	0.106302	0.428571	0.771429	0.428571	0.885714	-0.0545545	-0.79104	-0.245495	-0.627376	0	-0.381881	-0.627376	-0.545545	0.190941		-0.218218	0.627376	0.245495	-0.218218	-0.109109	0.381881	-0.518919
ASV65 Muribaculaceae	0.78125	#NUM!	-0.013245	0.1766	0.0382353	0.347059	-0.25		0.690476	0.0714286	-0.2	-0.142857	-0.690476	0.163636	0.248485	-0.163636	-0.030303	-0.272727	-0.0285714	-0.371429	0.371429	-0.257143	0.0714286	0.404762	-0.238095	0.238095	-0.5	0.047619	0.261905	0.285714	-0.214286		-0.238095	-0.142857	-0.595238	0.666667	-0.452381	-0.619048	0.478788
ASV66 [Eubacterium] ruminantium group	0.34375	#NUM!	0.235467	0.337013	0.202941	0.308824	-0.205882		0.428571	-0.5	-0.333333	-0.142857	-0.404762	0.0181818	0.2	-0.151515	0.0787879	-0.030303	-0.0857143	-0.2	-0.0285714	0.0285714	0.285714	-0.404762	-0.547619	-0.380952	-0.809524	-0.47619	-0.380952	-0.452381	-0.452381		-0.595238	0.380952	-0.761905	0.666667	-0.809524	-0.52381	0.212121
ASV67 [Eubacterium] coprostanoligenes group	0.4375	#NUM!	-0.116758	-0.184355	0.0429844	-0.1965	-0.273258		-0.0359288	-0.731925	0.687607	0.212512	0.243975	-0.744113	-0.45022	-0.281387	-0.412702	0.0312653	0.695725	0.753702	0.579771	0.985611	0.114153	-0.329775	-0.393193	-0.342459	-0.849805	-0.52003	-0.405877	-0.38051	-0.291724		-0.65955	0.52003	-0.913223	0.849805	-0.710285	-0.304408	0.277999
ASV68 Lachnospiraceae NK4A136 group	0.6875	#NUM!	-0.0974172	-0.14465	0.165192	0.168142	0.064897		0.333333	0.714286	-0.3	-0.142857	-0.47619	0.393939	0.333333	-0.151515	0.00606061	-0.248485	-0.142857	-0.371429	0.257143	-0.485714	-0.107786	0.934148	0.431145	0.754505	0.395217	0.790433	0.874267	0.80241	0.227549		0.275454	-0.754505	0.28743	-0.119763	0.371264	-0.467074	0.460157
ASV69 [Eubacterium] coprostanoligenes group	-0.875	#NUM!	0.269203	0.105411	0.00972306	-0.106954	0.28521		-0.329775	-0.627376	0.346891	0.540899	0.872872	-0.402845	-0.573543	0	-0.218492	0.300427	0.169031	-0.304256	-0.540899	0.169031	-0.177571	-0.646867	-0.114153	-0.558081	0.126837	-0.304408	-0.621499	-0.52003	0.228306		-0.114153	0.558081	0.253673	-0.266357	0.0761019	0.634183	-0.436985
ASV72 [Eubacterium] siraeum group	-0.46875	#NUM!	0.300015	0.191361	0.0129641	-0.226871	0.19122		0.272772	-0.0818317	0.146059	-0.654654	0.327327	-0.136558	-0.382362	0.0341394	0.327739	0.198009	-0.151794	-0.151794	-0.0303588	-0.394665	0.0818317	-0.79104	-0.354604	-0.763763	-0.245495	-0.545545	-0.763763	-0.572822	0		-0.245495	0.763763	-0.0272772	0.0545545	-0.190941	0.627376	-0.601253
ASV73 Anaerostipes	0.296875	#NUM!	-0.219439	0.173037	-0.206719	0.274338	-0.399915		-0.046761	0.163663	-0.396059	0.101419	-0.30005	0.55925	0.454857	0.0969367	0.499597	0.06711					0.710285	0.101469	0.0507346	0.228306	-0.304408	-0.317091	0.266357	0.152204	-0.761019		0.38051	-0.355142	-0.355142	0.126837	-0.0634183	-0.152204	-0.22532
ASV75 Ruminococcus	0.375	#NUM!	0.0906715	0.22452	0.263185	0.491855	-0.0345161																-0.327327	0.15587	-0.592306	-0.093522	-0.483197	0.15587	-0.093522	-0.062348	0.109109		-0.654654	0.15587	-0.483197	0.654654	-0.732589	-0.763763	0.797863
ASV78 Eisenbergiella	0.40625	#NUM!	0.0522828	-0.00147275	0.319353	0.163355	0.272259		0.275454	0.52381	0.150629	-0.371429	-0.380952	0.0121581	-0.0607906	-0.231004	-0.291795	-0.431613	0.428571	-0.0285714	0.485714	0.0857143	-0.571429	0.761905	0.428571	0.690476	0.571429	0.833333	0.714286	0.642857	0.666667		0.0714286	-0.547619	0.452381	-0.238095	0.357143	-0.52381	0.539394
ASV80 Lachnospiraceae	0.0625	#NUM!	0.240502	0.241996	0.295555	0.540359	0.155241		-0.0507346	0.170783	-0.406838	0.115954	-0.146385	0.644065	0.256375	0.462726	0.443967	-0.162579	-0.304256	-0.777542	-0.777542	-0.777542	-0.428571	-0.142857	-0.5	-0.142857	-0.52381	-0.428571	-0.309524	-0.0238095	0.214286		-0.357143	0.52381	-0.571429	0.714286	-0.571429	-0.166667	0.309091
ASV81 Lachnospiraceae NK4A136 group	-0.25	#NUM!	0.0668084	-0.111609	0.0863943	-0.190067	-0.0408409		-0.443928	0.190255	0.348155	0.0579771	0.253673	-0.0581857	-0.316789	0.174557	-0.43316	-0.510741	0.5161	-0.333947	-0.27323	0.0303588	-0.215622	0.0887856	0.0507346	0.152204	0.215622	-0.177571	-0.0507346	0.0507346	-0.0253673		0.456612	-0.101469	0.038051	-0.164888	0.240989	0.456612	-0.00646508
ASV82 Muribaculaceae	0.5	#NUM!	-0.476821	-0.322296	-0.0647059	-0.223529	-0.247059		-0.0238095	0.452381	0	-0.0285714	-0.238095	0.151515	0.139394	0.10303	0.030303	-0.0909091	0.142857	0.371429	0.257143	0.0285714	-0.142857	0.809524	0.190476	0.547619	0.333333	0.666667	0.547619	0.404762	-0.047619		0.261905	-0.738095	0.119048	-0.142857	0.238095	-0.285714	0.575758
ASV84 Alistipes	0.125	#NUM!	0.0485651	0.254599	-0.0529412	0.205882	-0.152941		-0.0952381	0.738095	-0.683333	-0.542857	-0.333333	0.612121	0.406061	-0.248485	0.127273	-0.515152	-0.142857	-0.942857	-0.657143	-0.714286	0.238095	0.166667	-0.452381	-0.0714286	0.047619	0.380952	0.142857	0.0952381	-0.190476		0.047619	-0.309524	0.309524	-0.166667	-0.238095	-0.428571	0.430303
ASV85 HT002	-0.046875	#NUM!	-0.078056	-0.248895	-0.406181	-0.172185	0.195732		0.047619	0.904762	-0.516667	-0.485714	-0.357143	0.6	0.490909	-0.0424242	0.454545	-0.030303	-0.485714	-0.257143	0.0285714	-0.6	-0.119048	0.333333	0.047619	0.190476	0.261905	0.261905	0.333333	0.666667	0.428571		0.333333	-0.047619	0.452381	-0.0714286	0.285714	0.214286	-0.381818
ASV86 Lachnospiraceae NK4A136 group	-0.5	#NUM!	0.0599347	-0.304507	0.0212515	-0.411507	0.218311		-0.452023	0.163663	0.237635	-0.0910765	0.381881	-0.0820233	-0.42503	0.00745667	-0.24607	-0.305723	0.540899	-0.270449	-0.43948	0.0676123	-0.342914	0.062348	0.031174	-0.077935	0.31174	0.062348	-0.187044	-0.015587	0.233805		0.233805	0.077935	0.233805	-0.202631	0.31174	0.654654	-0.2941
ASV87 Lachnospiraceae	0.15625	#NUM!	0.319674	0.253946	0.501548	0.385118	0.349293		0.167668	-0.0718576	0.383333	0.257143	0.335335	-0.0851068	-0.419455	0.145897	-0.0851068	0.0668696	0.115954	-0.579771	-0.20292	-0.289886	-0.131739	0.323359	0.491027	0.311383	-0.0359288	0.0718576	0.19162	0.107786	0.0239525		-0.0838338	-0.119763	-0.371264	0.239525	0.227549	0.0838338	0.0552189
ASV88 Lachnospiraceae NK4A136 group	0.1875	#NUM!	-0.329152	-0.330628	-0.0678469	-0.044248	-0.0471978		-0.121988	0.670671	-0.271225	0.0285714	-0.299407	0.558324	0.423345	0.239282	0.227011	-0.177928	0	0.289886	0.20292	-0.115954	-0.5	0.666667	0.214286	0.428571	0.452381	0.52381	0.380952	0.547619	0.452381		0.309524	-0.333333	0.309524	-0.119048	0.404762	0.190476	0.272727
ASV89 Muribaculaceae	0.625	#NUM!	-0.243004	-0.209131	-0.0956586	-0.319353	-0.354673		0.166667	-0.47619	0.533333	0.2	0	-0.539394	-0.127273	-0.10303	-0.187879	0.309091	-0.142857	0.771429	0.714286	0.428571	0.666667	-0.047619	-0.0238095	-0.0952381	-0.571429	-0.404762	-0.0952381	-0.214286	-0.833333		-0.0238095	-0.047619	-0.714286	0.428571	-0.214286	0.0714286	0.0182372
ASV90 Muribaculaceae	-0.03125	#NUM!	-0.373804	-0.472406	-0.370588	-0.302941	-0.173529		-0.380952	-0.285714	0.0166667	0.0857143	0.47619	-0.0787879	-0.030303	-0.10303	0.418182	0.660606	-0.0857143	0.485714	-0.2	0.371429	0.47619	0.309524	0.452381	0.166667	-0.142857	0.0238095	0.238095	0.190476	-0.404762		0.142857	-0.214286	-0.309524	0.190476	0.309524	0.333333	-0.381818
ASV93 RF39	0.25	#NUM!	-0.293728	-0.395573	-0.625371	-0.365783	-0.250739		-0.619048	0.347312	-0.267785	-0.115954	-0.119763	0.19453	0.425534	-0.297874	0.182372	0.182372	-0.257143	0.428571	-0.0857143	0.314286	0.682647	0.131739	0.0119763	0.143715	0.0598813	-0.0838338	0.323359	0.395217	-0.479051		0.658694	-0.359288	0.251502	-0.239525	0.215573	0.179644	-0.376901
ASV94 Clostridia UCG-014	-0.09375	#NUM!	-0.253127	-0.0117734	-0.55	0.0852941	-0.308824		-0.642857	0.857143	-0.85	-0.542857	-0.166667	0.854545	0.6	0.00606061	0.624242	-0.2	-0.314286	-0.428571	-0.828571	-0.542857	0.547619	0.142857	-0.357143	0.047619	-0.166667	0	0.214286	0.214286	-0.52381		0.309524	-0.333333	0.0238095	0	-0.214286	-0.285714	0.0181818
ASV95 Roseburia	-0.5625	#NUM!	0.0294659	-0.229683	-0.0256693	-0.333701	0.203845		-0.561143	0.0731925	0.661112	0.40584	0.48795	-0.318906	-0.443967	0.112555	-0.581534	-0.318906	0.550782	-0.0289886	-0.173931	0.318874	-0.456612	-0.114153	0.253673	0.114153	0.583448	-0.038051	-0.0634183	0.0126837	0.431244		0.418561	0.0126837	0.52003	-0.558081	0.469295	0.494663	-0.150073
ASV96 Lachnospiraceae NK4A136 group	0.3125	#NUM!	0.370246	0.218153	0.396071	0.178078	0.0368438		0.586837	-0.735652	0.165374	-0.0338062	0.215622	-0.468979	-0.281387	-0.0750366	-0.0687836	0.318906	-0.485714	-0.142857	0.142857	-0.257143	0.0818317	-0.354604	-0.518267	-0.545545	-0.845594	-0.354604	-0.545545	-0.518267	-0.245495		-0.845594	0.600099	-0.845594	0.845594	-0.763763	-0.245495	0.396017
ASV97 Eisenbergiella	0.40625	#NUM!	-0.0729013	-0.0324006	0.281089	0.163355	0.257542		0.203596	0.47619	0.167365	-0.0285714	-0.357143	0.0364743	-0.0121581	-0.170214	-0.267478	-0.237083	0.428571	-0.0285714	0.485714	0.0857143	-0.547619	0.785714	0.547619	0.738095	0.690476	0.857143	0.738095	0.619048	0.619048		0.190476	-0.642857	0.52381	-0.380952	0.5	-0.404762	0.527273
ASV98 Clostridia UCG-014	-0.0625	#NUM!	-0.0649448	0.119557	0.188791	0.327435	0.0088496		-0.706599	0.285714	0	0.257143	0.404762	0.267478	-0.0486324	-0.109423	0.0851068	-0.0303953	0.260897	-0.318874	-0.753702	0.0289886	0.380952	0.309524	0.357143	0.333333	0.47619	0.52381	0.5	0.166667	-0.238095		0.357143	-0.714286	0.52381	-0.642857	0.380952	-0.285714	0.151515
ASV99 Clostridia UCG-014	-0.5	#NUM!	0.12277	-0.118903	0.133305	-0.262746	0.245359		-0.354604	-0.627376	0.663399	0.540899	0.872872	-0.544337	-0.753123	-0.06711	-0.231157	0.350463	0.654654	0.130931	-0.130931	0.654654	0.0818317	-0.436436	-0.0545545	-0.545545	-0.245495	-0.436436	-0.627376	-0.49099	-0.163663		-0.163663	0.545545	-0.30005	0.190941	0.0272772	0.845594	-0.700649
ASV100 Oscillibacter	-0.1875	#NUM!	0.398823	0.323768	0.620588	0.391176	0.397059		0.119048	-0.166667	-0.166667	-0.142857	0.333333	0.151515	-0.224242	0.115152	0.369697	0.381818	-0.142857	-0.6	-0.657143	-0.485714	-0.547619	0	-0.119048	-0.261905	-0.119048	0.142857	-0.380952	-0.333333	0.333333		-0.571429	0.357143	-0.285714	0.333333	-0.166667	0.142857	0.248485
ASV101 Muribaculaceae	0.40625	#NUM!	-0.593083	-0.369389	-0.347059	-0.0558824	-0.552941		-0.238095	-0.309524	0.233333	0.371429	-0.261905	-0.139394	0.151515	0.00606061	-0.50303	-0.478788	0.657143	0.657143	0.371429	0.771429	-0.238095	0.547619	-0.166667	0.452381	-0.0952381	0.261905	0.380952	0.333333	-0.0238095		0	-0.404762	-0.261905	0.285714	-0.261905	-0.666667	0.806061
ASV102 choerinum	-0.078125	#NUM!	-0.154129	0.172262	-0.146466	0.200825	-0.0407689		-0.264979	0.735652	-0.56598	-0.231908	-0.443928	0.792035	0.546231	0.0751068	0.382362	-0.286771	0.130931	-0.392792	-0.392792	-0.392792	0.214286	0.0714286	-0.047619	0.0952381	0.452381	0.357143	0.261905	0.142857	-0.047619		0.380952	-0.428571	0.690476	-0.642857	0.190476	-0.190476	-0.212121
ASV104 Prevotellaceae UCG-001	0.9375	#NUM!	-0.389993	-0.232524	-0.276471	0.0382353	-0.364706		0.190476	0.047619	-0.15	0.257143	-0.547619	0.0909091	0.612121	0.2	0.00606061	0.10303	-0.314286	0.714286	0.657143	0.257143	0.047619	0.47619	0.214286	0.642857	0.238095	0.261905	0.738095	0.761905	0.166667		0.428571	-0.5	0.309524	-0.142857	0.166667	-0.547619	0.369697
ASV105 uniformis	0.203125	#NUM!	-0.108797	0.181329	-0.0890877	0.40316	-0.188745		-0.264979	0.634183	-0.474693	-0.115954	-0.443928	0.751068	0.505264	0.252632	0.273115	-0.436985	0.130931	-0.392792	-0.392792	-0.392792	-0.142857	0.190476	-0.642857	0	-0.333333	0.047619	0.0238095	0.166667	-0.0238095		-0.166667	0	-0.238095	0.428571	-0.571429	-0.547619	0.769697
ASV106 Oscillospiraceae	-0.234375	#NUM!	-0.418262	-0.284242	-0.316409	-0.179544	0.0279617		-0.285714	0.47619	-0.333333	0.0285714	-0.142857	0.29697	0.442424	0.0787879	0.212121	0.236364	-0.314286	0.485714	0.0857143	0.0285714	-0.263478	0.323359	0.80241	0.610789	0.838338	0.538932	0.610789	0.38324	0.503003		0.38324	-0.538932	0.754505	-0.778457	0.730552	-0.143715	-0.0790277
ASV107 urinaeequi	0.15625	#NUM!	0.0259472	0.155683	-0.00324102	0.136123	-0.210666			0.732589	-0.593366	-0.845154	-0.233805	0.588199	0.2249	-0.397899	0.493049	-0.3114	0.130931	-0.392792	-0.392792	-0.392792	-0.0126837	0.190255	-0.786387	-0.27904	-0.469295	0.190255	-0.152204	0	-0.13952		-0.405877	0.101469	-0.317091	0.558081	-0.65955	-0.405877	0.717845
ASV108 Alistipes	-0.34375	#NUM!	0.0147167	0.00735835	-0.291176	0.0676471	-0.188235		-0.595238	0.190476	-0.383333	-0.0857143	0.357143	0.333333	0.175758	-0.030303	0.272727	0.115152	-0.371429	-0.371429	-0.828571	-0.257143	0.880952	0	0.166667	0.0238095	-0.119048	-0.285714	0.190476	0.238095	-0.666667		0.571429	-0.214286	0	-0.0952381	0.261905	0.428571	-0.527273
ASV109 Muribaculaceae	1	#NUM!	-0.608984	-0.379971	-0.407653	-0.145695	-0.531273		0.251502	0.215573	-0.309626	0.0857143	-0.80241	0.243162	0.70517	0.12766	0.0182372	-0.103344	-0.257143	0.542857	0.714286	0.0857143	0.190476	0.714286	0.214286	0.714286	0.142857	0.285714	0.761905	0.738095	-0.190476		0.547619	-0.714286	0.047619	-0.0238095	0.190476	-0.404762	0.418182
ASV112 Muribaculaceae	0.1875	#NUM!	-0.00441501	-0.0117734	0.15	-0.485294	-0.179412		0.238095	-0.5	0.65	0.0285714	0.261905	-0.721212	-0.466667	-0.127273	-0.248485	0.345455	0.0285714	0.828571	0.771429	0.485714	0.0714286	-0.452381	-0.47619	-0.666667	-0.404762	-0.238095	-0.738095	-0.857143	-0.404762		-0.52381	0.380952	-0.452381	0.238095	-0.452381	0.190476	0.115152
ASV113 Muribaculaceae	0.6875	#NUM!	-0.467991	-0.334069	-0.364706	-0.00294118	-0.267647		0.309524	-0.0238095	0.1	0.485714	-0.666667	-0.0424242	0.418182	0.321212	-0.454545	-0.236364	-0.0857143	0.485714	0.828571	0.257143	-0.357143	0.595238	-0.119048	0.5	-0.0714286	0.309524	0.428571	0.428571	0.142857		-0.047619	-0.357143	-0.238095	0.333333	-0.238095	-0.690476	0.527273
ASV114 Oscillospiraceae	0.375	#NUM!	-0.606328	-0.314938	-0.517647	0.126471	-0.535294		-0.738095	0.309524	-0.283333	0.257143	-0.238095	0.393939	0.648485	0.175758	0.236364	0.115152	-0.0857143	0.485714	-0.2	0.371429	0.119048	0.690476	0.380952	0.785714	0.166667	0.333333	0.833333	0.738095	-0.047619		0.404762	-0.690476	0.047619	-0.0238095	0.214286	-0.571429	0.490909
ASV115 Lachnospiraceae NK4A136 group	-0.078125	#NUM!	0.117108	0.477499	0.277833	0.572275	0.123817		-0.13952	-0.405877	0.219089	0.845154	0.329775	0.0682789	-0.0273115	0.703272	0.286771	0.539403	-0.392792	0.654654	0.130931	0.130931	-0.547619	-0.52381	-0.595238	-0.47619	-0.214286	-0.0952381	-0.547619	-0.547619	0.428571		-0.738095	0.571429	-0.0714286	0.190476	-0.642857	-0.47619	0.44985
ASV117 Lachnospiraceae NK4A136 group	0.25	#NUM!	-0.297277	-0.130979	-0.0794118	0.2	-0.208824		-0.119048	0.47619	-0.516667	0.428571	-0.595238	0.733333	0.672727	0.406061	0.309091	-0.212121	0.0857143	0.0857143	-0.0857143	-0.142857	-0.357143	0.428571	0.166667	0.452381	0.309524	0.0714286	0.333333	0.571429	0.309524		0.52381	-0.214286	0.190476	-0.0714286	0.333333	0.238095	0.272727
ASV118 Akkermansia	-0.265625	#NUM!	0.0345832	-0.0990336	-0.160222	-0.303165	-0.0329869		-0.155691	-0.405877	0.165374	0.0338062	0.317091	-0.443967	-0.168832	-0.0625305	-0.156326	0.268881	-0.485714	0.0857143	-0.314286	-0.0285714	0.187044	-0.763763	-0.015587	-0.545545	-0.218218	-0.436436	-0.545545	-0.654654	-0.077935		-0.405262	0.545545	-0.109109	-0.031174	-0.15587	0.187044	-0.29081
ASV119 Intestinimonas	-0.265625	#NUM!	0.504612	0.168204	0.260814	-0.0965978	0.282066		-0.0634183	-0.592306	0.584237	0.130931	0.763763	-0.655477	-0.74424	-0.293599	-0.327739	0.198009	0.212512	-0.27323	-0.151794	0.212512	0.412393	-0.57735	-0.0824786	-0.57735	-0.57735	-0.57735	-0.57735	-0.57735	-0.412393		-0.412393	0.57735	-0.57735	0.412393	-0.247436	0.412393	-0.522233
ASV122 acidifaciens	-0.265625	#NUM!	0.207658	0.151694	-0.0250184	0.182487	-0.0883002		-0.467074	0.238095	-0.334731	-0.0857143	-0.047619	0.285716	0.121581	0.103344	-0.19453	-0.632222	0.0857143	-0.6	-0.771429	-0.371429	-0.333333	-0.047619	-0.642857	-0.0952381	-0.238095	-0.119048	-0.190476	-0.0714286	0.0714286		-0.166667	0.142857	-0.190476	0.285714	-0.547619	-0.404762	0.50303
ASV126 Muribaculaceae	0.90625	#NUM!	-0.329654	-0.189846	-0.458824	-0.117647	-0.288235		0.380952	0.619048	-0.366667	-0.428571	-0.738095	0.260606	0.563636	-0.151515	0.139394	-0.030303	-0.485714	0.314286	0.6	-0.142857	0.214286	0.47619	-0.380952	0.214286	-0.166667	0.333333	0.380952	0.404762	-0.238095		0.0714286	-0.404762	-0.047619	0.214286	-0.309524	-0.595238	0.345455
ASV127 Alistipes	-0.578125	#NUM!	0.0304393	0.0862446	0.0135186	0.0354863	0.228126		-0.233805	0.245495	-0.0297044	0.333947	-0.0545545	0.350463	0.0969367	0.544337	-0.0521967	-0.320637	0.130931	-0.392792	-0.392792	-0.392792	-0.431244	-0.240989	0.177571	0.038051	0.558081	-0.0887856	-0.114153	-0.038051	0.456612		0.367826	0.0887856	0.570765	-0.583448	0.393193	0.418561	-0.329719
ASV128 Muribaculaceae	0.125	#NUM!	-0.0433203	0.165812	0.205993	0.289584	-0.205993		-0.341565	0.311383	-0.225943	0.542857	-0.0239525	0.533783	0.165657	0.300636	0.251553	-0.042948	0.27323	-0.576818	-0.758971	-0.212512	0.357143	0.380952	0.166667	0.309524	-0.0238095	0.0238095	0.238095	0.047619	-0.642857		0.380952	-0.547619	-0.285714	-0.0238095	0.142857	0.047619	0.25532
ASV129 schaedleri	0.265625	#NUM!	-0.0733893	-0.0474436	0.170375	0.18519	-0.0325935		0.146385	0.170783	0.0174078	-0.0869657	-0.39036	0.131314	0.150073	0.381436	-0.181339	-0.45022	0.173931	0.231908	0.318874	-0.0579771	-0.778457	0.203596	-0.311383	0.0838338	-0.0119763	0.131739	-0.0838338	0.107786	0.538932		-0.251502	0.179644	-0.119763	0.311383	-0.263478	-0.215573	0.626143
ASV131 RF39	-0.6875	#NUM!	0.354244	0.351292	0.103245	0.345134	0.150443		-0.29277	-0.239525	-0.0251048	-0.2	0.550908	0.0674897	-0.36199	-0.0552189	0.202469	-0.042948	0.394665	-0.455383	-0.698253	0.0303588	0.0714286	-0.547619	-0.380952	-0.452381	-0.642857	-0.404762	-0.428571	-0.452381	-0.047619		-0.738095	0.595238	-0.52381	0.547619	-0.666667	-0.428571	-0.139394
ASV132 Turicibacter	0.5	#NUM!	-0.224005	-0.119469	-0.183784	0.111527	-0.180643		-0.545545	0.30005	0.237346	-0.135225	0.354604	-0.198009	-0.102418	-0.566715	-0.0751068	0.170697	0.27323	0.5161	0.151794	0.637536	-0.0272772	0.436436	-0.463713	0.0272772	-0.354604	0.436436	0.190941	0.218218	-0.0272772		-0.436436	-0.136386	-0.272772	0.518267	-0.518267	-0.709208	0.782275
ASV133 Roseburia	0.03125	#NUM!	0.0667016	-0.0589681	0.295589	-0.330365	0.141033		0.572822	-0.136386	0.366355	0.212512	-0.218218	-0.382362	-0.327739	-0.0477952	-0.505264	-0.22532	0.212512	-0.0303588	0.637536	-0.0303588	-0.412393	0.412393	0.57735	0.412393	0.57735	0.412393	0.247436	0.0824786	0.247436		0.247436	-0.412393	0.247436	-0.412393	0.57735	0.247436	0.0580259
ASV134 Bacteroides	0.328125	#NUM!	-0.157152	0.105775	-0.0347291	0.424299	-0.146466		-0.264979	0.786387	-0.584237	-0.463817	-0.393193	0.778379	0.477952	0.00682789	0.409673	-0.300427	0.130931	-0.392792	-0.392792	-0.392792	-0.0952381	0.595238	-0.333333	0.309524	-0.190476	0.380952	0.404762	0.5	0.0238095		-0.0714286	-0.309524	-0.166667	0.404762	-0.333333	-0.642857	0.842424
ASV135 Muribaculaceae	0.59375	#NUM!	-0.522443	-0.247241	-0.417647	0.147059	-0.455882		-0.357143	0.047619	-0.283333	0.0857143	-0.285714	0.272727	0.393939	-0.248485	0.212121	-0.0181818	0.542857	0.542857	0.142857	0.771429	0.52381	0.333333	-0.261905	0.0952381	-0.380952	0.190476	0.333333	0.309524	-0.428571		-0.0714286	-0.285714	-0.238095	0.357143	-0.333333	-0.547619	0.151515
ASV136 Papillibacter	-0.25	#NUM!	-0.078229	-0.271587	-0.21239	-0.292037	0.0530976		0.0238095	0.155691	0.125524	-0.371429	-0.431145	-0.0668696	0.145897	0.121581	-0.328269	-0.656538	0.314286	0.314286	0.371429	0.0857143	-0.58554	-0.243975	0	0.0731925	0.341565	-0.170783	-0.0731925	0.121988	0.658733		0.170783	0.268373	0.414758	-0.268373	0.121988	0.09759	-0.128844
ASV137 [Eubacterium] coprostanoligenes group	-0.5	#NUM!	0.154052	0.34033	-0.0628322	0.0659738	0.0863943		0.015587	0.681931	-0.693782	-0.576818	-0.109109	0.573543	0.238976	-0.0136558	0.361878	-0.0819346	-0.507093	-0.845154	-0.845154	-0.845154	0.170783	0.0731925	-0.170783	-0.0731925	0.317168	0.439155	0.048795	-0.19518	-0.219578		0.09759	-0.414758	0.439155	-0.512348	0.0243975	-0.219578	0.0500244
ASV138 Oscillospiraceae	0.671875	#NUM!	-0.063465	0.0702649	0.0166096	0.329171	-0.363901		-0.0718576	-0.146385	0.10171	0.231908	-0.0731925	-0.0552189	0.042948	-0.312907	-0.227011	-0.251553	0.550782	0.0289886	0.318874	0.550782	0.29277	0.243975	-0.121988	0.317168	-0.439155	-0.19518	0.317168	0.29277	-0.39036		0.048795	-0.219578	-0.512348	0.463553	-0.341565	-0.561143	0.412702
ASV139 Lachnospiraceae UCG-006	0.5625	#NUM!	0.00147602	-0.290776	-0.123894	0.0265488	0.0265488		-0.155691	0.595238	0.0753145	-0.371429	-0.261905	0.12766	0.218846	-0.00607906	0.00607906	-0.285716	-0.0285714	0.314286	0.371429	0.0857143	-0.047619	0.0952381	-0.357143	-0.047619	-0.428571	-0.190476	0.0238095	0.404762	0.166667		-0.119048	0.333333	-0.285714	0.619048	-0.333333	-0.0714286	0.115152
ASV142 Clostridia UCG-014	-0.625	#NUM!	0.15746	-0.168195	0.114432	-0.275351	0.375479		-0.545545	0.0272772	0.396059	-0.0303588	0.545545	-0.24607	-0.529423	-0.141677	-0.38029	-0.320637	0.676123	-0.135225	-0.371868	0.338062	-0.436436	-0.272772	0	-0.190941	0.49099	0.0545545	-0.272772	-0.190941	0.463713		0.136386	0.190941	0.572822	-0.518267	0.272772	0.436436	-0.395203
ASV143 UCG-003	0.375	#NUM!	-0.123986	-0.293728	0.0737466	-0.182892	-0.0117995		0.275454	-0.0479051	0.150629	-0.0285714	-0.179644	-0.303953	-0.0182372	0.0668696	-0.346506	0.0425534	-0.371429	0.428571	0.485714	-0.0285714	-0.58554	0.512348	-0.219578	0.09759	0.048795	0.512348	0.0731925	0.219578	0.414758		-0.268373	-0.048795	-0.048795	0.29277	-0.121988	-0.146385	0.64422
ASV144 Alistipes	-0.5	#NUM!	0.194404	0.230486	0.238411	-0.0441501	-0.0485651		-0.404762	-0.467074	0.527201	-0.0579771	0.850315	-0.486324	-0.753803	-0.0243162	-0.109423	0.19453	0.371429	0.0285714	-0.542857	0.257143	0.0598813	-0.562884	-0.586837	-0.790433	-0.634742	-0.455098	-0.874267	-0.850315	-0.371264		-0.634742	0.646718	-0.658694	0.514979	-0.586837	0.299407	0.12766
ASV145 Intestinimonas	-0.09375	#NUM!	-0.699044	-0.594555	-0.605882	-0.311765	-0.220588		-0.261905	0.190476	0.0333333	0.771429	-0.357143	0.260606	0.393939	0.127273	-0.187879	-0.212121	0.771429	0.771429	0.6	0.885714	-0.380952	0.571429	0.5	0.595238	0.666667	0.357143	0.5	0.619048	0.404762		0.666667	-0.452381	0.5	-0.428571	0.690476	0.357143	-0.127273
ASV146 Clostridia UCG-014	-1	#NUM!	0.425216	0.271163	0.193209	-0.0251329	0.326728		-0.177571	-0.469295	0.226301	-0.0303588	0.79907	-0.277999	-0.652973	-0.0193952	0.0193952	0.187487	0.212512	-0.5161	-0.758971	-0.0303588	-0.0253673	-0.748336	-0.0126837	-0.608816	-0.0253673	-0.405877	-0.672234	-0.672234	0.0761019		-0.266357	0.608816	0.0507346	-0.164888	0.0253673	0.583448	-0.549532
ASV147 Lachnoclostridium	0.421875	#NUM!	0.00864579	-0.285311	-0.142943	0.0596906	0.190067		0.19162	-0.126837	0.217597	0.212512	-0.329775	-0.312653	0.156326	0.112555	-0.393942	-0.0687836	-0.6	0.2	0.371429	-0.142857	-0.545545	0.0545545	0.109109	0.409159	0.0545545	-0.0272772	0.30005	0.354604	0.627376		-0.136386	0.0818317	0.0272772	0.136386	-0.136386	-0.654654	0.186417
ASV148 Lachnospiraceae	1	#NUM!	-0.343769	-0.0838645	-0.144956	0.289912	-0.38655		0.253673	0.13952	-0.0547723	0.0910765	-0.79907	0.0969762	0.549532	0.0711159	-0.161627	-0.303859	0.0910765	0.576818	0.941124	0.333947	-0.0243975	0.341565	-0.0243975	0.512348	-0.121988	0.048795	0.512348	0.48795	0.0243975		0.09759	-0.317168	-0.146385	0.219578	-0.219578	-0.78072	0.595137
ASV149 Muribaculaceae	0.0625	#NUM!	-0.209772	-0.344141	-0.370936	-0.419235	-0.0714824		-0.354604	0.046761	0.544581	0.130931	0.452023	-0.484683	-0.231157	-0.0969367	-0.305723	0.186417	-0.151794	0.576818	0.333947	0.333947																	0.174078
ASV150 lentus	-0.015625	#NUM!	-0.0513765	0.164707	0.128347	0.321622	-0.0226494		-0.233805	0.558081	-0.328634	-0.0579771	-0.215622	0.61451	0.286771	0.279943	0.204837	-0.35505	0.130931	-0.392792	-0.392792	-0.392792	-0.404762	0.452381	-0.238095	0.238095	0.0238095	0.309524	0.119048	0.0952381	0.047619		-0.047619	-0.285714	-0.166667	0.166667	-0.190476	-0.333333	0.745455
ASV152 Muribaculaceae	0.65625	#NUM!	-0.461708	-0.241532	-0.543047	-0.210449	-0.366446		0.203596	0.622766	-0.19247	-0.0285714	-0.730552	0.303953	0.559273	-0.0182372	0.0303953	-0.115502	-0.314286	0.371429	0.657143	-0.0857143	0.380952	0.619048	0.0238095	0.47619	0.0952381	0.261905	0.619048	0.690476	-0.309524		0.595238	-0.619048	0.142857	-0.047619	0.166667	-0.166667	0.127273
ASV153 Lachnospiraceae NK4A136 group	0.375	#NUM!	0.157934	0.12251	0.0265488	0.504427	0.250739		-0.214286	0.359288	-0.309626	0.542857	-0.227549	0.370822	0.522799	0.218846	-0.12766	-0.0972649	-0.485714	-0.371429	-0.257143	-0.257143	-0.190476	0.190476	0.166667	0.547619	0.285714	0.119048	0.547619	0.52381	0.357143		0.285714	-0.309524	0.357143	-0.238095	0.0714286	-0.642857	0.128844
ASV154 intestinale	0.6875	#NUM!	-0.441501	-0.0603385	-0.311765	0.382353	-0.338235		-0.238095	0.690476	-0.3	0.2	-0.5	0.575758	0.745455	0.393939	0.187879	-0.0787879	-0.428571	0.371429	0.371429	-0.2	-0.0238095	0.571429	0.0238095	0.619048	-0.0238095	0.142857	0.571429	0.547619	-0.119048		0.309524	-0.52381	-0.166667	0.166667	-0.0714286	-0.571429	0.624242
ASV155 Muribaculaceae	0.25	#NUM!	-0.320824	0.0706402	-0.0176471	0.214706	-0.279412		0.238095	0.0238095	-0.166667	0.257143	-0.52381	0.248485	0.187879	0.187879	0.0787879	-0.2	0.371429	0.485714	0.6	0.257143	-0.404762	0.47619	-0.238095	0.333333	-0.0714286	0.261905	0.214286	0.190476	0.0714286		-0.0952381	-0.285714	-0.261905	0.285714	-0.285714	-0.547619	0.818182
ASV157 goldsteinii	0.65625	#NUM!	-0.304636	0.0515085	-0.0647059	0.323529	-0.364706		-0.190476	0.666667	-0.833333	-0.314286	-0.785714	0.793939	0.939394	0.139394	0.551515	-0.0666667	-0.314286	0.485714	0.0857143	0.0285714	0.285714	0.428571	-0.0238095	0.428571	0.142857	0.357143	0.547619	0.357143	-0.285714		0.309524	-0.666667	0.190476	-0.214286	-0.0238095	-0.642857	0.418182
ASV158 Lachnospiraceae UCG-006	0.59375	#NUM!	-0.0103093	-0.333579	-0.138337	-0.0191317	0.00588668		-0.0952381	0.714286	-0.1	-0.314286	-0.5	0.224242	0.309091	-0.224242	-0.00606061	-0.430303	0.0857143	0.0857143	0.257143	-0.0285714	-0.047619	0.0952381	-0.357143	-0.047619	-0.428571	-0.190476	0.0238095	0.404762	0.166667		-0.119048	0.333333	-0.285714	0.619048	-0.333333	-0.0714286	0.0787879
ASV159 Clostridia UCG-014	-0.15625	#NUM!	-0.00715725	-0.153881	0.014304	-0.135888	0.12516		-0.763763	-0.046761	0.456435	0.130931	0.545545	-0.389249	-0.23355	-0.1384	-0.23355	0.12975	0.338062	0.540899	-0.0338062	0.676123	-0.264979	-0.514371	-0.202631	-0.342914	0.296153	-0.093522	-0.342914	-0.264979	0.405262		-0.015587	0.342914	0.545545	-0.436436	0.015587	0.171457	-0.00745667
ASV160 Lachnospiraceae NK4A136 group	-0.453125	#NUM!	0.388445	0.315797	0.346676	0.284452	0.562978		0.219578	-0.146385	0.0836827	0.521794	0.170783	0.202469	-0.104302	0.386532	0.251553	0.288365	-0.333947	-0.698253	-0.212512	-0.698253	0.0238095	-0.5	0.238095	-0.357143	0.0714286	-0.428571	-0.452381	-0.357143	0.047619		0.0714286	0.452381	0.047619	-0.166667	0.309524	0.857143	-0.90303
ASV161 Lachnospiraceae NK4A136 group	-0.125	#NUM!	-0.14938	-0.0851467	0.00298541	0.0746352	0.161212		-0.518267	0.658733	-0.304636	-0.0857143	-0.09759	0.536602	0.226278	-0.0711159	0.187487	-0.200418	0.540899	-0.270449	-0.43948	0.0676123	0.047619	0.619048	0.142857	0.238095	0.571429	0.761905	0.404762	0.380952	0.0238095		0.428571	-0.619048	0.619048	-0.5	0.47619	0.190476	-0.0909091
ASV162 Enterorhabdus	-0.75	#NUM!	0.259922	-0.098591	0.217935	-0.429899	0.358249		-0.238095	-0.179644	0.410045	-0.115954	0.586837	-0.328269	-0.680854	0.145897	-0.0486324	0.158055	0.257143	-0.0857143	-0.428571	0.0285714	-0.202939	-0.342459	0.240989	-0.304408	0.202939	-0.152204	-0.443928	-0.469295	0.126837		-0.0634183	0.304408	0.0761019	-0.240989	0.304408	0.710285	-0.549532
ASV163 UCG-010	0.28125	#NUM!	-0.239008	-0.00597521	-0.0537373	0.346307	-0.22092		-0.681931	0.341565	0.0261116	0.2	0.170783	0.239208	0.0581857	-0.213348	-0.109906	-0.290929	0.676123	-0.135225	-0.371868	0.338062	-0.047619	0.619048	-0.166667	0.428571	-0.047619	0.47619	0.5	0.404762	-0.0714286		-0.0238095	-0.52381	-0.0952381	0.190476	-0.238095	-0.785714	0.806061
ASV164 Oscillospiraceae	-0.234375	#NUM!	0.185567	-0.0324006	0.270787	-0.0294334	0.291391		-0.285714	0.238095	0.233333	0.0285714	0.357143	-0.00606061	-0.333333	-0.406061	-0.2	-0.187879	0.542857	-0.485714	-0.371429	0.0857143	-0.166667	0.0952381	-0.0952381	-0.0714286	0.547619	0.452381	0.047619	0.119048	0.309524		0.261905	-0.166667	0.761905	-0.571429	0.285714	0.214286	-0.0424242
ASV165 caecimuris	0.3125	#NUM!	-0.0283822	0.264403	0.0865768	0.420942	-0.0597081		-0.0545545	0.786387	-0.47001	-0.463817	-0.393193	0.665903	0.39437	-0.0323254	0.277999	-0.329719	0.0338062	-0.43948	-0.101419	-0.43948	-0.047619	0.285714	-0.547619	0	-0.142857	0.428571	0.166667	0.166667	0.0238095		-0.261905	-0.190476	0.047619	0.190476	-0.47619	-0.738095	0.793939
ASV167 UCG-009	0.34375	#NUM!	-0.166299	0.197204	0.167647	0.464706	-0.279412		0.119048	-0.761905	0.566667	0.885714	0.142857	-0.345455	-0.236364	0.321212	-0.212121	0.236364	0.6	0.6	0.771429	0.828571	0.0714286	-0.0238095	0.261905	0.166667	-0.404762	-0.380952	0.0238095	-0.047619	-0.190476		-0.190476	0.119048	-0.666667	0.47619	-0.119048	-0.119048	0.139394
ASV168 Muribaculaceae	0.390625	#NUM!	-0.223639	0.0528875	-0.107207	0.433359	-0.200825		-0.264979	0.65955	-0.511208	-0.0579771	-0.469295	0.778379	0.559887	0.198009	0.314083	-0.35505	0.130931	-0.392792	-0.392792	-0.392792	0.190476	0.52381	-0.047619	0.52381	-0.047619	0.0952381	0.547619	0.571429	-0.261905		0.428571	-0.52381	-0.0952381	0.119048	-0.047619	-0.428571	0.381818
ASV169 Oscillospiraceae	0.234375	#NUM!	-0.180776	0.128901	0.106815	0.444538	-0.13666		-0.233805	0.558081	-0.310376	0.0579771	-0.13952	0.587198	0.25946	0.211665	0.232148	-0.191181	0.130931	-0.392792	-0.392792	-0.392792	-0.39036	0.756323	0.09759	0.512348	0.09759	0.609938	0.48795	0.414758	0.219578		-0.121988	-0.463553	-0.121988	0.219578	-0.0243975	-0.561143	0.92645
ASV170 Oscillospiraceae	0.875	#NUM!	-0.465429	-0.134601	-0.252799	0.00648204	-0.687096		-0.0253673	0.240989	-0.237346	0.0910765	-0.697601	0.290929	0.717624	0.148697	0.0840461	-0.148697	-0.151794	0.819689	0.758971	0.333947	0.518267	0.30005	0.0818317	0.436436	-0.0818317	-0.109109	0.463713	0.354604	-0.572822		0.518267	-0.545545	-0.136386	-0.0272772	0.0272772	-0.30005	0.327739
ASV171 Clostridia UCG-014	-0.046875	#NUM!	0.0437371	0.213496	0.333342	0.674093	0.124448		-0.48795	0.479051	-0.276153	-0.0857143	-0.0718576	0.546053	0.128844	0.202469	0.190198	-0.36199	0.27323	-0.576818	-0.758971	-0.212512	-0.547619	0.452381	0.571429	0.738095	0.357143	0.309524	0.619048	0.547619	0.619048		0.0714286	-0.309524	0.142857	-0.0714286	0.285714	-0.52381	0.648485
ASV172 Muribaculaceae	0.390625	#NUM!	-0.223639	0.061954	-0.104187	0.409199	-0.228004		-0.264979	0.65955	-0.511208	-0.0579771	-0.469295	0.778379	0.559887	0.198009	0.314083	-0.35505	0.130931	-0.392792	-0.392792	-0.392792	0.190476	0.52381	-0.047619	0.52381	-0.047619	0.0952381	0.547619	0.571429	-0.261905		0.428571	-0.52381	-0.0952381	0.119048	-0.047619	-0.428571	0.345455
ASV173 Colidextribacter	-0.21875	#NUM!	-0.205927	-0.0314392	-0.191638	0.205776	0.202634		-0.233805	0.272772	-0.148522	0.698253	-0.190941	0.484683	0.410117	0.38029	0.0969367	0.0521967					-0.809524	0.142857	0	0.166667	0.428571	0.214286	0	0.166667	0.714286		0.0714286	0.0714286	0.357143	-0.190476	0.166667	0.0952381	-0.042948
ASV174 Lachnospiraceae	0.34375	#NUM!	-0.00894656	-0.0894656	0.0786718	-0.1788	0.01788		0.722968	-0.600099	0.376256	-0.130931	-0.163663	-0.525747	-0.252632	-0.157041	-0.0546231	0.252632	0.0910765	0.576818	0.941124	0.333947	-0.031174	-0.327327	-0.233805	-0.436436	-0.654654	-0.327327	-0.436436	-0.327327	0.031174		-0.732589	0.654654	-0.654654	0.732589	-0.483197	-0.031174	-0.1557
ASV176 Muribaculaceae	0.296875	#NUM!	-0.311281	0.0377768	-0.167606	0.40014	-0.188745		-0.264979	0.583448	-0.438178	0.231908	-0.418561	0.737412	0.546231	0.252632	0.273115	-0.25946	0.130931	-0.392792	-0.392792	-0.392792	0.166667	0.595238	-0.047619	0.52381	-0.0238095	0.238095	0.547619	0.47619	-0.309524		0.333333	-0.619048	-0.119048	0.0952381	-0.0714286	-0.52381	0.430303
ASV177 Enterorhabdus	0	#NUM!	0.111847	0.260486	-0.0382353	0.3	0.252941		-0.142857	0.714286	-0.0166667	-0.0857143	-0.285714	0.345455	0.187879	0.187879	0.0787879	-0.212121	-0.142857	-0.142857	-0.0285714	-0.257143	-0.52381	-0.166667	-0.428571	-0.0714286	0.0952381	0.119048	-0.0714286	0.0238095	0.571429		-0.261905	0.214286	0.309524	-0.047619	-0.357143	-0.547619	0.2
ASV178 Muribaculaceae	0.140625	#NUM!	-0.181329	0.0982197	0.0860678	0.258203	-0.0739881		-0.233805	0.532714	-0.328634	0.347863	-0.215622	0.628166	0.382362	0.22532	0.245804	-0.0955904	0.130931	-0.392792	-0.392792	-0.392792	0	0.666667	0.142857	0.404762	0.380952	0.52381	0.404762	0.309524	-0.190476		0.452381	-0.690476	0.214286	-0.285714	0.333333	0.047619	0.345455
ASV179 Clostridia UCG-014	-0.75	#NUM!	0.183481	0.0397401	0.19771	-0.201089	0.199399		-0.136386	-0.342459	0.292119	-0.0910765	0.646867	-0.191181	-0.655477	0.0546231	0.116074	0.143386	0.540899	-0.270449	-0.43948	0.0676123	0.0272772	-0.327327	0.109109	-0.409159	-0.136386	-0.327327	-0.518267	-0.463713	-0.136386		-0.136386	0.409159	-0.272772	0.109109	0.136386	0.79104	-0.505264
ASV181 Alistipes	0.234375	#NUM!	-0.131211	0.180879	-0.1363	0.158523	-0.201487		-0.126837	0.902708	-0.457693	-0.463817	-0.39036	0.662824	0.468979	-0.00625305	0.325159	-0.275134	-0.151794	-0.151794	-0.0303588	-0.394665	0.261905	0.190476	-0.52381	-0.119048	-0.0238095	0.333333	0.0952381	0.119048	-0.238095		0.0714286	-0.261905	0.238095	-0.0714286	-0.261905	-0.309524	0.369697
ASV182 Muribaculaceae	0.875	#NUM!	-0.426785	-0.125092	-0.35	0.15	-0.441176		0.0952381	0.47619	-0.183333	0.142857	-0.833333	0.345455	0.624242	-0.0181818	-0.0666667	-0.321212	0.142857	0.485714	0.885714	0.257143	0.214286	0.5	-0.190476	0.404762	-0.119048	0.142857	0.452381	0.452381	-0.333333		0.309524	-0.5	-0.142857	0.166667	-0.166667	-0.47619	0.478788
ASV183 Lachnoclostridium	0.46875	#NUM!	0.0275689	-0.214065	0.0810255	-0.181497	-0.0939895		0.146385	-0.190941	0.273861	-0.0338062	-0.0272772	-0.484881	-0.0323254	-0.109906	-0.35558	0.0840461	-0.428571	0.6	0.6	0.142857	-0.57735	0.247436	-0.247436	0.0824786	-0.247436	0.247436	0.0824786	0.247436	0.57735		-0.57735	0.247436	-0.247436	0.57735	-0.412393	-0.57735	0.700649
ASV184 Bacteroides	0.5	#NUM!	-0.361146	0.00755536	-0.231024	0.39863	-0.202335		-0.463713	0.596132	-0.383406	0.212512	-0.329775	0.655477	0.675961	0.273115	0.38919	0.191181	-0.392792	0.654654	0.130931	0.130931	0.0238095	0.547619	-0.380952	0.261905	-0.214286	0.333333	0.357143	0.404762	-0.142857		-0.0238095	-0.357143	-0.190476	0.357143	-0.357143	-0.619048	0.583589
ASV185 Roseburia	0.5625	#NUM!	0.0243654	0.278237	0.356573	0.307878	-0.0455534		0.38051	-0.218218	0.435665	0.819689	-0.354604	-0.252632	-0.0341394	0.286771	-0.573543	-0.191181	0.135225	0.135225	0.777542	0.135225	-0.365963	0.268373	0.0731925	0.439155	0.121988	0.121988	0.219578	-0.0243975	0		0.0243975	-0.39036	-0.170783	-0.048795	-0.09759	-0.561143	0.601253
ASV186 Clostridia UCG-014	-0.625	#NUM!	0.373966	0.0894656	0.325415	-0.0536399	0.282503		-0.304408	-0.418561	0.295932	-0.0303588	0.824438	-0.303859	-0.691764	-0.0969762	-0.0711159	0.0452556	0.394665	-0.455383	-0.698253	0.0303588	0.077935	-0.218218	0.31174	-0.218218	-0.109109	-0.218218	-0.327327	-0.436436	-0.187044		-0.187044	0.218218	-0.327327	0.077935	0.171457	0.514371	-0.389249
ASV188 Lachnospiraceae	0.265625	#NUM!	0.23277	0.0207566	0.312601	-0.15556	0.0814837		0.547619	-0.238095	0.133333	-0.2	-0.0714286	-0.29697	-0.151515	0.163636	0.0787879	0.260606	-0.314286	0.371429	0.657143	-0.0857143	-0.131739	-0.0958101	0.19162	-0.179644	-0.179644	-0.275454	-0.299407	-0.131739	0.0718576		-0.131739	0.395217	-0.359288	0.323359	0.143715	0.658694	-0.141115
ASV189 Alistipes	-0.09375	#NUM!	0.107432	0.0397351	0.170588	-0.0323529	-0.0264706		-0.357143	0.309524	0	-0.2	0.214286	-0.0545455	-0.212121	0.0909091	-0.272727	-0.224242	-0.2	-0.657143	-0.942857	-0.542857	-0.5	0.309524	-0.333333	0.047619	0.119048	0.452381	-0.0238095	-0.0952381	0.190476		-0.238095	-0.190476	0.0238095	0.0238095	-0.238095	-0.380952	0.757576
ASV190 Clostridia UCG-014	-0.75	#NUM!	0.277335	0.139513	0.152084	-0.0726625	0.380211		-0.015587	0.296153	-0.247537	-0.169031	0.093522	0.275897	-0.06711	0.305723	0.0521967	-0.186417	-0.304256	-0.777542	-0.777542	-0.777542	-0.463713	-0.136386	0.0818317	-0.109109	0.518267	0.109109	-0.218218	-0.136386	0.436436		0.190941	0.109109	0.518267	-0.49099	0.354604	0.518267	-0.238976
ASV191 Colidextribacter	-0.3125	#NUM!	0.339956	0.219279	0.488235	0.458824	0.247059		-0.309524	-0.309524	0.116667	-0.0857143	0.571429	0.0545455	-0.406061	0.115152	0.163636	-0.0424242	0.371429	-0.428571	-0.657143	-0.0857143	-0.52381	-0.285714	-0.166667	-0.285714	-0.380952	-0.357143	-0.452381	-0.214286	0.428571		-0.547619	0.714286	-0.47619	0.595238	-0.309524	0.166667	0.224242
ASV192 GCA-900066575	0.515625	#NUM!	-0.0719067	0.0978524	0.220747	0.0429641	-0.201487		0.512348	-0.048795	0.330748	0.144943	-0.463553	-0.281387	-0.0375183	0.106302	-0.443967	-0.312653	0.231908	0.289886	0.782691	0.115954	-0.730552	0.179644	-0.407193	0.0359288	-0.0598813	0.251502	-0.107786	-0.0838338	0.419169		-0.443122	0.0838338	-0.167668	0.28743	-0.431145	-0.526956	0.905779
ASV193 Roseburia	0.015625	#NUM!	0.165019	0.0703569	0.324682	-0.0894792	0.406491		0.296153	-0.0824786	0.524901	0.654654	0.247436	-0.371949	-0.35465	0.12975	-0.449799	0.14705	-0.130931	-0.130931	0.392792	-0.130931	-0.412393	0.412393	0.57735	0.412393	0.57735	0.412393	0.247436	0.0824786	0.247436		0.247436	-0.412393	0.247436	-0.412393	0.57735	0.247436
ASV194 Lachnospiraceae	0.03125	#NUM!	0.0153629	0.0722056	0.380719	0.475899	0.29475		-0.109109	0.463553	-0.330748	0.115954	-0.0731925	0.588322	0.200418	0.187487	0.42023	0.0452556	0.130931	-0.392792	-0.392792	-0.392792	-0.357143	0.690476	0.714286	0.666667	0.452381	0.547619	0.642857	0.619048	0.47619		0.190476	-0.428571	0.214286	-0.119048	0.571429	-0.047619	0.291795
ASV196 UBA1819	0.90625	#NUM!	-0.368189	-0.270987	-0.0721119	-0.00883002	-0.275202		0.119048	0.214286	0.259416	0.0285714	-0.52381	-0.109423	0.200609	-0.346506	-0.279637	-0.133739	0.40584	0.463817	0.869657	0.579771	0.190476	0.809524	0.5	0.761905	0.190476	0.452381	0.857143	0.785714	-0.0714286		0.404762	-0.714286	0.047619	0	0.357143	-0.357143	0.369697
ASV198 Colidextribacter	0.1875	#NUM!	-0.245019	0.218451	-0.0530976	0.489678	-0.117995		-0.09759	0.595238	-0.576354	-0.257143	-0.380952	0.766929	0.509241	0.141115	0.681033	-0.0184063	0.0303588	0.27323	0.0303588	-0.0910765	0.166667	0.309524	0.190476	0.357143	0.214286	0.452381	0.571429	0.452381	0.142857		0.0714286	-0.404762	0.380952	-0.214286	0.0952381	-0.619048	0.309091
ASV200 excrementihominis	0.625	#NUM!	-0.406181	-0.160412	-0.488235	-0.1	-0.355882		0.190476	0.5	-0.533333	-0.142857	-0.642857	0.406061	0.69697	0.0424242	0.345455	0.248485	-0.885714	0.142857	0.0285714	-0.428571	0.261905	0.738095	0.119048	0.595238	0.166667	0.52381	0.738095	0.619048	-0.238095		0.380952	-0.785714	0.142857	-0.0952381	0.119048	-0.547619	0.406061
ASV202 Intestinimonas	0.25	#NUM!	-0.139466	-0.0956804	0.110195	0.385681	0.0388922		-0.190941	0.634183	-0.591864	0.115954	-0.291724	0.782275	0.523672	0.187487	0.35558	-0.109906	-0.304256	-0.777542	-0.777542	-0.777542	0.0253673	0.913223	0.735652	0.837121	0.558081	0.646867	0.913223	0.862489	0.13952		0.608816	-0.811754	0.38051	-0.317091	0.722968	-0.0253673	0.290929
ASV203 caecimuris	0.875	#NUM!	-0.428045	-0.0162362	-0.318585	0.241889	-0.460179		0.275454	0.048795	-0.372935	0.0910765	-0.78072	0.300636	0.681033	0.0306772	0.190198	-0.0797606	-0.20292	0.60876	0.753702	0.20292	0.166667	0.166667	-0.357143	0.214286	-0.309524	-0.047619	0.261905	0.238095	-0.238095		0	-0.214286	-0.238095	0.285714	-0.452381	-0.738095	0.381818
ASV204 Roseburia	0.53125	#NUM!	-0.252986	0.0616247	-0.236594	0.375958	-0.418091		-0.247436	0.452023	-0.479257	0.101419	-0.514371	0.683349	0.700649	0.0778499	0.30275	-0.21625					0.170783	0.317168	-0.365963	0.243975	-0.365963	-0.048795	0.268373	0.317168	-0.317168		0.0731925	-0.243975	-0.365963	0.414758	-0.414758	-0.561143	0.533783
ASV205 Lachnospiraceae	0.375	#NUM!	-0.0384072	-0.0722056	0.396071	0.0982502	0.221063		0.407193	-0.335335	0.457693	0.318874	0.263478	-0.374261	-0.411074	-0.116573	0.0306772	0.656491	0.173931	0.579771	0.927634	0.463817	-0.304408	0.431244	0.367826	0.190255	0.101469	0.431244	0.177571	0.152204	0.291724		-0.253673	-0.0887856	-0.114153	0.177571	0.228306	0.0634183	0.266288
ASV206 Lachnospiraceae	0.875	#NUM!	-0.141384	-0.0162003	0.172185	0.211921	-0.382634		0.47619	-0.047619	0.0666667	-0.0285714	-0.738095	-0.030303	0.309091	0.357576	-0.224242	-0.357576	-0.0285714	0.428571	0.828571	0.0857143	-0.142857	0.357143	0.0952381	0.47619	-0.285714	-0.142857	0.309524	0.285714	-0.0952381		0	-0.190476	-0.571429	0.47619	-0.190476	-0.452381	0.559273
ASV207 Lachnospiraceae NK4A136 group	-0.5	#NUM!	0.269706	0.153704	0.347752	-0.0811422	0.328433		0.15587	-0.327327	0.148522	0.169031	0.463713	-0.02237	-0.454857	0.275897	0.29081	0.320637	0.130931	-0.392792	-0.392792	-0.392792	0.0272772	-0.327327	0.109109	-0.409159	-0.136386	-0.327327	-0.518267	-0.463713	-0.136386		-0.136386	0.409159	-0.272772	0.109109	0.136386	0.79104	-0.633817
ASV208 Muribaculaceae	-0.0625	#NUM!	0.12251	0.400001	0.144543	0.548675	-0.0825962		-0.29277	0.38324	-0.493728	0.142857	-0.143715	0.705575	0.337449	0.386532	0.288365	-0.300636	-0.0303588	-0.758971	-0.880406	-0.5161	-0.190476	-0.142857	-0.309524	0.142857	0	-0.214286	0	-0.0714286	-0.0238095		0.119048	-0.0952381	0	-0.0952381	-0.309524	-0.5	0.393939
ASV210 Lachnospiraceae	0.53125	#NUM!	-0.164318	-0.198676	-0.205993	-0.00597081	-0.229876		0.228306	0.341565	-0.226301	-0.20292	-0.927105	0.22511	0.456473	-0.0187592	-0.14382	-0.619052	0.115954	0.173931	0.724714	0	-0.219578	0.243975	0.0731925	0.414758	0.0731925	-0.048795	0.414758	0.68313	0.414758		0.29277	-0.0243975	0.146385	0.121988	0.0731925	-0.19518	0.25532
ASV211 [Eubacterium] coprostanoligenes group	0.75	#NUM!	-0.5303	-0.418265	-0.483636	-0.0835914	-0.558271		-0.52381	0.371264	-0.368204	-0.0579771	-0.335335	0.340427	0.607906	-0.176293	0.243162	0.0243162	0.0857143	0.771429	0.257143	0.657143	0.58554	0.463553	0.048795	0.365963	-0.243975	0.09759	0.536745	0.512348	-0.48795		0.268373	-0.463553	-0.219578	0.243975	-0.048795	-0.365963	0.162579
ASV213 Muribaculaceae	0.21875	#NUM!	-0.103072	0.312205	0.0626936	0.543344	-0.107475		-0.0545545	0.456612	-0.191485	0.40584	-0.317091	0.536602	0.342649	0.35558	0.0323254	-0.35558	0.0338062	-0.43948	-0.101419	-0.43948	-0.380952	0.380952	-0.119048	0.452381	0	0.238095	0.333333	0.190476	0.119048		-0.0952381	-0.357143	-0.166667	0.142857	-0.285714	-0.833333	0.854545
ASV214 Muribaculaceae	-0.359375	#NUM!	-0.177172	-0.370653	-0.133337	-0.600016	0.0622239		0.238095	0.261905	0.116667	-0.0857143	-0.238095	-0.0545455	-0.127273	-0.2	-0.406061	-0.466667	0.542857	-0.257143	0.2	-0.0285714	-0.170783	0.365963	0.512348	0.341565	0.805118	0.439155	0.341565	0.365963	0.29277		0.658733	-0.439155	0.756323	-0.731925	0.805118	0.561143	-0.406449
ASV216 Lachnospiraceae NK4A136 group	0.46875	#NUM!	-0.0405426	-0.128114	0.252799	0.00324102	0.145846		0.572822	0.494663	-0.127802	-0.289886	-0.304408	0.135767	0.0193952	-0.42023	0.0193952	-0.0711159	0.151794	-0.212512	0.394665	-0.212512	-0.109109	0.845594	0.327327	0.463713	0.327327	0.845594	0.654654	0.681931	0.30005		0.0818317	-0.518267	0.30005	-0.0272772	0.354604	-0.190941	0.35505
ASV218 finegoldii	0.03125	#NUM!	-0.153629	0.225834	-0.0706173	0.460548	-0.122813		-0.264979	0.684917	-0.49295	-0.347863	-0.393193	0.737412	0.436985	0.184353	0.300427	-0.450641	0.130931	-0.392792	-0.392792	-0.392792	-0.179644	0.263478	-0.215573	0.347312	-0.107786	0.19162	0.323359	0.179644	0.0359288		-0.155691	-0.299407	-0.143715	0.167668	-0.395217	-0.946125	0.547115
ASV220 Oscillospiraceae	0.0625	#NUM!	0.106273	0.0118081	0.286137	-0.250739	-0.064897		0.634742	-0.323359	0.125524	-0.257143	-0.0838338	-0.413376	-0.310032	-0.832831	-0.231004	0	0.485714	0.0285714	0.6	0.371429	0.203596	0.275454	0.359288	-0.0359288	0.155691	0.455098	0.167668	0.155691	0.0598813		-0.0838338	-0.107786	0.19162	-0.0718576	0.371264	0.311383	0.0486324
ASV221 Lachnospiraceae NK4A136 group	0.359375	#NUM!	0.14752	0.176431	0.06815	0.619276	0.220747		-0.239525	0.414758	-0.309626	0.492805	-0.121988	0.411074	0.49697	0.251553	-0.0674897	-0.0674897	-0.521794	-0.463817	-0.376851	-0.347863	-0.333333	0.285714	0.142857	0.619048	0.190476	0.142857	0.547619	0.47619	0.357143		0.142857	-0.333333	0.142857	-0.0714286	-0.047619	-0.809524	0.251553
ASV222 RF39	0.4375	#NUM!	0.102931	0.106004	-0.0859689	0.0552657	-0.0307032		0.443122	-0.0731925	-0.0678064	-0.151794	-0.0731925	-0.0184063	0.0552189	0.0674897	0.374261	0.533783	-0.724714	-0.144943	0.173931	-0.434828	0.78072	0	0.0243975	-0.0731925	-0.536745	-0.29277	0.0731925	0.048795	-0.68313		0	-0.0243975	-0.512348	0.414758	-0.146385	0.0243975	-0.36851
ASV223 Dorea	0.84375	#NUM!	0.0138266	0.13673	0.128953	0.374579	-0.202641		0.179644	-0.177571	0.139262	0.270449	-0.367826	-0.156326	0.262628	0.350171	-0.0562775	0.118808	-0.492805	0.550782	0.579771	0.0289886	-0.114153	-0.0253673	-0.418561	-0.0126837	-0.672234	-0.291724	-0.101469	-0.0761019	-0.114153		-0.507346	0.240989	-0.761019	0.773703	-0.710285	-0.65955	0.627113
ASV225 Clostridia UCG-014	-0.375	#NUM!	0.323827	0.0949892	0.142379	-0.116492	0.297702			0.412393	-0.273861	-0.654654	-0.0824786	0.290129	-0.0580259	-0.0580259	0.174078	-0.522233	0.130931	-0.392792	-0.392792	-0.392792	-0.233805	-0.483197	-0.296153	-0.405262	0.202631	-0.15587	-0.405262	-0.233805	0.342914		0.015587	0.405262	0.452023	-0.31174	-0.015587	0.327327	-0.305723
ASV226 Desulfovibrionaceae	0.71875	#NUM!	-0.0515085	-0.148639	0.102941	-0.0294118	-0.111765		0.404762	0.0238095	0.15	0.485714	-0.690476	-0.163636	0.333333	0.187879	-0.478788	-0.2	-0.2	0.371429	0.771429	0.142857	-0.547619	0.166667	-0.0952381	0.285714	0.119048	-0.119048	0.0952381	0.333333	0.404762		0.238095	0.047619	0.0238095	0.0952381	0	0	0.309091
ASV227 Ruminococcus	0.265625	#NUM!	-0.382514	-0.0207566	-0.325935	0.371862	-0.23408		-0.243975	0.838338	-0.762821	-0.257143	-0.586837	0.92645	0.7792	0.227011	0.472428	-0.239282	-0.463817	-0.40584	-0.60876	-0.695725	0.0838338	0.790433	0.0958101	0.562884	0.107786	0.646718	0.730552	0.658694	-0.0119763		0.131739	-0.658694	0.0958101	0.0718576	0.0359288	-0.658694	0.474166
ASV228 Lachnospiraceae	-0.15625	#NUM!	-0.147484	-0.457814	-0.0399141	-0.610993	0.165797		-0.414758	-0.048795	0.600568	0.463817	0.317168	-0.53151	-0.331412	0.0687836	-0.456473	0.150073	0.257143	0.828571	0.485714	0.714286	-0.463713	-0.136386	0.0818317	-0.109109	0.518267	0.109109	-0.218218	-0.136386	0.436436		0.190941	0.109109	0.518267	-0.49099	0.354604	0.518267	-0.177525
ASV230 Lachnospiraceae	-0.078125	#NUM!	0.173785	0.123711	0.429728	0.342899	0.339956		-0.380952	0.452381	-0.0833333	0.0857143	0.119048	0.418182	-0.030303	0.163636	0.260606	-0.0181818	0.314286	-0.257143	-0.371429	-0.0285714	-0.738095	0.404762	0.238095	0.309524	0.642857	0.547619	0.238095	0.357143	0.761905		0.166667	-0.166667	0.571429	-0.357143	0.428571	0.142857	0.272727
ASV232 Muribaculaceae	0	#NUM!	-0.316409	-0.428256	-0.376471	-0.385294	-0.105882		-0.5	-0.238095	0.166667	0.0857143	0.5	-0.224242	-0.0909091	-0.0909091	0.212121	0.624242	-0.142857	0.542857	-0.0285714	0.428571	0.666667	0.119048	0.119048	-0.214286	-0.238095	-0.0238095	-0.0952381	-0.142857	-0.690476		0.0952381	-0.119048	-0.309524	0.142857	0.166667	0.571429	-0.563636
ASV234 Clostridia UCG-014	0.03125	#NUM!	-0.0470294	-0.0227038	0.0518563	0.294933	0.0453743		-0.436436	-0.0887856	0.0912871	0.0303588	0.38051	0.0136558	-0.136558	-0.402845	0.12973	0.0887625	0.654654	0.130931	-0.130931	0.654654	0.58554	0.0243975	0.365963	0.121988	-0.048795	-0.048795	0.317168	0.29277	-0.219578		0.19518	-0.121988	0.0731925	-0.048795	0.243975	0.048795	-0.412702
ASV235 Clostridia UCG-014	-0.1875	#NUM!	0.257638	0.604429	0.39863	0.549626	0.0286893		0.0272772	-0.342459	0.109545	0.576818	0.266357	0.163869	-0.170697	0.559887	0.238976	0.157041	0.130931	-0.392792	-0.392792	-0.392792	-0.047619	-0.666667	-0.738095	-0.809524	-0.809524	-0.52381	-0.880952	-0.833333	-0.214286		-0.880952	0.809524	-0.761905	0.714286	-0.857143	-0.0714286	0.236364
ASV236 Erysipelatoclostridium	0.09375	#NUM!	0.0529801	0.500368	0.4	0.547059	0.0441176		0.380952	-0.0952381	-0.15	0.314286	0.0238095	0.345455	0.0424242	0.224242	0.478788	0.309091	-0.0285714	-0.142857	0.257143	-0.371429	0.142857	0.0714286	0.0952381	-0.0952381	-0.333333	0	-0.142857	-0.333333	-0.357143		-0.380952	0	-0.571429	0.357143	-0.142857	-0.0238095	0.333333
ASV238 Clostridia UCG-014	0.453125	#NUM!	-0.293904	-0.282571	-0.134387	-0.0528486	-0.297462		-0.203596	-0.365963	0.783349	0.579771	0	-0.612799	-0.275134	-0.0500244	-0.869175	-0.343918	0.637748	0.463817	0.579771	0.811679	-0.456612	0.431244	0.266357	0.672234	0.0507346	0.0126837	0.443928	0.405877	0.240989		0.126837	-0.291724	-0.266357	0.202939	0.0126837	-0.494663	0.652973
ASV239 ilealis	-0.125	#NUM!	0.375639	-0.0604477	0.0690322	-0.224355	0.241613		-0.163663	-0.247436	0.495074	0.130931	0.57735	-0.574163	-0.499597	-0.33555	-0.633817	-0.141677	0.212512	-0.27323	-0.151794	0.212512
ASV240 Oscillospiraceae	0.25	#NUM!	0.253488	0.162847	0.159656	-0.058336	-0.187289		0.690476	-0.805118	0.339032	0.212512	-0.0243975	-0.49697	-0.288365	0.00613543	-0.288365	0.0797606	-0.257143	-0.257143	0.257143	-0.142857	0.518267	-0.463713	-0.0818317	-0.218218	-0.627376	-0.79104	-0.327327	-0.409159	-0.681931		-0.0818317	0.272772	-0.736485	0.409159	-0.327327	0.0818317	-0.0409673
ASV241 Clostridia UCG-014	-0.0625	#NUM!	-0.0870021	-0.0609014	-0.214447	0.0502309	0.117849		-0.247436	0.545545	-0.547723	-0.101419	-0.483197	0.700649	0.683349	-0.0778499	0.389249	-0.12975					0.0761019	-0.177571	0.0761019	0	0.456612	0.0507346	0.114153	0.202939	0.240989		0.431244	-0.0507346	0.735652	-0.596132	0.329775	0.202939	-0.573543
ASV242 Erysipelatoclostridium	1	#NUM!	-0.394826	-0.159774	-0.202641	0.29475	-0.417563		0.0731925	0.09759	-0.200189	0.0910765	-0.634335	0.250122	0.637812	0.150073	0.193845	-0.0125061	-0.151794	0.819689	0.758971	0.333947	0.170783	0.29277	-0.0731925	0.365963	-0.414758	-0.146385	0.365963	0.39036	-0.219578		0	-0.170783	-0.48795	0.512348	-0.317168	-0.58554	0.437714
ASV243 Clostridia UCG-014	-0.75	#NUM!	0.286636	0.335677	0.400489	0.0743523	0.429216		0.093522	-0.245495	0.168325	0.169031	0.436436	-0.00745667	-0.42503	0.320637	0.216243	0.29081	0.130931	-0.392792	-0.392792	-0.392792	-0.228306	-0.367826	0.317091	-0.253673	0.27904	-0.101469	-0.393193	-0.494663	0.177571		-0.0887856	0.253673	0.152204	-0.342459	0.329775	0.583448	-0.588322
ASV244 Oscillospiraceae	0.109375	#NUM!	0.286097	0.0872439	0.158651	-0.0612614	-0.0628322		0.357143	-0.756323	0.42379	0.333947	0.317168	-0.546053	-0.411074	-0.0184063	-0.337449	0.104302	-0.2	-0.314286	0.0857143	-0.0857143	0.405262	-0.436436	0.202631	-0.109109	-0.436436	-0.763763	-0.218218	-0.218218	-0.405262		0.031174	0.327327	-0.545545	0.296153	-0.046761	0.296153	-0.171503
ASV249 Muribaculaceae	0.125	#NUM!	0.0567645	0.126973	0.11046	-0.00298541	0.0895622		0.634183	0.367826	0	-0.115954	-0.202939	-0.00625305	-0.125061	-0.206351	-0.187592	-0.162579	-0.0289886	-0.434828	0.231908	-0.434828	-0.512348	0.561143	-0.121988	0.170783	0.121988	0.561143	0.121988	0.146385	0.268373		-0.19518	-0.219578	-0.048795	0.170783	-0.048795	-0.170783	0.693304
ASV250 UBA1819	0.59375	#NUM!	-0.000785981	0.0990336	0.135089	0.0628322	-0.224625		0.463553	0.291724	-0.217597	0.0579771	-0.710285	0.237616	0.418955	-0.112555	-0.125061	-0.168832	-0.394665	-0.394665	0.212512	-0.394665	0.418561	0.735652	0.583448	0.735652	0.418561	0.393193	0.811754	0.65955	-0.355142		0.786387	-0.913223	0.266357	-0.393193	0.608816	-0.0126837	0.300427
ASV251 dorei	0.296875	#NUM!	-0.172262	0.102753	-0.0890877	0.529996	0.0256693		-0.264979	0.735652	-0.56598	-0.231908	-0.443928	0.792035	0.546231	0.0751068	0.382362	-0.286771	0.130931	-0.392792	-0.392792	-0.392792	-0.190476	0.452381	-0.0238095	0.404762	0.190476	0.52381	0.571429	0.619048	0.428571		0	-0.309524	0.357143	-0.0238095	-0.047619	-0.714286	0.321212
ASV253 Lachnoclostridium	0.5	#NUM!	0.0770959	0.0222392	0.355565	0.137782	0.259266		0.574861	-0.143715	0.203419	0.463817	-0.431145	-0.165657	0.0306772	-0.00613543	-0.21474	0.153386	-0.0303588	0.455383	0.880406	0.212512	-0.761905	0.285714	0.0714286	0.166667	0.380952	0.428571	0.142857	0.380952	0.880952		-0.0952381	0.119048	0.404762	-0.047619	0.190476	0.0238095	0.158055
ASV255 Roseburia	0.09375	#NUM!	-0.164318	0.206145	0.0925476	0.477665	-0.0388103		-0.136386	0.39036	-0.417786	0.0579771	-0.219578	0.665903	0.36851	0.174557	0.510741	0.0840461	0.130931	-0.392792	-0.392792	-0.392792	0.0714286	0.547619	0.666667	0.738095	0.785714	0.47619	0.833333	0.785714	0.238095		0.833333	-0.738095	0.809524	-0.738095	0.785714	0	0.151515
ASV256 Muribaculaceae	0.28125	#NUM!	-0.141698	0.149078	-0.0766965	0.324485	-0.203541		0.219578	0.707528	-0.678064	-0.485714	-0.58554	0.730116	0.558324	-0.042948	0.251553	-0.460157	0.0289886	-0.492805	-0.115954	-0.492805	0	0.5	-0.5	0.119048	-0.238095	0.357143	0.238095	0.333333	-0.119048		-0.0952381	-0.261905	-0.166667	0.380952	-0.404762	-0.52381	0.781818
ASV257 Lachnospiraceae	-0.125	#NUM!	-0.18893	-0.202215	0.112095	-0.277287	0.106195		0.0958101	-0.142857	-0.00836827	0.0857143	-0.0238095	0.0668696	0.0911858	0.316111	0.303953	0.38298	-0.0579771	0.695725	0.550782	0.173931	-0.142857	-0.142857	0.404762	-0.119048	0.428571	0	-0.190476	-0.142857	0.214286		0.238095	0.119048	0.357143	-0.428571	0.571429	0.833333	-0.648485
ASV260 Lachnospiraceae	-0.375	#NUM!	-0.172708	-0.0928304	-0.120806	-0.194153	0.103548		-0.0824786	-0.0824786	0.273861	0.654654	0.247436	-0.0580259	-0.174078	0.406181	-0.174078	0.290129					-0.405262	0.187044	0.218218	0.077935	0.436436	0.187044	-0.062348	0.015587	0.264979		0.264979	-0.077935	0.264979	-0.296153	0.436436	0.592306	-0.12975
ASV261 Alistipes	0.1875	#NUM!	-0.462105	-0.288447	-0.567647	-0.223529	-0.591176		-0.261905	-0.214286	-0.2	-0.0285714	-0.214286	-0.030303	0.236364	-0.369697	-0.175758	-0.345455	0.485714	0.257143	-0.0285714	0.6	0.452381	0.047619	-0.261905	0.142857	-0.119048	-0.0952381	0.238095	0.166667	-0.452381		0.309524	-0.333333	0.0238095	-0.0714286	-0.214286	-0.428571	0.0424242
ASV263 Lachnospiraceae	0.59375	#NUM!	0.106004	-0.167455	0.107461	0.113602	-0.0337735		0.503003	-0.048795	0	-0.144943	-0.634335	-0.227011	0.177928	0.042948	-0.484699	-0.472428	-0.371429	-0.0285714	0.542857	-0.257143	-0.436436	0.264979	0.062348	0.452023	-0.15587	-0.062348	0.342914	0.483197	0.436436		-0.109109	0.046761	-0.264979	0.436436	-0.187044	-0.545545	0.641821
ASV264 Clostridia UCG-014	-0.75	#NUM!	0.193627	0.198701	0.130117	-0.0980099	0.256854		0.093522	0	0.0297044	-0.169031	0.30005	0.0969367	-0.365377	0.24607	0.231157	0.0521967	0.130931	-0.392792	-0.392792	-0.392792	-0.228306	-0.393193	0.038051	-0.405877	0.177571	-0.202939	-0.52003	-0.418561	0.177571		-0.0126837	0.405877	0.152204	-0.215622	0.228306	0.786387	-0.459021
ASV265 Clostridia UCG-014	-0.875	#NUM!	0.274068	0.0032434	0.187979	-0.194461	0.281969		-0.38051	-0.418561	0.47001	0.27323	0.849805	-0.35558	-0.717624	0.0193952	-0.200418	0.135767	0.394665	-0.455383	-0.698253	0.0303588	-0.109109	-0.163663	0.218218	-0.245495	0.0545545	-0.163663	-0.381881	-0.354604	-0.0272772		-0.0272772	0.245495	-0.136386	-0.0272772	0.272772	0.763763	-0.505264
ASV266 Incertae Sedis	0.515625	#NUM!	-0.30862	-0.300165	0.0185881	-0.412317	-0.118288		0.494663	0	0.255604	0.151794	-0.393193	-0.329719	0.0323254	-0.161627	-0.252138	0.174557	-0.0303588	0.455383	0.880406	0.212512	0.031174	0.732589	0.654654	0.514371	0.654654	0.732589	0.592306	0.452023	0.046761		0.483197	-0.732589	0.483197	-0.514371	0.763763	0.264979	0.23355
ASV269 Muribaculaceae	0.90625	#NUM!	-0.308488	-0.0590407	-0.0619472	0.115045	-0.271388		0.52381	-0.0958101	0.100419	0.40584	-0.622766	-0.121581	0.370822	0.158055	-0.224925	0.0364743	-0.144943	0.434828	0.811679	0.144943	-0.428571	0.285714	0.047619	0.52381	0	0.142857	0.404762	0.285714	0.309524		-0.142857	-0.238095	-0.142857	0.166667	-0.238095	-0.904762	0.759882
ASV270 Roseburia	-0.53125	#NUM!	0.137845	0.0891936	0.181497	-0.236594	0.314379		0.518267	0	0.247537	0.0910765	-0.136386	-0.177525	-0.25946	0.0477952	-0.341394	-0.293599	0.333947	-0.151794	0.27323	-0.151794	-0.463713	-0.30005	0.0818317	-0.136386	0.572822	0.109109	-0.218218	-0.218218	0.518267		0.109109	0.136386	0.654654	-0.627376	0.30005	0.30005	-0.293599
ASV271 Lachnospiraceae	0.4375	#NUM!	-0.265662	-0.0613065	0.201063	0.263895	-0.103673		0.190941	0.439155	-0.346891	-0.0285714	-0.39036	0.471951	0.303859	-0.0193952	0.161627	-0.213348	0.371868	-0.101419	0.0676123	-0.101419	-0.317168	0.87831	0.341565	0.634335	0.317168	0.731925	0.634335	0.536745	0.219578		0.09759	-0.634335	0.0731925	0	0.268373	-0.365963	0.681583
ASV272 Muribaculaceae	0.375	#NUM!	-0.291444	-0.358368	-0.211411	-0.522056	-0.241613		0.409159	-0.187044	0.273861	-0.130931	-0.436436	-0.395203	0.0820233	-0.126763	-0.24607	0.00745667	0.0303588	0.758971	0.880406	0.394665
ASV274 Ruminococcaceae	0.53125	#NUM!	-0.163792	-0.262716	-0.139364	-0.281969	-0.0875075		0.09759	-0.431244	0.620752	-0.0338062	0.13952	-0.678834	-0.303859	-0.213348	-0.303859	0.213348	-0.0579771	0.811679	0.753702	0.463817	-0.109109	-0.136386	-0.627376	-0.381881	-0.763763	-0.136386	-0.381881	-0.354604	-0.109109		-0.845594	0.436436	-0.763763	0.845594	-0.845594	-0.545545	0.231157
ASV275 Lachnospiraceae	-0.40625	#NUM!	0.358672	-0.0295204	0.159293	-0.300886	0.463129		0.0714286	-0.452381	0.583333	0.0285714	0.738095	-0.6	-0.684848	0.030303	-0.0787879	0.369697	-0.142857	0.2	0.142857	0.0857143	0.047619	-0.619048	0.166667	-0.428571	0.047619	-0.47619	-0.5	-0.404762	0.0714286		0.0238095	0.52381	0.0952381	-0.190476	0.238095	0.785714	-0.852825
ASV276 [Eubacterium] siraeum group	-0.125	#NUM!	0.325986	0.246108	0.319274	0.00862903	0.0129435		0.247436	-0.57735	0.136931		0.412393	-0.174078	-0.406181	0.0580259	0.406181	0.522233					0.202631	-0.592306	-0.405262	-0.732589	-0.452023	-0.592306	-0.732589	-0.452023	-0.202631		-0.202631	0.732589	-0.31174	0.342914	-0.233805	0.763763	-0.24607
ASV277 Lachnospiraceae	0.46875	#NUM!	-0.139905	-0.118683	0.309449	0.0816819	0.197921		0.561143	-0.0731925	0.139262	0.27323	-0.09759	-0.112555	-0.0750366	-0.181339	0.0750366	0.487738	-0.0303588	0.455383	0.880406	0.212512	-0.27904	0.608816	0.418561	0.317091	0.228306	0.608816	0.355142	0.329775	0.317091		-0.126837	-0.266357	0.038051	0.0761019	0.329775	0.0126837	0.293599
ASV279 RF39	0.34375	#NUM!	-0.448033	-0.308259	-0.360881	-0.140426	-0.270283		-0.268373	0.121988	0.139262	0.771429	-0.243975	0.112555	0.193845	0.0562775	-0.343918	-0.206351	0.698253	0.212512	0.455383	0.698253	0.143715	0.538932	0.227549	0.610789	0.167668	0.0718576	0.514979	0.431145	-0.347312		0.622766	-0.658694	-0.0598813	-0.119763	0.239525	-0.119763	-0.0125061
ASV280 Muribaculaceae	-0.53125	#NUM!	-0.0763546	-0.23277	-0.288897	-0.25334	-0.16593		-0.428571	-0.595238	0	0.257143	0.52381	-0.139394	-0.10303	0.212121	0.0181818	0.127273	-0.2	-0.0857143	-0.542857	0.0285714	0.227549	-0.455098	0.359288	-0.119763	-0.0359288	-0.670671	-0.263478	-0.19162	-0.179644		0.311383	0.311383	-0.131739	-0.0958101	0.323359	0.754505	-0.681033
ASV281 Oscillospiraceae	-0.40625	#NUM!	0.0599153	-0.0153629	-0.0214922	0.334665	0.1965		-0.304408	-0.219578	0.121854	0.289886	0.170783	0.161627	-0.148697	0.459021	0.0711159	-0.187487	0.540899	-0.270449	-0.43948	0.0676123	-0.431145	-0.119763	0.107786	0.179644	-0.167668	-0.479051	-0.0359288	0.215573	0.407193		0	0.395217	-0.299407	0.371264	-0.0479051	0.0838338	-0.239282
ASV282 GCA-900066575	0.390625	#NUM!	-0.226362	-0.378057	-0.306307	-0.372281	-0.307878		0.309524	-0.275454	0.317994	0.115954	-0.455098	-0.401218	0.121581	-0.200609	-0.559273	-0.340427	0.428571	0.542857	0.885714	0.657143	0.654654	0.163663	0.463713	0.354604	-0.0545545	-0.245495	0.436436	0.436436	-0.436436		0.545545	-0.30005	-0.0818317	-0.0272772	0.354604	0.190941	-0.499597
ASV283 Intestinimonas	0.0625	#NUM!	-0.305721	-0.448596	-0.227203	-0.399141	0.285539		0.0634183	0.658733	-0.217597	-0.289886	-0.170783	0.300147	0.331412	-0.0750366	0.362677	0.243869	-0.115954	0.521794	0.318874	0	-0.0731925	0.317168	0.219578	0.121988	0.658733	0.68313	0.341565	0.39036	0.414758		0.29277	-0.317168	0.87831	-0.609938	0.512348	0.170783	-0.4073
ASV284 Oscillospiraceae	0.421875	#NUM!	-0.166628	0.00707383	-0.15551	0.394272	-0.122523		-0.247436	0.545545	-0.547723	-0.101419	-0.483197	0.700649	0.683349	-0.0778499	0.389249	-0.12975					-0.0598813	0.455098	-0.28743	0.19162	-0.107786	0.311383	0.371264	0.646718	0.239525		0.0239525	-0.0958101	0.0838338	0.323359	-0.179644	-0.347312	0.437692
ASV286 Rhodospirillales	0.671875	#NUM!	-0.547084	-0.19274	-0.157041	0.148152	-0.294823		-0.0731925	0.119763	-0.147966	0.142857	-0.562884	0.137567	0.425208	-0.131314	0.00625305	0.0562775	0.394665	0.880406	0.637536	0.758971	-0.285714	0.642857	-0.142857	0.357143	0.0952381	0.714286	0.452381	0.357143	0.214286		-0.214286	-0.452381	0.0714286	0.119048	-0.190476	-0.785714	0.717329
ASV289 NK4A214 group	0	#NUM!	0.155683	0.121628	0.385681	0.379199	0.379199		-0.015587	0.627376	-0.584237	-0.212512	-0.0818317	0.573543	0.266288	-0.0682789	0.38919	0.136558	-0.507093	-0.845154	-0.845154	-0.845154	-0.202939	0.748336	0.507346	0.507346	0.634183	0.938591	0.672234	0.583448	0.431244		0.177571	-0.608816	0.608816	-0.405877	0.558081	-0.164888	0.38144
ASV290 Colidextribacter	0	#NUM!	0.104797	-0.184502	0.268438	-0.200591	0.312686		0.380952	-0.52381	0.35	-0.0285714	0.309524	-0.466667	-0.369697	0.163636	0.115152	0.612121	-0.428571	0.6	0.6	0.0285714	-0.203596	-0.0598813	0.119763	-0.299407	-0.107786	0.0479051	-0.311383	-0.203596	0.227549		-0.395217	0.395217	-0.19162	0.263478	0.0838338	0.479051	-0.128844
ASV291 Muribaculaceae	0.0625	#NUM!	-0.00614515	0.288822	0.214922	0.445196	-0.0307032		-0.233805	0.190941	-0.00990148	0.576818	-0.109109	0.365377	0.171503	0.618903	-0.0820233	-0.305723	0.130931	-0.392792	-0.392792	-0.392792	-0.538932	0.227549	-0.28743	0.131739	-0.0119763	0.155691	-0.0598813	-0.107786	0.131739		-0.179644	-0.107786	-0.215573	0.167668	-0.28743	-0.359288	0.735566
ASV292 Enterorhabdus	-0.28125	#NUM!	-0.0281696	-0.220909	-0.290378	-0.444457	0.186672		-0.203596	-0.365963	0.491596	-0.151794	0.341565	-0.681033	-0.386532	-0.49697	-0.288365	0.251553	0.314286	0.657143	0.371429	0.771429	0.107786	-0.598813	-0.395217	-0.682647	-0.107786	-0.131739	-0.514979	-0.38324	0.143715		-0.335335	0.562884	0.263478	-0.0718576	-0.215573	0.239525	-0.546053
ASV293 Lachnoclostridium	0.265625	#NUM!	-0.213061	-0.276526	-0.206865	-0.288403	-0.221964		0.190476	-0.166667	-0.15	-0.314286	-0.261905	0.0181818	0.309091	0.127273	0.369697	0.284848	-0.428571	0.6	0.6	0.0285714	0.558081	0.038051	0.570765	0.202939	-0.0761019	-0.304408	0.202939	0.13952	-0.443928		0.367826	-0.152204	-0.228306	0	0.405877	0.431244	-0.566715
ASV295 Clostridia UCG-014	-0.296875	#NUM!	0.248439	-0.0783019	0.171944	-0.33616	0.343888		0.202631	0.296153	0.168325	-0.169031	0.093522	-0.02237	-0.305723	0.126763	-0.186417	-0.24607	0.0338062	-0.43948	-0.101419	-0.43948	-0.342914	0.062348	0.031174	-0.077935	0.31174	0.062348	-0.187044	-0.015587	0.233805		0.233805	0.077935	0.233805	-0.202631	0.31174	0.654654	-0.2941
ASV297 Oscillospiraceae	-0.578125	#NUM!	0.130212	0.100619	0.103079	0.0912506	0.456253		-0.0824786	0.202631	0.0456435	0.169031	0.15587	0.14705	-0.18165	0.2941	-0.02595	-0.11245	0.130931	-0.392792	-0.392792	-0.392792	-0.710285	-0.202939	0	-0.101469	0.507346	0.215622	-0.190255	-0.126837	0.761019		-0.101469	0.228306	0.583448	-0.431244	0.164888	0.101469	-0.148697
ASV298 Colidextribacter	-0.6875	#NUM!	-0.0134442	0.0687149	0.065679	-0.173154	0.125387		-0.263478	-0.694623	0.389887	0.434828	0.790433	-0.460157	-0.49697	-0.0920315	0.0552189	0.656491	0.347863	0.637748	0.115954	0.753702	0.121988	-0.609938	0.0731925	-0.561143	0.0731925	-0.243975	-0.536745	-0.536745	0.0243975		-0.146385	0.463553	0.19518	-0.268373	0.170783	0.658733	-0.481485
ASV300 Clostridia UCG-014	-0.875	#NUM!	0.559487	0.497863	0.340307	0.155569	0.388922		0.218218	-0.245495	-0.200832	-0.169031	0.409159	0.109246	-0.300427	0.293599	0.368706	0.279943	-0.507093	-0.845154	-0.845154	-0.845154	-0.0253673	-0.748336	-0.0126837	-0.608816	-0.0253673	-0.405877	-0.672234	-0.672234	0.0761019		-0.266357	0.608816	0.0507346	-0.164888	0.0253673	0.583448	-0.484881
ASV301 Erysipelatoclostridiaceae	0.4375	#NUM!	-0.440353	-0.242268	-0.497425	0.181016	-0.303164		-0.0238095	0.0952381	-0.366667	-0.257143	-0.452381	0.333333	0.478788	-0.2	0.442424	0.115152	0.2	0.771429	0.542857	0.657143	0.38324	0.38324	0.0718576	0.275454	-0.263478	0.167668	0.479051	0.514979	-0.155691		-0.0119763	-0.227549	-0.179644	0.347312	-0.0958101	-0.431145	0.0424242
ASV302 Roseburia	0.625	#NUM!	-0.246925	0.0948336	-0.00715199	0.321839	-0.568583		0.171457	-0.202631	-0.136931	0.270449	-0.732589	0.1384	0.467099	0.23355	-0.2422	-0.527649	0.392792	0.392792	0.654654	0.392792	-0.0272772	0.109109	-0.327327	0.218218	-0.409159	-0.218218	0.109109	0.0545545	-0.245495		-0.109109	-0.109109	-0.518267	0.436436	-0.518267	-0.681931	0.628166
ASV303 Incertae Sedis	-0.265625	#NUM!	0.0589486	-0.0117897	0.144514	-0.293741	0.278033		0.291724	0.266357	0.200832	-0.212512	-0.0761019	-0.148697	-0.187487	0.0969762	-0.200418	-0.200418	-0.0579771	0	0.20292	-0.289886	-0.518267	-0.190941	0.245495	0	0.681931	0.218218	-0.109109	-0.190941	0.545545		0.136386	0	0.681931	-0.709208	0.409159	0.245495	-0.143386
ASV306 Enterorhabdus	0.34375	#NUM!	-0.485651	-0.429728	-0.6	-0.455882	-0.458824		-0.142857	0.238095	0.133333	-0.257143	-0.166667	-0.212121	0.0424242	-0.69697	-0.357576	-0.321212	0.714286	0.485714	0.6	0.828571	0.357143	0.452381	0.0952381	0.5	0.214286	0.309524	0.666667	0.595238	-0.190476		0.5	-0.642857	0.333333	-0.261905	0.142857	-0.47619	0.151515
[truncated: 139 more rows]
