# Supplementary material for: Rifaximin-induced changes in the gut microbiome associated to improvement of neurotransmission alterations and learning in rats with chronic liver disease
Source: Sci Rep. 2025 Oct 2;15:34382. doi: 10.1038/s41598-025-17229-1 (PMC12491630; doi:10.1038/s41598-025-17229-1)
Supplement: Supplementary file 7 — Supplementary Material 7 [file 41598_2025_17229_MOESM7_ESM.xlsx]

## Sheet: Hoja 1 - Supplementary_Table_1 
Supplementary_Table_1
	Identified amplicon sequence variants (ASVs)
Total before quality filtering	1826
Total after quality filtering	378
Healthy rats (after quality filtering)	360
CCl4 rats (after quality filtering)	357
CCl4 rats treated with rifaximin (after quality filtering)	343
Healthy rats treated with rifaximin (after quality filtering)	331
