# Supplementary material for: Rifaximin-induced changes in the gut microbiome associated to improvement of neurotransmission alterations and learning in rats with chronic liver disease
Source: Sci Rep. 2025 Oct 2;15:34382. doi: 10.1038/s41598-025-17229-1 (PMC12491630; doi:10.1038/s41598-025-17229-1)
Supplement: Supplementary file 8 — Supplementary Material 8 [file 41598_2025_17229_MOESM8_ESM.xlsx]

## Sheet: Supplementary Table 2
	rowSums(otu_export)
Bacteria__Bacteroidota__ASV1	905268964858105
Bacteria__Firmicutes__ASV2	205235356618906
Bacteria__Verrucomicrobiota__ASV3	169656969918827
Bacteria__Actinobacteriota__ASV16	0.584705560300035
Bacteria__Deferribacterota__ASV129	0.0547298761355767
Bacteria__Proteobacteria__ASV200	0.0491004934131242
Bacteria__Desulfobacterota__ASV226	0.0223453501216049
Bacteria__Cyanobacteria__ASV326	0.013703698523434
Bacteria__Patescibacteria__ASV468	0.00262001184625999
10	Dominant_phyla
