# Supplementary material for: Rifaximin-induced changes in the gut microbiome associated to improvement of neurotransmission alterations and learning in rats with chronic liver disease
Source: Sci Rep. 2025 Oct 2;15:34382. doi: 10.1038/s41598-025-17229-1 (PMC12491630; doi:10.1038/s41598-025-17229-1)
Supplement: Supplementary file 9 — Supplementary Material 9 [file 41598_2025_17229_MOESM9_ESM.xlsx]

## Sheet: Supplementary Table 3
	rowSums(otu_export.fam)
Bacteria__Bacteroidota__Bacteroidia__Bacteroidales__Muribaculaceae__ASV1	765581759518775
Bacteria__Firmicutes__Clostridia__Lachnospirales__Lachnospiraceae__ASV2	950413935104941
Bacteria__Verrucomicrobiota__Verrucomicrobiae__Verrucomicrobiales__Akkermansiaceae__ASV3	169656969918827
Bacteria__Firmicutes__Bacilli__Lactobacillales__Lactobacillaceae__ASV5	227128532816815
Bacteria__Firmicutes__Clostridia__Oscillospirales__Ruminococcaceae__ASV10	20240136259255
Bacteria__Firmicutes__Clostridia__Oscillospirales__Oscillospiraceae__ASV12	239261832693926
Bacteria__Firmicutes__Bacilli__Erysipelotrichales__Erysipelotrichaceae__ASV13	0.503477288344538
Bacteria__Actinobacteriota__Actinobacteria__Bifidobacteriales__Bifidobacteriaceae__ASV16	0.471898022962614
Bacteria__Firmicutes__Clostridia__Peptostreptococcales-Tissierellales__Peptostreptococcaceae__ASV24	0.522663801628953
Bacteria__Bacteroidota__Bacteroidia__Bacteroidales__Rikenellaceae__ASV26	0.841033659817134
Bacteria__Firmicutes__Bacilli__Staphylococcales__Staphylococcaceae__ASV28	0.405037789994457
Bacteria__Firmicutes__Clostridia__Clostridia UCG-014__NA__ASV31	16181945927684
Bacteria__Firmicutes__Clostridia__Clostridiales__Clostridiaceae__ASV35	0.208113813933888
Bacteria__Firmicutes__Clostridia__Oscillospirales__[Eubacterium] coprostanoligenes group__ASV49	0.464506542192238
Bacteria__Bacteroidota__Bacteroidia__Bacteroidales__Marinifilaceae__ASV59	0.141941331623251
Bacteria__Firmicutes__Bacilli__RF39__NA__ASV63	0.329204776656644
Bacteria__Bacteroidota__Bacteroidia__Bacteroidales__Prevotellaceae__ASV104	0.0681288386159166
Bacteria__Bacteroidota__Bacteroidia__Bacteroidales__Bacteroidaceae__ASV105	0.290784352534825
Bacteria__Firmicutes__Bacilli__Lactobacillales__Aerococcaceae__ASV107	0.0156285113344471
Bacteria__Deferribacterota__Deferribacteres__Deferribacterales__Deferribacteraceae__ASV129	0.0547298761355767
Bacteria__Bacteroidota__Bacteroidia__Bacteroidales__Tannerellaceae__ASV157	0.054983870802169
Bacteria__Actinobacteriota__Coriobacteriia__Coriobacteriales__Eggerthellaceae__ASV162	0.11280753733742
Bacteria__Firmicutes__Clostridia__Oscillospirales__UCG-010__ASV163	0.0644924422946961
Bacteria__Firmicutes__Clostridia__Oscillospirales__Butyricicoccaceae__ASV167	0.0389046119615691
Bacteria__Proteobacteria__Gammaproteobacteria__Burkholderiales__Sutterellaceae__ASV200	0.0309200099028584
Bacteria__Desulfobacterota__Desulfovibrionia__Desulfovibrionales__Desulfovibrionaceae__ASV226	0.0223453501216049
Bacteria__Firmicutes__Bacilli__Erysipelotrichales__Erysipelatoclostridiaceae__ASV242	0.0539696878463769
Bacteria__Proteobacteria__Alphaproteobacteria__Rhodospirillales__NA__ASV286	0.0142096821937502
Bacteria__Firmicutes__Clostridia__Lachnospirales__Defluviitaleaceae__ASV324	0.00955243432941512
Bacteria__Cyanobacteria__Vampirivibrionia__Gastranaerophilales__NA__ASV326	0.013703698523434
Bacteria__Firmicutes__Clostridia__NA__NA__ASV328	0.0107210350194285
Bacteria__Firmicutes__Clostridia__Peptostreptococcales-Tissierellales__Anaerovoracaceae__ASV332	0.0176327256302487
Bacteria__Firmicutes__Clostridia__Clostridia vadinBB60 group__NA__ASV335	0.0275215347646762
Bacteria__Firmicutes__Clostridia__Christensenellales__Christensenellaceae__ASV361	0.0104323043751539
Bacteria__Firmicutes__Clostridia__Peptococcales__Peptococcaceae__ASV385	0.0120406478060127
Bacteria__Firmicutes__Clostridia__Monoglobales__Monoglobaceae__ASV399	0.00635493490536686
Bacteria__Patescibacteria__Saccharimonadia__Saccharimonadales__Saccharimonadaceae__ASV468	0.00262001184625999
Bacteria__Firmicutes__Bacilli__Lactobacillales__Streptococcaceae__ASV501	0.00459078467088652
Bacteria__Proteobacteria__Gammaproteobacteria__Enterobacterales__Enterobacteriaceae__ASV509	0.00397080131651558
Bacteria__Firmicutes__Bacilli__Lactobacillales__Enterococcaceae__ASV512	0.00237513737654241
Bacteria__Firmicutes__Clostridia__Peptostreptococcales-Tissierellales__NA__ASV577	0.00233719431116272
Bacteria__Firmicutes__Clostridia__Oscillospirales__[Clostridium] methylpentosum group__ASV662	0.00192504694440159
Bacteria__Firmicutes__Clostridia__Eubacteriales__Anaerofustaceae__ASV665	0.00180139071882547
44	Dominant_fam
