# Supplementary material for: Rifaximin-induced changes in the gut microbiome associated to improvement of neurotransmission alterations and learning in rats with chronic liver disease
Source: Sci Rep. 2025 Oct 2;15:34382. doi: 10.1038/s41598-025-17229-1 (PMC12491630; doi:10.1038/s41598-025-17229-1)
Supplement: Supplementary file 12 — Supplementary Material 12 [file 41598_2025_17229_MOESM12_ESM.xlsx]

## Sheet: metadata
SampleID	Antibiotic	Treated_CCL	Group	Ammonia	SCFA_AA	SCFA_PA	SCFA_BA	SCFA_VA	SCFA_CA	FisabioID	Week	Batch	OLM	GLAST	GLT1	GAT1	GAT3	TNFR1	NR2B	NR2A	NR1	GLUA1	GLUA2	Ambulatory_Counts	Vertcal_Counts	Stereotipic_Counts	Average_velocity	IL_6	TNF_a	IFN_gamma	IL_15	IL_17	IL_10	IL_4	TGF_b	CCL2	CCL5	CCL20	CX3CL1	CCR2	CCR5	CX3CR1	Occludine	Learning_index_Rmaze
CC35_S16	No	Yes	ccl4	27	88.11	20.52	32.13	3.726	0.6633	S16	8w	T5		80.8		1.3			81.6	114	84.8	131.7	95.8	1148	267	4931	22.3
CC37_2_S31	No	Yes	ccl4		65.4	11.46	19.98	1.062	0.4932	S31	8w	T7	57.5342															78.6	53.1	82.6	31.1	92.1	75.2	28.2	54.8	96	83.2	84.7	144.4	111	107.5	91.7	185.6	9
CC38_S32	No	Yes	ccl4		78.93	23.13	40.41	5.139	0.828	S32	8w	T7	57.3333															73.7	42.9	102.4	84.4	114	102.5	44.9	53.2	102.9		66.3	104.9	161.3	57.1	92.5	83.2	12
CC39_S33	No	Yes	ccl4		55.17	16.29	14.31	2.493	0.144	S33	8w	T7	50.6024																															15
CC41_S34	No	Yes	ccl4		58.95	13.95	39.96	2.583	0.7641	S34	8w	T7	64.2857	62.2	65.2	56.6	817.1	84.1	51.1	46.4	93.8	57.3	219.8					70.4	209.1	163.8	101.1	124.1	114.6	113.2	101.3	99.6		97.3	46.5	112.9	58.3	116.2	151.5
CC42_1_S17	No	Yes	ccl4	86	82.2	23.76	41.34	3.804	0.597	S17	8w	T5		90.3	-3.6	48.6		87.2	47.3	25	79.6	210	338.9					136.1	27	102.3	12.3	65.6	20.1	20.4	24.5	38.9	29.1	60.5	152.4	80.1	138.2	86.4	152.3	8
CC42_2_S35	No	Yes	ccl4		75.6	13.98	32.52	2.112	0.4902	S35	8w	T7	50		160.1	5.2	38.4	44.2	123.9	64.3	52.3	154.9	-105.2	1997	277	7151	33.4																	14
CC45_S15	No	Yes	ccl4	21	60	9.6	20.16	1.35	0.3396	S15	8w	T5		31.8	61.5	234.1	122.9	118.9	13.9	18.3	-17.5	5.3	-5.4	3278	381	7774	46.7
CCR43_S36	Yes	Yes	ccl4+rif		64.44	13.23	31.86	6.597	0.7767	S36	8w	T7	43.1373															40	76.9	100.8	86.2	84.9	104.9	48.8	111.1	105.3	73.3	38.7	119	87.2	175.9	86	69.2	19
CCR44_S37	Yes	Yes	ccl4+rif		72.54	20.88	44.19	4.248	0.1521	S37	8w	T7	43.4783																															21
CCR45_S38	Yes	Yes	ccl4+rif		63.72	22.23	21.6	3.42	0.06507	S38	8w	T7	53.9326															123.1	58.9	80.2	33.3	82.9	82.2	38.1	33.2	18.7	45.5	62.5	65.6	84.4	128.3	79.6	75.6	17
CCR47_S39	Yes	Yes	ccl4+rif		52.56	13.95	14.76	5.679	0.05292	S39	8w	T7	40.2778	55.4	71.9	11.8	606.8	38.2	137.3	232.1	95.1	99.4	-87.8					102.8	68.8	150.6	110.2	100.5	64.3	132.6	193.5	79.2		118.9	59.5	104.7	78.5	100.2	108.4	13
CCR48_S40	Yes	Yes	ccl4+rif		43.02	10.71	10.44	2.097	0.2286	S40	8w	T7	37.1429		164.6	-67.9	43.9	39	159.6	186.7	-55.3	292.5	203.9					152.6	225.3	132.1	91	103.1	144	177.2	345.9	47.1		118.7	12.3	118.1	74.6	102.5	113.1	11
CCR50_S20	Yes	Yes	ccl4+rif	49	30.87	9.45	9.99	1.521	0.2187	S20	8w	T5		41.6	126.9	26.3		77.7	81.2	134.7	86.5	195.9	296.5	1441	453	8170	39.4
CCR51_S19	Yes	Yes	ccl4+rif	54	45.72	11.16	21	0.714	0.02898	S19	8w	T5		151.3	38.3		50.4	35.9	41.1	107.4	14.5	44.4	-9.9	2055	402	9191	42.2
CCR62_S18	Yes	Yes	ccl4+rif	33	82.2	17.4	34.44	2.106	0.678	S18	8w	T5		142.3		193.3			16	30.9	38.9	35.4	82.7	1778	370	8184	37.6
CR18_S13	Yes	No	ctr+rif	83						S13	8w	T5		78.4	52.4			-223.9	85	108.1	14.5	125.3	60.3	1335	414	7246	43.2
CR19_S14	Yes	No	ctr+rif	15	86.94	21.87	34.11	3.312	0.007902	S14	8w	T5		72.8	172		5.3	-324.7	0.7	-2.5	42.9	29.8	33.6	1894	483	10550	46.8
CR29_S12	Yes	No	ctr+rif	20						S12	8w	T5		317.6		153.4								1959	375	8064	34.4
CR31_S26	Yes	No	ctr+rif		43.65	14.85	9.81	2.331	0	S26	8w	T7	62.6374																															18
CR32_S27	Yes	No	ctr+rif		102.6	21.36	41.88	2.196	0.0762	S27	8w	T7	73.6842															119.7	147.3	159.6	125.3	96.4	113.9	158.4	363.6	87.7		163.4	78.6	116.8	95.6	127.6	145.5	17
CR33_S28	Yes	No	ctr+rif		57.72	12.36	23.28	0.4008	0.05904	S28	8w	T7	60.5263															50.7			122.4	126.3	141.1	92.8	362	28.2		153.2	96.8	136.3	64.8	106.1	98.1	15
CR35_S29	Yes	No	ctr+rif		83.4	18	32.82	3.048	0.5682	S29	8w	T7	50.8197	144.3	7	48.1	610.8	174.6	65.4	118.3	76.2	82	181.5					117.7	165.7	80.8	35.4	96.6	118.1	77.2	80.4	127.4	129.3	460.7	139	100.5	125	88.4	183.1	6
CR36_S30	Yes	No	ctr+rif		59.28	13.86	29.16	2.124	0.648	S30	8w	T7	54.878		202.1	-31.8	285.2		143.7	145.6	-20.1	282.3	207.4																					15
CV13_S10	No	No	ctr	11	62.73	14.4	33.39	2.556	0.45	S10	8w	T5		76.6	101.9	100		70.9	100	100	100	100	100
CV14_S11	No	No	ctr	14	53.37	11.88	23.4	2.25	0.2025	S11	8w	T5		123.4	98.1		100	114.6	100	100	100	100	100	1360	394	7938	38.9
CV25_S21	No	No	ctr		67.59	13.23	29.79	3.924	0.4347	S21	8w	T7	61.8182															55.7		82.4	117.6	121	101.6	71.9	95.4	51		99.1	111.9	109.1	105.5	102.6	101	12
CV26_S22	No	No	ctr		160.8	29.1	55.98	5.49	1.056	S22	8w	T7	77.0492																															12
CV27_S23	No	No	ctr		57.96	13.98	22.68	1.962	0.2898	S23	8w	T7	47.6923																															10
CV29_S24	No	No	ctr		80.4	20.22	35.58	1.698	0.501	S24	8w	T7	43.4783	100	100	100	100	100	100	100	100	100	100					144.3	100	117.6	82.4	79	98.4	128.1	104.6	149		100.9	88.1	90.9	94.5	97.4	99	16
CV30_S25	No	No	ctr		67.2	12.96	32.34	1.626	0.4716	S25	8w	T7	56.0606		100	100	100	100	100	100	100	100	100					148.9	82.7	112.4	57.5	96.1	103.3	72.3	100.9	109.3	87.3	116.1	105.9	84.7	107.5	90	141.3	12
CV5_S9	No	No	ctr	24	62.64	12.42	19.8	2.646	0.324	S09	8w	T5												1341	284	5874	24.6
